# Supplementary material for: Validation of the biological function and prognostic significance of AURKA in neuroblastoma
Source: PLoS One. 2024 Nov 25;19(11):e0313939. doi: 10.1371/journal.pone.0313939 (PMC11588284; doi:10.1371/journal.pone.0313939)
Supplement: S1 File — (CSV) [file pone.0313939.s001.csv]

Tag	TARGET.30.PAPLSD	TARGET.30.PAMBMJ	TARGET.30.PAPBGH	TARGET.30.PALUYS	TARGET.30.PASSRS	TARGET.30.PATDXC	TARGET.30.PASUYG	TARGET.30.PASWFB	TARGET.30.PAPTFZ	TARGET.30.PARFWB	TARGET.30.PASSWW	TARGET.30.PALVKK	TARGET.30.PASMDM	TARGET.30.PASWIJ	TARGET.30.PAPTCR	TARGET.30.PAPUNH	TARGET.30.PANBJH	TARGET.30.PAIVHE	TARGET.30.PANKFE	TARGET.30.PAPCTS	TARGET.30.PALZZV	TARGET.30.PASNEF	TARGET.30.PASXHE	TARGET.30.PAPTDH	TARGET.30.PALKUC	TARGET.30.PALWVJ	TARGET.30.PATFCY	TARGET.30.PARAMT	TARGET.30.PANWRR	TARGET.30.PASXGP	TARGET.30.PAPHPE	TARGET.30.PATHKB	TARGET.30.PASGAP	TARGET.30.PASCTR	TARGET.30.PAMYCE	TARGET.30.PATHVK	TARGET.30.PATINJ	TARGET.30.PATDWN	TARGET.30.PAMNLH	TARGET.30.PASPBZ	TARGET.30.PATESI	TARGET.30.PASVRU	TARGET.30.PANUKV	TARGET.30.PATFXV	TARGET.30.PAKYZS	TARGET.30.PATCFL	TARGET.30.PAPVRN	TARGET.30.PANYGR	TARGET.30.PAMEZH
A1BG	0.4562	0.978	0.9952	1.3204	0.976	0.6849	0.397	0.7726	0.7534	0.8888	0.5341	0.6644	4.3436	0.3575	0.5696	1.6172	1.0277	0.892	0.7147	0.4794	1.3718	1.0677	1.1392	0.6674	0.4543	1.0866	0.7977	1.4644	1.4518	1.0721	1.0027	0.457	0.3454	4.966	1.2688	0.7016	0.918	0.9877	0.9082	1.168	0.2933	0.6488	0.4652	0.6022	0.6477	0.4945	0.5013	1.1419	1.7287
A1CF	0.0194	0.0125	0.0384	0.0209	0.016	0.0029	0.004	0.0318	0.0204	0.0016	0.0092	0.027	6.5813	0.0122	0.0069	0.0038	0.0214	0.0123	0	0.0394	0.0312	0.0083	0.0054	0.0029	0	0.0075	0.0014	0.0182	0.0201	0.0115	0.0479	0.0057	0.0044	8.743	0	0.0039	0.0029	0.0147	0.0055	0.0072	0.0127	0.0167	0.0082	0.0101	0	0	0.0013	0	0.0188
A2M	73.9722	40.6994	45.515	53.9557	46.7044	77.7235	9.1713	27.3622	24.9772	29.0523	27.0954	257.4776	222.5763	59.562	180.2413	4.9721	30.6554	70.5146	299.66	27.1146	12.928	22.5928	27.69	206.1111	63.281	32.493	44.0198	18.7094	25.2643	12.3696	34.7916	18.4264	101.1043	215.4518	113.219	51.6081	45.7217	11.6407	12.4598	17.9474	10.5619	10.3543	11.912	18.8359	75.5615	31.8332	41.5025	25.8565	74.0063
A2ML1	0.0209	0.0284	0.0866	0.011	0.0441	0.0376	0.0341	0.0537	0.0322	0.0272	0.0263	0.0533	0.0533	0.04	0.13	0.1109	0.0179	0.0457	0.0137	0.0677	0.0821	0.0473	0.0303	0.0114	0.0126	0.0553	0.0198	0.006	0.012	0.0216	0.1189	0.0599	0.0232	0.0317	0.0623	0.0518	0.0659	0.058	0.0251	0.0209	0.0111	0.0317	0.0389	0.0107	0.0605	0.0445	0.0248	0.0608	0.1087
A3GALT2	0.6286	0.3198	0.0858	0.4915	0.1049	0.1877	0.0187	0.1136	0.0894	0.5676	0.7789	0.1745	0.3664	0.1714	0.5157	0.1439	0.9329	0.1919	0.4881	0.0427	0.1465	1.0648	0.1271	0.8125	0.1258	0.2114	0.2699	0.185	0.5668	1.0496	0.4991	0.4941	0.0552	0.181	0.9937	0.2957	0.6775	0.1381	0.0768	0.2579	0.0132	0.0174	0.1544	0.0761	0.4677	0.1445	0.114	0.246	0.3173
A4GALT	2.0354	3.3267	2.3752	3.2394	2.3237	4.1858	2.8514	0.6024	1.3052	1.6979	0.6869	8.2444	0.5682	3.973	6.2877	0.3419	1.1763	6.0243	6.1195	0.5142	0.5517	1.3812	1.5242	5.8089	5.5408	2.2726	1.4746	0.7123	1.6837	0.5687	0.908	0.7427	8.7084	0.5716	3.6906	1.5845	2.3983	0.8643	0.5336	0.5709	0.6976	0.732	0.542	0.985	2.0884	1.3561	1.9459	1.66	5.5152
A4GNT	0.0287	0.1171	0	0.159	0.0952	0.0155	0.0108	0.0574	0.0295	0.0431	0.0417	0	0.8303	0	0.1936	0.0208	0	0.0776	0.0282	0.0575	0.0705	0.03	0.1101	0.1017	0.0623	0.0244	0.0446	0.1397	0.0794	0.0357	0.0673	0.0617	0.0718	0.2179	0.0453	0.0427	0.024	0.3032	0	0.0314	0.0153	0.0503	0	0.011	0.2078	0	0.0366	0.0418	0.1528
AAAS	18.1767	19.0898	17.3214	37.4553	20.6362	22.6559	19.5663	21.235	21.411	17.619	19.2483	12.6801	19.8126	19.4618	11.2228	19.2498	14.8468	13.4894	13.3907	20.8508	26.7362	19.6139	24.5238	16.5557	13.7768	12.8154	20.8759	15.5456	27.6564	20.6976	19.5659	27.0676	9.1077	16.6719	13.5506	26.4252	22.1705	23.5902	21.0127	17.0152	18.2792	24.2648	22.24	22.7361	12.176	15.9109	7.4177	20.8684	16.1302
AACS	2.9639	1.9668	3.5991	7.6732	3.7996	3.0924	3.282	2.4089	3.0558	3.3508	3.4353	2.2629	1.9706	3.095	1.7054	3.6114	3.1069	1.8531	1.5948	1.8642	3.7018	2.5108	5.2293	1.4143	2.5793	2.1486	2.0239	4.1318	1.5099	5.7975	2.7771	3.2883	3.7306	2.5029	2.7543	3.246	4.4005	2.0467	3.2982	2.5813	2.7116	2.4015	5.1265	3.0063	2.0981	2.6728	2.3081	2.663	5.6332
AADAC	0.0101	0.0239	0.0105	0.0603	0.0184	0.0658	0	0.0174	0.0235	0.055	0	0	45.3227	0	0.0237	0	0	0.0824	0	0.0611	0	0.0319	0	0.0083	0.2094	0.0605	0.0237	0.0262	0.0316	0	0	0	10.5735	40.12	0.0321	0	0.017	0.0085	0	0.0083	0	0.0107	0	0	0	0.0354	0	0	0
AADACL2	0.01	0	0.0312	0	0.1542	0.0054	0	0	0	0	0.0233	0	0.0085	0	0.0078	0.0073	0.0295	0.0155	0	0	0.0148	0.0052	0.0077	0.0027	0	0.0085	0.0104	0	0.0069	0	0	0.0135	0	0	0	0	0	0.0028	0	0.0137	0	0.0281	0	0.0038	0.0254	0	0	0	0
AADACL3	0	0	0	0	0	0	0	0	0.0065	0	0	0	0	0	0	0	0	0	0	0.0036	0	0	0	0	0	0.0071	0	0	0	0	0.0042	0	0	0	0	0	0.014	0	0	0	0	0	0	0.0048	0	0	0	0	0
AADACL4	0	0	0	0	0.0097	0	0.0243	0	0	0.0097	0	0	0	0	0.0167	0	0	0	0	0	0	0	0	0	0.0233	0	0	0	0	0	0.0108	0.0173	0	0	0	0	0.0449	0	0	0.0088	0	0	0	0	0	0	0	0	0
AADAT	10.5353	12.6794	4.9137	5.4044	15.6936	8.1821	8.4772	16.9832	15.8972	8.9299	22.1355	4.987	11.4081	16.572	6.9774	16.213	9.9939	8.4371	5.1537	12.1973	18.0077	6.5148	20.3772	13.2637	1.4678	7.4803	11.3328	18.6395	17.1705	15.9493	12.6464	18.8439	5.1679	10.4841	8.5794	15.0345	8.5124	11.372	3.6877	21.2811	11.0693	11.98	11.2319	11.7145	5.7347	10.4828	5.0114	9.6047	3.6602
AAGAB	9.4959	10.0546	11.7257	10.4579	15.7256	12.1613	6.7129	12.5258	7.8708	12.2594	5.5087	10.7548	6.7323	8.2974	8.7333	6.7735	10.4283	9.3226	8.1596	13.1644	15.5886	13.7722	14.3926	6.3035	5.5828	10.3227	14.3957	13.0646	8.6733	12.025	11.9534	12.3779	15.2478	8.3429	7.4401	13.9779	15.8864	8.9843	26.3722	7.8968	9.5744	9.5261	11.4177	9.5826	10.6772	11.7238	15.7996	12.5603	7.6741
AAK1	2.6305	4.551	1.9373	2.3735	8.3332	3.3993	3.8224	4.577	4.1746	4.3304	4.2945	3.4428	3.8868	4.3102	3.0778	4.4042	2.9154	3.1562	3.2411	2.7451	5.9465	3.3614	6.4772	3.8866	1.5559	3.2745	3.7427	5.7617	4.4003	4.2031	5.1324	4.9689	3.6898	3.2243	4.1735	5.4203	3.6326	2.1441	2.5988	3.8658	2.0156	2.5059	3.1891	2.7029	4.5233	3.7193	4.5728	3.2734	3.2268
AAMDC	3.7013	3.4003	2.6395	2.9191	10.9458	5.3517	2.8497	2.3783	3.564	2.5325	4.4653	6.8911	5.1566	2.4372	5.0708	2.1913	2.5041	3.3447	3.8721	3.9613	1.3499	2.1877	3.6737	5.8681	7.2003	3.6351	4.5346	4.3604	7.4879	2.3811	2.3125	3.0795	16.526	5.0519	1.7486	5.6498	3.9238	3.9273	4.1087	4.0232	4.6715	3.6192	2.5686	3.8148	3.1633	2.5258	3.4276	2.903	2.9516
AAMP	49.8369	42.3963	32.481	55.4194	35.1793	31.1586	36.0785	29.1366	32.8308	37.0792	32.4383	29.5907	39.6903	28.4495	26.2571	34.4923	42.4746	36.2851	31.286	35.0494	28.5276	40.189	38.4299	33.3508	33.3194	33.217	48.7985	30.1805	49.832	52.2389	28.6303	49.3576	28.331	27.6281	37.4701	44.6659	39.8345	53.8864	70.9455	38.4082	35.299	36.7962	33.6795	28.0665	33.5979	42.3689	29.9531	42.2583	56.0685
AANAT	0.2704	0.2223	0.7619	0.45	0.2241	0.5387	0.1487	0.1659	0.2506	0.6071	0.1145	0.5262	0.2831	0.347	1.0058	0.2969	0.2649	0.7979	0.9272	1.7473	0.057	0.4246	0.3325	0.2657	0.0672	0.1514	0.3122	0.2459	0.2247	0.4542	0.3342	0.1559	0.3675	0.1128	0.3054	0.4719	0.2261	0.2581	0.0478	0.1268	0.148	0.2764	0.1226	0.1421	0.5798	0.27	0.5561	0.2772	0.2965
AAR2	20.4736	18.0296	16.8044	23.4078	34.6476	17.9429	19.2577	19.8405	19.4195	22.5795	12.0289	13.8483	17.6796	19.0226	10.9054	23.1073	23.185	17.6395	10.6225	16.0091	19.7436	22.6432	17.2072	10.3022	13.6827	18.8068	24.7994	16.3644	19.4299	22.8326	10.7136	18.1015	10.1954	17.8076	14.8211	16.5377	19.1346	19.385	26.6469	17.1129	20.511	21.2244	21.8543	19.3039	9.7973	19.0674	6.7353	22.6576	13.5391
AARD	0.007	0.1687	0.051	0.0334	0.0318	0.1592	0.0556	0.1265	0.0217	0.1584	0	0.2288	0.0598	0.2181	0.8093	0.0153	0.1552	0.0977	0.1035	0.0241	0	0.1322	0.1078	0.1034	0.1296	0.1434	0.0545	0.0121	0.0801	0.0458	0.127	0.051	0.5562	0.0192	0.0555	0.1097	0.2052	0.0176	0.0651	0.0345	0.0224	0.0074	0	0.0081	0.0381	0.1839	0.0483	0.0798	0.1421
AARS1	26.6798	27.6272	31.2727	54.1456	24.9912	28.5526	23.6909	32.2253	24.6413	35.4923	26.8863	41.8875	25.5471	28.5167	30.1733	41.6051	24.9872	25.4393	41.4568	27.8317	32.6322	32.2313	43.2662	15.2922	21.6454	22.0219	24.5815	37.477	23.9115	33.8731	55.9333	28.3575	55.4681	27.2302	30.1125	25.347	41.4274	25.5035	34.8621	32.6866	37.2269	24.9469	36.0289	22.374	57.2755	25.4824	59.8838	33.522	81.6054
AARS2	10.2953	12.3196	10.8984	14.5535	15.8937	9.7668	14.6299	9.8859	11.5032	11.4983	10.9824	8.5151	8.2277	8.3655	4.732	9.4036	9.422	8.2957	7.7919	7.7523	13.164	7.6277	8.9936	4.6545	6.2962	5.1982	15.4114	12.9822	11.9459	8.4683	4.8628	10.3649	2.7203	9.1891	10.5502	13.0697	16.7247	9.3702	4.3116	9.7981	7.448	10.1233	9.9068	8.745	6.5806	5.8743	4.7751	12.7686	10.9308
AARSD1	3.8511	5.8206	5.2396	7.6998	5.4976	6.0517	5.5915	4.9	6.6422	6.7165	4.3461	2.6334	4.433	6.8265	3.276	9.8251	8.513	13.8402	2.6513	12.2755	7.6611	7.4092	7.575	6.9756	3.1517	3.7475	5.7266	5.062	3.1737	11.1394	7.5496	5.381	3.0002	4.1959	5.8647	7.0095	8.7182	4.1355	2.7206	4.4645	6.5821	7.5076	8.1782	5.2576	5.9021	7.383	3.0293	7.574	3.4521
AASDH	3.5159	3.2644	5.4871	2.2991	7.2253	3.036	2.5688	5.0144	4.0708	4.0223	4.4989	2.4167	3.4104	3.511	2.3806	7.0919	2.698	2.0587	2.4213	5.1209	6.5428	2.7914	4.699	2.688	0.7861	1.8026	3.6055	4.2007	4.4438	4.6787	3.0829	3.901	2.4849	3.5218	2.9431	2.9735	2.6472	6.3519	3.3294	4.9136	4.3127	4.292	4.2691	4.941	1.8505	3.3668	1.9822	2.8152	1.24
AASDHPPT	6.237	10.6195	24.1393	3.2139	4.3796	12.6821	11.6726	17.6147	14.7034	7.8446	22.874	7.3733	10.7299	7.7346	6.2758	14.6829	10.6838	5.1569	5.9279	31.4647	22.0344	8.8213	7.1055	11.7499	1.4272	13.568	10.6428	15.8308	13.6836	9.1453	14.1929	12.1231	4.9581	18.9931	6.6069	5.7014	6.3139	16.8757	15.6503	24.6973	16.7795	12.4646	16.8204	13.4007	5.5565	7.7413	6.7078	11.299	2.6689
AASS	0.6671	0.9003	0.4476	1.3712	0.5244	0.2749	1.0266	0.7217	0.4497	0.5159	0.4242	2.9659	3.1966	1.1461	12.4913	2.424	0.375	1.4883	5.4202	1.0363	2.5845	0.0984	0.9346	5.3231	1.1092	0.584	1.6212	0.4598	0.8229	0.7635	0.4449	0.3898	0.5598	1.701	1.2004	1.3781	0.4282	0.1816	0.0627	0.2873	0.1236	0.1551	0.3199	0.3941	1.7596	0.8758	0.5842	0.2451	0.8564
AATF	11.4795	7.8437	11.8294	32.4605	11.0301	13.5378	6.2752	8.6405	10.3883	13.3979	9.0679	6.5036	5.1346	7.5404	7.2187	13.7326	8.4079	8.1718	7.6975	14.9295	10.9531	27.9591	10.9498	7.5265	7.4097	14.561	7.3088	7.609	10.1797	11.0305	5.6252	5.6133	12.2064	10.814	8.785	12.0553	25.0726	8.7171	16.674	7.9673	23.5241	10.5744	25.5197	10.239	15.556	16.8767	14.0534	13.9846	8.7916
AATK	9.215	15.2751	3.6142	21.4118	10.7125	8.0744	11.8924	16.7045	23.2728	11.0394	7.9074	25.4329	8.1587	14.9233	68.7949	15.8394	22.2276	18.1262	44.7152	7.7436	22.933	10.1147	25.6214	6.2025	6.1014	9.8827	11.4286	19.7018	3.4268	17.4467	29.7582	7.356	17.0354	4.1751	23.8556	22.8299	8.6617	10.9733	3.8137	9.872	14.7503	20.6369	17.4046	14.4698	26.6523	18.0899	23.3929	17.5059	24.0985
ABAT	3.553	4.277	5.3498	8.2875	8.4741	1.5993	6.0127	7.7921	12.2759	5.8717	1.8702	5.225	8.7941	6.9869	6.2225	5.8931	6.7832	5.3538	4.9914	2.1905	4.6426	8.4031	2.9409	1.2697	0.8698	7.3003	4.405	5.6636	4.712	8.3262	15.6452	3.0143	3.8576	11.7669	5.1808	4.8647	2.8815	6.6289	12.0314	2.857	1.2781	6.8204	1.6679	2.8132	12.2754	7.831	12.0964	5.0198	9.6319
ABCA1	1.7846	1.6605	0.6406	2.9133	1.8063	2.149	0.898	1.7783	1.8833	4.0687	1.4755	4.8289	4.0429	3.5567	10.9594	0.8292	1.6586	5.5009	6.8955	1.2794	2.2361	2.212	1.7756	12.6613	2.1623	2.6238	1.3961	1.1505	3.9028	1.3759	2.2298	0.9785	2.3899	3.3573	1.7513	1.6368	1.6737	0.8005	1.2822	1.0141	0.7545	0.6572	1.9091	0.9239	2.2796	2.2401	1.4738	0.8543	1.5572
ABCA10	0.61	0.4737	0.6394	0.0957	0.2627	0.581	0.6041	0.7209	0.1788	0.5273	0.1264	2.4407	1.9039	1.7668	19.4162	0.7445	1.1733	1.5371	5.6995	0.2718	0.3953	0.3256	0.215	0.6346	0.3281	0.5076	0.6524	0.53	0.3763	0.3025	1.5491	0.4957	2.2899	1.2101	1.0153	0.3614	0.4645	0.0168	0.0156	0.4014	0.0659	0.4999	0.0207	0.6087	2.1784	0.5347	0.9326	0.3523	0.5536
ABCA12	0.1078	10.2205	2.27	0.0278	0.3371	0.0554	0.0142	3.7671	3.2317	0.0227	0.6002	0.0276	0.0291	0.0186	0.0126	1.5585	0.0537	0.0417	0.0071	5.943	2.7563	0.0113	0.04	0.1265	1.9915	0.0811	0.3757	0.0804	10.8757	0.0419	0.0488	0.045	0.0075	0.018	0.0227	0.2516	0.0195	5.6878	0.0195	2.2251	1.2322	2.2159	1.1389	5.1488	0.0078	0.022	0.0096	0.0016	0.2394
ABCA13	0	0.0029	0.0028	0.0042	0.0024	0	0.008	8.00E-04	0	8.00E-04	0.0023	0.0017	0.0174	0.0046	0.0277	0.0026	0	0	0.0122	8.00E-04	0.0065	0	0.0034	0.0254	0.0039	0.006	0.0165	0.0015	0	0	0.0036	0.0064	0.003	0.0243	0.0056	0.0026	0.0022	0.0296	0.0027	0.0015	7.00E-04	9.00E-04	0	0.002	0.0029	0.0015	0.0048	0.0039	0.0142
ABCA2	6.2459	12.6299	19.0002	19.7373	15.544	5.8309	6.6159	11.6588	16.9977	21.8032	10.0368	15.873	9.3028	12.0313	25.0226	22.3583	14.8225	17.3523	19.1805	11.2125	11.5482	10.3093	14.76	9.2323	10.7742	7.4976	14.2102	10.7149	26.9796	12.8144	31.8846	10.5025	10.0686	7.5774	22.0007	9.9304	9.9088	17.3635	4.2351	16.4435	9.0798	10.3007	15.297	10.0635	24.662	16.7899	15.8105	7.7133	54.643
ABCA3	17.2985	25.0826	31.7733	42.9577	9.4371	14.583	12.7832	32.3285	23.1547	29.1333	28.5313	20.025	14.3035	22.8226	20.1154	25.9484	35.3573	21.3069	19.5626	21.3736	23.7376	24.9806	23.1647	21.1785	15.1425	22.5818	19.6547	21.8151	19.7666	25.2111	41.3088	23.581	21.5264	22.8103	25.9809	19.5027	27.334	16.0992	16.431	37.8945	17.9534	23.6861	24.3015	27.1376	29.225	23.7035	24.7762	20.9961	95.5929
ABCA4	0.1857	0.2063	0.0343	0.2992	0.2038	0.6925	0.0467	0.0425	0.1211	0.1957	0.1655	0.1247	0.2637	0.638	0.3619	0.1287	0.0183	0.3136	0.0548	0.0231	0.0396	0.3239	0.0935	0.2416	0.0672	0.1178	0.1604	0.197	0.4799	0.0424	0.1598	0.0916	0.0448	0.1731	0.1207	0.1568	0.2173	0.0569	0.0096	0.0948	0.1005	0.0543	0.0616	0.0949	0.0583	0.2992	0.0853	0.0505	0.3826
ABCA5	4.4907	2.4402	6.0173	1.1831	3.2478	2.0476	2.7534	5.4125	0.1658	4.5201	3.2801	2.8258	7.4064	9.6128	3.8823	6.4408	7.687	5.7747	3.5268	2.1773	4.9226	2.853	4.2618	6.5384	0.5742	3.178	4.8192	9.9039	2.0245	6.1479	11.7993	4.6429	8.0669	3.642	3.6515	6.4789	3.4829	0.1901	0.0716	6.1256	1.6784	3.1593	0.1188	4.2656	8.6275	5.7991	7.7122	4.1573	2.1903
ABCA6	0.183	0.1675	0.1105	0.1066	0.0878	0.2773	0.1828	0.1314	0.1376	0.2203	0.0584	1.2834	3.046	0.5453	7.3418	0.0564	0.2261	0.3607	2.4372	0.1851	0.0883	0.1915	0.2968	0.2105	0.1702	0.3392	0.0781	0.071	0.1937	0.0513	0.338	0.0502	0.6237	1.793	0.3384	0.0686	0.1579	0.005	0.0407	0.0334	0.0353	0.1095	0.0469	0.099	0.8921	0.1546	0.2518	0.1161	0.3403
ABCA7	1.8222	3.9071	1.673	7.1178	2.3824	8.5487	3.6477	1.3408	0.8792	5.1778	0.6472	3.2122	4.3247	5.251	4.7764	1.3007	1.5097	3.0881	6.6603	0.1409	0.9733	2.8799	1.9611	2.6641	1.0019	1.3041	3.6306	10.9974	0.8631	3.0667	6.5276	5.9904	3.804	1.6306	3.0471	1.4973	7.9268	0.326	1.4015	0.8397	0.1469	0.6064	0.5285	0.5697	1.8408	0.5759	4.545	1.0793	6.9277
ABCA8	0.3552	0.4194	0.0922	0.0626	0.1964	0.7736	0.3204	0.1977	0.1999	0.0924	0.0853	9.3656	3.9544	0.7566	36.8502	0.024	0.1731	0.6147	26.6839	0.7182	0.1511	0.2741	0.5898	0.3389	1.1789	0.309	0.069	0.0673	0.758	0.0618	0.3179	0.2807	3.219	3.2396	0.6662	0.0807	0.2566	0.0277	0.0512	0.0889	0.0805	0.1441	0.0548	0.1004	4.0247	0.2577	0.3573	0.1659	1.6891
ABCA9	0.4203	0.3946	0.4324	0.2487	0.302	0.5344	0.4759	0.3721	0.4546	0.5167	0.0694	2.9604	3.4956	1.6632	24.1304	0.3034	0.8027	1.6951	8.8206	0.484	0.2214	0.2238	0.6644	0.473	0.7201	1.1419	0.295	0.3584	0.5883	0.1175	1.678	0.0972	2.4598	2.4183	1.3846	0.2207	0.5309	0.0108	0.0487	0.076	0.0355	0.2747	0.0691	0.2725	2.6438	0.5144	1.1044	0.3936	1.0617
ABCB1	0.8073	11.8547	8.5003	1.0254	1.9781	2.9156	1.0164	0.6983	1.8228	0.3948	6.6788	5.7528	4.154	1.5507	4.9205	0.4987	0.2901	9.215	14.2281	0.1829	0.2624	0.6406	1.3593	11.0478	0.9277	1.1718	19.4718	2.081	6.9153	0.7207	16.6974	3.5505	10.6694	11.845	3.7368	2.6657	0.6042	0.017	2.6373	5.2085	0.107	8.9321	0.8813	1.0789	3.8984	1.4258	5.9606	0.6324	5.2371
ABCB10	5.0096	4.3139	9.574	3.8988	7.0867	9.1669	7.4772	7.3817	5.8452	4.5349	7.3638	4.5074	5.1385	7.6994	4.7601	8.5134	9.2819	5.7112	4.3646	2.5093	9.6197	4.4819	7.231	7.8807	1.1576	6.3536	7.1777	8.0994	4.4878	6.2071	8.5339	4.7826	3.3742	7.7494	4.9783	6.0559	3.011	3.5228	4.7232	6.3094	5.8395	2.3174	4.3677	7.2497	3.887	8.5719	3.0352	4.9255	2.5086
ABCB11	0	0	0	0.0117	0	0	0	0.0028	0.0025	0.0119	0.0115	0	5.8913	0.0284	0.0026	0.0024	0	0	0	0.0028	0.0194	0.0103	0.0126	0.0242	0	0	0	0	0.6106	0.0215	0.0198	0.0663	0	3.3977	0	0.0367	0	0	0	0.0108	0	0	0	0	0.0107	0	0.0025	0.0316	0.014
ABCB4	0.1942	0.4621	0.1008	0.3918	2.2528	0.4576	0.0971	0.1222	0.1116	0.206	0.2934	1.2388	3.5896	0.3589	0.8624	0.2489	0.1723	0.7021	1.5037	0.1476	0.0367	0.3403	0.2707	0.5232	0.0368	0.1539	0.6651	0.7925	0.4455	0.1391	0.3475	1.0026	0.6124	3.464	0.3606	0.3027	0.2473	0.0245	0.0314	0.2872	0.2415	0.1734	0.0379	0.2233	0.3904	0.1657	0.185	0.162	0.207
ABCB5	0.011	0	0.0076	0	0	0.0178	0	0	0.0014	0.0017	0.0032	0.0859	0	0.0032	0.2992	0	0.0182	0.0085	0.0521	0	0	0.0029	0	0.0224	0.0377	0.0218	0	0.0063	0.0095	0	0.0037	0	0.2029	0	0	0.0014	0.0046	0	0	0.0015	0	0	0	0.0042	0.0199	0	0.0028	0.0016	0
ABCB6	5.6177	5.3654	7.2312	4.0883	4.1832	4.2538	9.1175	4.3049	6.8981	3.2295	4.1445	2.7502	3.03	3.7066	2.1184	8.2105	3.793	3.1384	3.249	10.8963	5.6774	2.5521	3.5921	3.3004	3.6874	2.3678	3.7038	4.6818	7.5315	4.4868	5.7125	3.8083	3.1849	2.4789	4.3276	4.2932	3.9974	7.2378	1.584	4.7856	6.4304	4.5832	6.6148	5.7074	5.4799	3.9646	3.831	2.1958	7.0372
ABCB7	7.8795	5.0266	11.4605	9	7.3518	7.8891	3.3286	8.0631	6.4669	7.332	12.6886	5.929	5.8538	4.5373	4.8361	12.6995	10.0687	5.5662	4.7245	9.3472	11.3207	8.8736	5.5728	11.1857	3.6458	7.1246	3.9318	6.4306	6.147	7.1296	4.8252	4.7192	3.542	8.4599	5.1703	6.7473	4.2529	7.684	9.9321	9.7987	7.7177	9.1352	8.4126	8.0111	4.0955	5.2757	2.587	8.9274	3.4673
ABCB8	5.1547	11.6465	5.1565	12.6115	7.8031	5.3515	10.2792	5.9738	6.9891	10.5248	3.8437	5.3056	7.6034	7.3486	5.8813	7.0851	10.1284	5.8527	8.0818	4.825	8.5004	8.6935	11.261	4.1001	5.1178	2.8347	10.8614	10.9022	8.4902	10.0601	12.537	10.0174	7.8952	4.2254	6.347	7.9095	9.5949	5.452	6.608	4.3888	4.2405	3.5735	6.2626	4.9116	9.1437	7.6222	9.0028	5.3169	11.9555
ABCB9	1.0478	0.966	2.1619	3.1098	1.3071	0.9269	1.3824	1.1567	1.5916	1.2716	1.4188	0.5263	1.1194	1.4582	0.7264	2.1833	2.0951	2.4212	1.1759	2.208	1.4472	1.4252	2.5659	1.5187	0.8424	1.7612	0.8737	3.1708	0.6148	2.1159	2.6725	1.8367	1.0337	1.1078	1.9746	1.8956	1.8996	0.3817	1.0674	1.8073	2.188	1.3274	2.196	1.1271	1.7376	2.3178	0.9739	1.4603	3.3299
ABCC1	9.6859	13.3281	21.4099	10.4826	9.3277	10.7427	7.2943	14.1457	18.7526	10.1392	14.8138	7.2482	5.3858	11.1446	7.6037	19.9654	7.1741	10.9302	7.1787	11.54	17.4115	6.9197	10.6452	8.2684	13.4281	6.2871	5.6073	10.9154	6.3837	12.255	5.5385	6.4617	3.7767	10.4174	6.9255	8.6219	7.484	11.758	13.7177	11.1059	11.3691	12.7569	15.0659	15.1835	7.1785	5.1322	3.9135	10.7334	11.3494
ABCC10	5.2022	7.1312	4.1393	7.5047	8.603	6.3304	3.9986	4.0216	5.7707	5.7416	4.947	6.1059	7.1644	6.7736	4.0875	4.3384	5.2855	4.0103	5.4488	6.8528	5.5967	3.7831	5.0846	4.0398	4.5124	3.0797	6.9241	10.7265	6.8651	5.2472	6.4222	8.1597	3.3122	3.5171	6.4406	8.5962	8.7216	4.909	1.5252	5.4848	3.3538	2.9734	4.582	3.7017	4.9357	4.9889	3.6035	4.0971	10.0471
ABCC11	0.0163	0.0529	0.0461	0.0583	0.0423	0.0303	0.0238	0.0862	0.1713	0.0612	0.0489	0.0672	0.1771	0.0646	0.0583	0.1067	0.1085	0.0461	0.0207	0.1386	0.1172	0.044	0.1077	0.0325	0.0787	0.0617	0.02	0.1266	0.0849	0.061	0.0799	0.0962	0.0175	0.1172	0.0923	0.0504	0.0351	0.0741	0.0542	0.046	0.0578	0.086	0.0807	0.0564	0.0533	0.0571	0.0823	0.049	0.0573
ABCC12	0.0045	0.0021	0.1555	0.0027	0.0041	0	0	0	0	0.002	0.004	0	0	0	0	0.0066	0.0075	0	0.0045	0.0098	0.0134	0.0071	0.0052	0.0037	0.0049	0.0251	0.0018	0.0078	0	0.0042	0.0068	0.0018	0	0.0041	0	0	0.0076	0.0019	0.0035	0	0.0054	0.0072	0	0.0052	0.0074	0.004	0	0.002	0
ABCC2	0.4046	0.2497	0.5326	0.2969	0.1845	0.2862	0.5134	0.2542	0.4675	0.5664	0.2368	0.151	11.2562	0.4878	0.2878	0.4076	0.4174	0.5356	0.1576	0.3899	0.1683	0.1236	0.144	0.3357	0.1121	0.1272	0.2173	1.0441	0.0902	0.1748	0.3823	0.4033	0.1088	11.7585	0.3305	0.2508	0.3722	0.356	0.105	0.1626	0.479	0.2942	0.0988	0.4433	0.0502	0.2562	0.2017	0.0594	0.1794
ABCC3	1.3429	0.7777	0.2174	2.2469	0.4721	1.2014	0.2132	0.0695	0.5626	1.0793	0.4881	1.0568	4.6664	1.9672	0.4143	0.1149	0.1168	1.8196	1.0128	0.4994	0.1689	0.5831	0.7087	0.3948	7.9471	0.3913	0.7537	0.9903	0.3509	0.5404	0.5293	0.476	5.0848	10.067	0.8292	0.8757	1.7905	0.0676	0.5037	0.1733	0.0688	0.0852	0.1577	0.1356	0.668	0.4982	0.5984	0.7391	1.0205
ABCC4	0.7423	1.0348	10.0115	0.9698	0.8354	1.1334	1.5339	1.5053	2.8123	0.5296	2.6099	1.1603	0.6785	1.0879	0.9649	6.0729	0.505	0.57	1.4007	3.8947	2.9551	0.1427	0.2661	0.3845	0.8958	2.203	0.6189	1.1189	1.9349	0.8866	0.7401	0.4752	1.1829	1.9087	0.5303	0.7141	0.2117	1.9536	2.6579	1.9267	5.1409	1.2067	5.7486	3.67	0.3695	0.1928	1.1301	0.551	0.9388
ABCC5	14.2798	14.6848	14.3948	14.0971	34.1852	16.5107	21.6205	19.7552	26.1863	24.4494	22.4135	11.9357	19.5143	28.0281	11.5374	21.1347	19.4805	12.301	10.1737	23.499	16.8597	18.4908	15.5372	23.2553	5.6657	12.5874	24.1581	27.5518	20.8979	20.5574	20.1082	25.4711	7.2904	14.6971	18.7436	15.2418	19.7957	25.3543	6.1861	22.83	18.1857	18.2525	17.1616	22.0647	14.6687	17.4862	12.5921	11.9213	14.4186
ABCC6	0.3268	0.2903	0.2161	0.4364	0.4767	0.2178	0.2154	0.2576	0.4944	0.2325	0.2694	0.1546	9.4442	0.3403	0.1588	0.4302	0.1584	0.1429	0.3369	0.1809	0.1784	0.1898	0.0963	0.1283	0.2627	0.1316	0.1496	0.4121	0.1674	0.2507	0.1283	0.2223	0.1457	6.9767	0.2796	0.12	0.2208	0.9478	0.1766	0.1892	0.1483	0.2544	0.1358	0.2188	0.2678	0.0978	0.0977	0.237	0.1646
ABCC8	0.2746	3.5811	1.4407	0.1454	1.4139	1.4694	0.2403	1.132	1.7503	1.7879	1.6327	3.5701	0.2829	6.7321	3.0181	8.1244	0.2678	1.9089	0.9184	1.5606	0.1474	0.1176	2.0544	0.1329	0.1736	1.0676	1.4939	1.2843	7.6709	0.6966	5.7026	0.2157	0.7583	1.2045	1.8906	1.5898	2.7025	6.0877	0.9229	1.4257	2.3575	0.9666	0.2493	2.3967	3.4045	0.1527	5.3773	2.0946	6.6067
ABCC9	0.3748	1.1423	0.9903	0.9985	1.0136	0.7543	0.2332	0.4809	0.7997	0.657	1.2803	2.4456	0.7649	1.3079	0.9747	0.1676	0.3719	0.875	2.1132	0.6013	0.6146	0.1582	0.6853	4.9673	1.5968	0.7547	0.5504	1.0796	1.1647	0.3927	1.1996	0.5251	0.91	0.7378	2.6844	0.7824	0.3765	0.2697	0.4492	1.4017	0.2353	0.5191	0.1341	0.4821	1.1053	0.5307	0.8974	0.8853	0.4058
ABCD1	5.4925	3.8303	3.1285	6.7281	4.883	4.6408	2.4758	2.9351	3.1978	6.4295	2.447	10.1986	3.5521	4.2331	5.3655	4.2291	6.5915	7.7042	9.0637	2.2136	1.4163	4.4498	3.9039	5.1318	6.6578	5.3155	4.2436	5.0725	6.0398	7.3076	7.3821	3.1111	7.4155	3.9231	8.7215	2.8792	7.1007	4.7003	4.4706	3.4736	2.4315	2.6622	2.8916	2.7392	12.207	7.6197	8.849	5.4873	17.417
ABCD2	0.8382	0.495	0.8982	0.1838	0.0909	0.4706	0.3993	3.6526	2.6559	0.1029	0.6576	0.3668	0.4137	0.567	0.2178	1.1212	0.039	0.6421	0.2508	0.3149	3.6921	0.098	0.3064	0.2487	0.0766	0.2657	1.1932	1.1668	0.107	0.4025	0.6985	0.392	0.1992	2.0535	0.1201	0.5859	0.1587	0.0793	0.3902	0.3316	0.1494	3.4961	0.9545	1.1352	0.292	0.1232	0.3406	0.1376	0.2284
ABCD3	3.5355	6.8798	3.658	3.2367	6.069	4.5064	3.0959	3.0245	5.008	5.5443	6.5073	6.1366	7.2359	4.5447	7.8989	3.4057	4.3828	3.5069	5.6538	2.2079	3.3554	5.4024	5.6285	3.3773	0.9609	4.0028	5.4637	4.7588	4.148	4.6999	5.7518	4.5476	3.063	10.3349	4.081	5.855	3.9223	5.3242	4.7969	5.7522	5.2688	2.0552	3.4595	5.1282	3.9941	5.0328	3.0828	5.511	3.2117
ABCD4	11.7575	8.6998	6.8719	11.8168	10.3028	10.7662	7.2602	11.3612	15.6717	13.8872	12.7008	7.0201	11.4142	12.6607	8.4425	9.5176	12.1256	7.3081	7.6571	7.9876	7.734	10.2796	10.8326	11.4588	4.8344	8.1696	8.9768	13.3004	15.7459	14.3408	7.4279	13.3618	5.4669	8.6259	7.1754	10.6286	17.7077	13.048	4.6922	10.2397	3.4441	10.62	3.0222	8.9541	4.8916	9.3759	3.8446	18.8629	11.6941
ABCE1	8.624	9.5419	30.4282	3.2296	10.7298	9.6345	13.6054	16.7997	13.4453	10.6665	17.16	8.2327	7.0274	12.985	9.181	27.0837	9.17	7.935	7.9385	21.0317	26.4468	6.7679	12.6926	6.3951	1.8575	9.0121	11.851	10.4258	8.7674	12.9146	7.0117	8.3884	6.3469	13.3692	7.3019	9.2097	7.1253	14.5933	8.8821	15.9923	22.728	13.3841	29.2906	17.2498	5.1372	8.277	6.5104	13.8922	2.7347
ABCF1	19.7758	25.5834	26.7391	36.7351	30.1111	22.2257	31.4302	19.7199	20.9462	23.9407	18.657	18.1673	17.2401	15.6078	14.3034	23.8344	20.8524	24.6476	13.3144	23.6568	29.7015	28.4643	22.879	20.9998	17.5994	31.1071	38.2036	27.299	26.9883	41.4256	18.2203	30.7197	17.5703	21.0775	15.4137	46.259	58.9675	22.2914	56.7638	18.9805	26.0704	21.3374	31.1227	19.8459	14.8378	26.1978	14.5724	37.9485	26.5916
ABCF2	11.7893	12.4836	14.9691	26.1947	11.0624	12.7436	17.2809	12.2673	11.7145	10.5643	8.8771	8.9029	6.884	12.3222	10.663	19.6406	16.37	7.9056	12.5548	14.213	15.8705	18.8442	15.3754	5.2045	11.2668	9.4529	12.5768	12.3022	8.6276	18.7191	11.7586	11.2991	17.9015	11.4156	8.8352	17.9191	11.1236	12.0151	28.0043	8.0661	15.5112	10.0621	21.0841	10.0903	9.2629	10.6744	15.3191	12.6775	18.0631
ABCF3	11.5267	12.6606	7.5353	18.7069	14.0614	14.9643	12.3298	7.108	8.3759	15.0172	6.6905	13.2187	11.5506	17.1841	10.74	5.4504	12.672	16.4854	8.8003	8.9138	7.2199	11.8728	14.133	14.237	11.2203	11.0093	15.8425	17.596	11.4465	16.8851	14.5684	12.2652	15.0127	9.4196	11.5856	12.0709	16.9398	8.8579	9.0883	8.7836	8.8352	9.5288	9.1571	5.963	14.5956	17.2377	16.2936	10.8552	21.0203
ABCG1	2.5544	6.8242	2.8981	5.7602	3.3768	4.4868	1.6433	2.3669	1.618	3.5751	4.5416	3.4045	2.0891	4.6037	4.0036	3.1371	1.174	6.3832	4.1714	2.8215	1.9833	3.5547	4.9981	5.8236	2.8292	2.7576	3.9509	4.345	8.7038	2.3011	6.6094	2.2251	2.3184	2.2592	3.3872	2.5203	2.0636	2.4102	8.2401	3.2233	0.6223	2.1639	0.627	1.7449	3.6647	3.9944	4.2526	2.6121	7.9994
ABCG2	0.7714	0.7587	0.6376	0.2863	0.6452	0.7244	0.1581	0.2518	0.5282	0.4791	0.3165	4.7537	2.9736	0.8743	3.836	0.1974	0.2123	0.5224	7.9654	0.2401	0.1288	0.2356	0.2253	1.3831	0.474	0.3954	0.651	0.2132	0.511	0.1042	0.2879	0.603	1.0893	1.5981	1.6941	0.5095	0.5047	0.4081	0.0648	0.2664	0.1727	0.1138	0.0456	0.2889	1.5601	0.3415	0.7029	0.3267	1.0156
ABCG4	1.0577	1.0383	0.3893	2.043	1.4255	2.8263	5.6337	1.9024	3.3815	2.4368	3.28	1.5528	3.4299	1.3658	0.8034	2.8762	2.5246	1.5999	0.8653	2.4965	1.5973	2.4783	2.5792	3.5767	0.5072	1.0619	2.0005	8.4149	1.7765	2.7773	5.2409	2.6511	0.9637	2.2593	2.0264	1.5315	2.1112	1.2303	1.2814	3.7374	2.1604	2.2115	1.6345	1.8428	2.2008	2.0319	1.9918	0.8735	2.8788
ABCG5	0.1001	0.1072	0.1464	0.2595	0.2473	0.3466	0.0979	0.0703	0.1721	0.1068	0.0992	0.1701	22.8566	0.1886	0.0461	0.1187	0.1258	0.0897	0.2506	0.0587	0.0604	0.1357	0.367	0.1639	0.0148	0.093	0.4914	0.2231	0.0756	0.1698	0.1464	0.4003	0.0797	15.7863	0.3452	0.0983	0.3422	0.0988	0.1055	0.2725	0.1198	0.0622	0.0552	0.1151	0.2325	0.1192	0.0627	0.0955	0.3588
ABCG8	0.0381	0.0599	0.0593	0.9887	0.069	0.3809	0.151	0.1581	0.5736	0.539	0.2104	0.1766	5.642	0.1755	0.0495	0.2716	0.1475	0.0368	0.2623	0.0382	0.0844	0.1396	0.5367	0.3483	0.0966	0.1028	0.528	0.3004	0.0066	0.1837	0.1405	0.4562	0.0159	7.5054	1.0339	0.0851	1.1305	0.0954	0.2259	0.8075	0.1419	0.1403	0.0119	0.2409	0.1381	0.0222	0.0535	0.2055	0.5888
ABHD1	0.2997	0.3464	0.2883	0.6212	1.0929	0.3081	0.6869	0.2479	0.4092	0.2772	0.1084	0.4417	0.3363	0.4609	0.4387	0.3074	0.2506	0.1951	0.7801	0.1603	0.3669	0.4935	0.8088	0.2932	0.1191	0.1214	0.2727	0.5659	0.6338	0.3717	1.1506	0.3659	0.3141	0.2367	0.1445	0.6451	0.2475	0.2686	0.3562	0.2039	0.1488	0.596	0.1057	0.3277	0.4491	0.4917	0.4477	0.2366	0.4363
ABHD10	9.9366	9.6062	15.4064	8.1757	12.3744	9.5269	9.9568	11.549	12.0191	10.9463	12.0348	7.7522	9.1813	11.1082	7.7058	10.1863	13.2375	9.5537	8.3913	13.9141	13.7011	13.8244	9.4942	7.7547	3.1218	11.623	12.5278	10.1529	6.8052	10.5426	8.9184	11.8024	12.1621	10.565	7.412	7.789	9.8136	17.0263	17.3195	13.5583	14.8886	14.7502	14.9466	11.8685	8.2842	11.2541	9.4141	14.0447	6.722
ABHD11	4.5168	5.8423	4.903	5.8871	10.9458	4.7345	7.8427	4.6787	4.9546	4.533	3.1071	6.594	8.7983	4.5207	5.8889	4.1864	3.8833	6.7676	7.6353	7.1383	2.1498	7.8459	7.6057	5.1445	4.1763	2.8589	7.6523	10.2771	7.093	7.3881	5.3015	5.6398	8.7166	5.9671	3.4127	3.5459	4.6592	4.1732	8.2902	3.0996	4.0421	6.012	3.4982	3.6631	5.7078	7.4653	7.8114	3.4278	14.2686
ABHD12	18.1451	20.7332	12.974	33.2986	15.66	14.0262	16.5273	17.4341	15.3177	21.7388	14.3724	26.0507	14.8954	14.083	29.3214	14.5778	22.2006	20.6989	29.6152	10.417	16.8643	19.8962	13.8171	16.9406	13.9984	23.0821	28.0456	18.5944	15.2039	16.5271	20.2462	14.8919	33.4379	14.4614	17.7256	12.8975	18.3727	14.168	22.1286	12.9655	14.9645	18.81	26.0509	13.2874	21.2568	14.476	29.0572	16.6435	48.9499
ABHD12B	0.0305	0.0215	0.0514	0.0091	0.0069	0.0247	0.0604	0.0098	0.0294	0.0172	0.0166	0.3141	0.1038	0.0197	0.4036	0.0166	0	0	0.2884	0.0065	0.0731	0.0538	0.0088	0.0187	0.0455	0.1395	0.003	0.0066	0.0474	0.0569	0.1647	0	0.4067	0.059	0.0301	0.0369	0.0127	0.0095	0.0825	0.0187	0	0.012	0	0	0.0787	0.5389	0.0729	0.0333	0.0284
ABHD13	3.3411	3.4305	5.0867	1.6202	14.3626	6.5995	3.6143	2.989	2.0928	6.1893	2.8831	4.2353	3.3785	5.2297	4.1881	4.6707	3.3339	7.3857	3.9196	3.0991	3.2149	5.5742	4.8544	4.765	0.7301	5.3142	3.577	3.9706	2.3799	4.6117	5.2259	2.7204	2.4125	5.4154	4.4754	2.9419	3.5587	3.3646	15.3378	3.0797	3.3299	2.4513	2.9114	2.3252	3.5404	4.392	2.4782	5.1197	1.1318
ABHD14A	4.5825	7.3752	5.17	11.8157	4.1784	5.6534	12.0206	7.8278	11.4504	4.871	7.1667	8.3605	6.0744	4.4499	7.582	4.556	8.3022	10.2875	9.9603	10.5789	5.4623	15.5849	7.3867	6.455	8.5967	5.8797	14.837	11.2576	12.5024	5.9695	17.4636	8.7262	16.9708	6.8212	7.9537	5.8406	5.9124	11.3023	4.3477	9.126	6.2764	11.6938	10.5003	6.9948	13.1707	16.8334	11.1369	4.5509	15.4789
ABHD14A-ACY1	0.2737	0.4941	0.3084	0.6227	0.2834	0.3296	0.3896	0.2686	0.5253	0.5155	0.4637	0.255	0.6862	0.2567	0.2987	0.5727	0.3805	0.3448	0.3384	0.6051	0.3578	0.4788	0.3305	0.3521	0.2209	0.1266	0.4801	0.6122	0.4547	0.4232	0.4562	0.8144	0.1175	0.4493	0.3461	0.5882	0.3791	0.6203	0.0726	0.5518	0.2934	0.4113	0.3503	0.3686	0.4337	0.7377	0.1676	0.1642	0.3084
ABHD14B	6.0919	8.2442	6.1119	6.4455	6.1169	5.9803	5.8974	4.5879	6.2663	5.0035	4.6679	13.3133	14.0467	7.0651	14.1575	3.5827	4.1085	9.261	17.8244	7.3923	1.6674	10.5898	6.4701	10.1504	15.9063	3.8623	5.2169	8.1144	9.6556	3.8314	7.2419	4.3044	17.6898	12.343	6.3982	7.3962	5.2444	12.7451	3.2873	3.9357	11.8576	6.3022	8.6188	7.2131	15.9335	13.4586	7.4478	2.7632	12.3065
ABHD15	1.2389	1.284	1.0659	1.3606	1.2593	2.2609	0.8747	0.4248	0.4547	0.9402	0.8791	3.7185	1.802	1.9694	4.6082	0.3279	0.7294	1.454	4.0963	0.3241	0.4659	0.5325	1.2741	1.0066	2.6921	0.5498	1.523	1.2401	1.6779	0.633	0.9145	0.3727	2.4609	1.3019	1.8992	0.8561	1.0278	0.5586	0.4518	0.9857	0.3798	0.3915	0.2858	0.6553	1.373	0.7819	0.826	0.5069	1.3857
ABHD16A	3.1659	3.8253	2.4359	3.5451	3.7106	2.1867	2.6249	2.0749	2.0324	2.6861	2.2952	4.1033	3.2699	2.7028	2.7249	2.4611	2.9424	3.7396	3.6512	3.8223	2.6586	2.9746	3.3029	3.4159	2.1381	2.1901	3.5813	4.0555	2.2509	5.1595	2.9466	4.2664	1.4484	1.8098	4.1871	4.5097	3.3991	2.3512	2.0105	2.1765	1.9872	2.1948	3.9322	1.855	3.5403	2.5058	1.9593	2.2707	4.7855
ABHD16B	0	0	0	0	0	0	0	0	0	0	0	0	0	0	0	0	0	0	0	0	0	0	0	0	0	0	0	0	0	0	0	0	0	0	0	0	0	0	0	0	0	0	0	0	0	0	0	0	0
ABHD17A	15.4466	22.3284	14.1817	21.1449	16.485	16.4869	11.6845	15.2082	13.3892	16.7251	7.5904	15.4524	9.0409	11.7659	14.0725	14.1186	21.405	30.5142	20.3811	8.8949	16.3045	14.0733	10.9686	13.2807	13.3679	12.287	16.9847	17.4382	9.9463	12.3385	9.6647	9.7867	10.6542	8.6105	21.244	15.7979	18.8448	13.4542	8.8725	9.3929	13.65	13.3601	26.2772	13.2528	12.4877	15.7909	10.0969	21.2189	18.9748
ABHD17B	5.7758	5.8731	9.9124	5.2067	14.2401	8.1224	4.9662	11.0347	7.0252	6.8841	6.8516	6.0717	5.7197	6.8954	4.7694	10.3334	10.7322	12.4014	4.1176	9.3869	11.6582	9.0323	8.4277	8.9285	2.4603	6.3912	6.9774	4.8901	5.9561	7.6737	5.7231	8.1208	2.8107	8.5487	7.0158	5.8694	6.7448	8.7918	11.747	6.8602	7.331	6.6663	9.5968	6.3446	4.2848	6.6642	3.4942	13.1282	3.8946
ABHD17C	1.5302	2.3979	4.9683	2.3623	1.9362	4.4252	2.0073	4.1226	2.8963	3.3032	4.8574	2.2776	3.1678	3.0545	2.4073	2.5609	3.7974	4.3035	1.7898	3.4178	7.3141	5.3764	1.7422	3.2467	0.9833	3.5926	3.3284	3.9493	2.2963	1.4933	2.8484	7.0847	3.6674	2.3063	1.6374	2.7	3.8179	2.9493	2.2948	5.3402	5.694	3.0628	14.3435	2.7141	2.3643	3.073	1.4789	3.7878	3.3066
ABHD18	2.2237	3.7407	3.8287	2.0791	3.4773	2.8785	1.9953	3.7408	3.124	2.7921	4.535	2.8854	3.1449	4.0035	2.4363	3.4006	4.1486	2.8463	3.29	3.3847	4.3294	1.7559	4.7092	3.4149	0.6061	2.1007	2.8343	3.6802	2.4093	3.5736	4.7774	2.9338	1.5163	3.6236	3.7587	2.0524	2.2183	4.6414	1.3952	4.1412	1.8541	2.3944	3.185	2.5416	1.8881	2.833	1.557	3.5739	1.7949
ABHD2	3.942	7.2904	5.7809	7.1703	6.9338	3.347	3.4336	9.2989	7.6172	6.2411	5.905	10.4861	7.8317	5.0749	11.0462	2.2642	5.9803	6.4567	14.5934	4.9072	11.5879	5.3262	6.1622	5.2496	4.3929	3.8303	4.1961	7.0443	5.0803	5.556	7.3542	4.0408	4.6122	9.8211	7.8252	7.2356	4.4751	3.3316	4.7136	6.9081	3.0905	5.3193	3.7007	5.638	6.9178	3.2036	4.2383	4.6237	10.8575
ABHD3	2.744	3.4413	1.951	3.948	5.0854	7.057	7.7934	1.4212	1.4903	6.9862	2.0413	4.4942	5.4812	6.6886	5.3743	2.1527	2.4431	2.8196	5.7148	0.9264	1.7221	4.0587	5.8309	2.3798	0.8506	2.1228	4.1475	3.8943	2.8172	2.1447	2.8224	2.6815	3.4574	6.5573	4.1728	3.2822	4.6717	1.3108	2.422	1.854	3.0597	1.7534	3.4329	2.219	3.8312	2.045	4.8105	3.3908	1.929
ABHD4	3.4799	3.7053	3.6378	4.0522	8.3412	2.5414	8.5862	3.0419	2.5329	3.7321	4.9632	8.4458	6.3332	2.8944	7.8294	1.5345	3.499	4.1004	9.6557	2.2021	0.8592	3.0092	2.7729	9.2314	11.4956	2.5216	3.9451	2.797	9.9297	3.6314	5.1436	4.7897	4.7115	4.5012	4.7523	2.8954	3.1104	6.2981	4.1416	4.6191	0.5443	3.1888	0.5666	2.758	9.2461	3.9951	5.8767	2.5353	6.0707
ABHD5	1.563	2.1558	0.9745	2.6124	0.9668	2.2316	1.4979	2.2585	1.4458	1.9848	3.1864	2.7118	1.3589	1.6496	3.9044	0.7736	0.6725	2.0055	2.5398	1.6651	2.5043	3.5177	3.0537	4.0269	1.1823	2.5175	1.8822	2.8316	1.2796	1.6029	3.5467	1.3738	2.6354	3.2648	1.2398	2.825	1.2486	0.8509	1.213	1.9435	1.0007	1.1674	1.658	1.3432	2.1291	1.5565	3.3862	1.2601	2.2913
ABHD6	2.5648	3.3326	3.8073	3.5866	1.8585	2.9202	3.1869	2.3119	3.0981	2.329	1.3485	5.7656	3.2857	2.6145	5.7182	2.4547	1.0689	1.9202	7.4018	9.7256	3.0415	3.5013	3.2496	0.8569	1.0245	2.3053	3.8619	3.9262	2.5605	3.4097	2.7742	1.6443	6.598	3.3413	2.9592	2.4301	3.811	2.8821	1.8013	1.7099	4.3092	1.8601	7.5557	3.0464	4.23	3.6656	5.1986	3.7372	4.8944
ABHD8	11.5386	13.106	7.0174	20.0947	14.0153	7.5109	7.2995	8.6925	7.8394	14.3686	5.575	14.6287	6.4644	6.1241	8.5582	5.4853	20.1698	11.9669	13.5042	8.9472	6.6348	13.8605	12.6547	5.761	8.7095	8.4724	10.7166	16.217	12.1171	11.7677	15.7877	8.1038	15.999	6.6134	14.865	8.8452	15.1046	10.7932	12.1159	9.87	7.9575	9.8358	12.6706	5.3434	22.8232	14.6884	17.1251	15.568	24.0164
ABI1	10.2458	8.9836	7.52	7.1764	10.0879	10.4399	6.0729	9.7461	7.4095	10.6767	12.7474	14.6867	11.2342	11.1368	13.9837	5.9371	9.7604	14.872	13.9102	12.218	6.5913	11.69	10.0458	19.6181	4.0969	12.6885	8.9009	10.3639	9.573	7.6668	11.4313	11.2804	8.8714	11.4051	10.4015	11.3963	9.7282	11.0923	10.698	11.4652	8.9342	7.3693	8.1102	8.6895	11.5175	12.406	8.902	12.6001	5.4728
ABI2	5.1864	10.3342	10.5195	3.725	7.8873	5.6093	6.4528	10.0544	8.3571	7.975	11.3332	4.9334	6.7709	5.8912	4.7362	6.8757	9.0467	5.7031	4.8277	8.5531	12.2259	6.6284	8.8211	7.5875	1.364	7.166	6.7338	9.2599	7.9147	9.0731	8.2192	10.026	3.1841	7.0828	7.4474	8.5238	5.4357	7.8652	9.0703	10.815	5.2758	7.0827	7.6514	6.3906	5.5653	6.2813	3.9896	7.1645	4.1208
ABI3	6.0354	4.5289	3.0822	6.576	2.6222	9.4285	1.7318	1.9288	1.1438	3.4843	1.9045	8.7888	3.786	6.927	7.1855	0.7294	1.4782	5.8118	17.4378	0.4562	0.9255	3.0288	3.2187	2.5722	3.2561	2.9228	4.3103	2.0567	1.574	1.4723	2.1621	2.1582	6.7785	2.1554	6.9277	2.9661	6.7325	0.8228	0.778	1.6847	1.0229	0.9206	1.6848	1.7268	1.8132	2.889	2.9965	2.1399	4.9493
ABI3BP	0.4146	1.264	0.176	0.2272	0.345	0.9572	0.1344	0.3772	0.1654	0.5902	0.2648	5.1314	0.5174	1.1663	6.9227	0.1151	0.6307	2.4484	3.4509	0.611	0.2981	0.3848	2.0454	0.4064	2.0815	0.8259	0.2995	0.1578	0.3297	0.1223	0.3178	0.2464	0.8168	0.2854	0.87	0.2468	0.2938	0.1828	0.1431	0.5641	0.1563	0.2027	0.351	0.4802	2.1087	0.4928	1.7267	0.2454	0.4534
ABITRAM	4.3315	2.6964	4.878	3.0483	7.8113	4.5164	3.0635	3.0875	2.9135	6.6544	3.5203	3.3071	4.4377	3.8474	4.4953	4.0662	4.0982	2.1499	3.1383	4.7005	3.3602	4.8356	7.3825	3.044	1.6797	3.8152	5.5548	2.3646	4.893	5.0211	3.3324	4.8244	3.2511	4.2026	2.6772	6.2469	3.7849	4.145	6.6432	5.3464	3.6828	2.9564	2.617	3.2518	2.6155	5.2418	2.7952	6.9029	1.2097
ABL1	15.2335	18.1603	25.3096	22.6863	21.1093	16.7827	13.087	20.2549	18.9095	21.9456	27.1502	18.2519	12.2845	13.0834	24.2038	21.4585	16.1789	27.6394	18.146	13.7918	25.6522	11.1585	19.3267	31.4692	24.6027	12.0257	18.0073	11.1428	21.8942	16.1929	12.9656	17.8706	6.7025	17.846	22.2849	12.6396	11.1967	21.6647	10.6265	25.5171	17.8609	15.9391	42.4861	17.1482	15.7307	10.7874	7.5147	18.9394	18.2962
ABL2	3.7756	3.8003	7.5357	3.6397	7.1596	5.7141	4.9686	5.3567	3.7846	4.8575	5.5518	7.4641	3.0089	4.8333	9.758	4.8008	5.9851	7.8701	6.5904	3.9138	7.2167	3.0641	5.2274	6.1562	3.3628	4.0295	3.6355	5.2312	3.7788	5.3278	5.5847	4.397	2.7012	3.659	4.5404	5.3496	3.107	3.201	2.8806	4.9822	3.9766	3.0551	6.7859	3.0993	5.8299	3.8268	3.1041	4.229	3.7724
ABLIM1	4.841	8.8417	16.6132	5.5952	2.4854	9.4197	2.5019	27.3151	21.5358	5.9091	20.92	13.2603	12.9192	9.4941	14.6673	18.5695	6.6277	7.9462	6.3301	23.5722	18.61	4.6642	10.4571	4.4463	4.6821	3.4667	11.4011	2.8167	12.2239	6.7618	16.4061	5.0805	13.1392	11.3309	3.236	4.8685	8.4988	13.7787	1.7209	14.7356	11.928	11.5481	13.5792	20.8144	6.8473	4.843	9.1646	4.7798	5.4592
ABLIM2	1.0994	2.3506	2.1457	1.9218	2.8746	1.0205	1.4886	2.8491	2.538	2.0311	1.5026	2.9782	2.6716	1.4546	2.1477	3.6471	3.6629	4.1416	3.0571	2.0445	3.0765	2.7494	0.5588	1.6719	0.7719	1.1104	6.8654	2.6785	2.6724	1.9108	6.2829	3.6495	2.9623	0.8292	4.8339	1.7627	3.0656	1.8011	1.3154	2.7774	2.0565	3.567	2.1201	1.3058	5.704	1.6422	6.1688	1.86	9.6241
ABLIM3	12.6189	2.2419	1.8596	8.2512	10.0045	5.362	7.8041	5.1488	3.8808	8.1684	2.2424	19.3745	21.0286	11.6683	21.0757	5.5176	15.0173	8.8264	25.0929	4.2169	2.6622	16.3815	9.0824	7.5242	1.5572	5.9951	6.3649	16.8399	7.87	12.5733	22.4286	10.8172	15.8658	11.4604	12.5115	9.0762	12.0322	3.8628	8.1366	5.2733	3.0174	2.7376	0.717	3.1262	18.2515	7.1649	12.286	5.1718	21.0526
ABO	0.0985	0.5262	0.3206	0.2406	0.4947	0.3109	0.1116	5.7768	0.3599	0.1202	0.0581	0.6437	0.2995	1.1179	0.8199	1.9484	0.2032	0.2966	0.8435	0.0504	0.975	0.092	0.1964	0.2595	1.3975	0.034	0.5236	0.0527	0.318	0.0596	0.15	0.086	0.7045	0.1239	0.2442	0.2698	0.2426	0.1067	0.0041	0.0481	0.0149	3.7825	0.0447	0.248	0.0927	0.2094	0.2467	0.0186	0.4116
ABR	10.5351	31.3313	31.3647	8.5251	11.2111	5.2042	5.7923	18.4852	22.2996	1.8624	20.4047	9.3297	18.2009	5.1827	8.6589	32.029	1.1635	8.6691	15.0314	25.5235	20.1133	3.6212	2.9037	5.9088	10.8523	4.4995	18.9938	5.5946	8.0211	4.987	17.3368	18.2227	15.0371	8.3185	3.6328	7.2893	1.7371	17.8685	0.2593	18.1227	6.9375	21.1888	24.5718	18.3264	9.9796	1.1312	17.7127	2.5059	33.0598
ABRA	0.0553	0.0203	0	0.0146	0.0111	0.0398	0	0.0053	0	0.0111	0.0054	0.1649	0.0157	0.0212	0.0622	0.0223	0.2242	0.0214	0.0363	0	0.0181	0.0289	0.0189	0.0101	0	0.0105	0.0095	0.0053	0	0.0287	0.0432	0.0149	0.0564	0.0112	0.068	0.0137	0.0051	0.0103	0	0	0.0196	0.0065	0.0803	0	0.0401	0.0966	0.0235	0.0161	0.0262
ABRACL	11.3513	6.1705	11.6064	5.0115	4.6767	30.3172	14.449	10.511	4.8561	3.5274	5.8284	6.6406	9.4426	10.3528	7.7048	7.1676	1.731	5.4975	8.3224	14.8409	6.8277	5.1142	6.3817	8.9011	2.5891	8.2401	9.6984	2.9357	4.8028	1.2895	4.4535	10.3823	8.79	6.6365	4.9492	10.923	9.8894	2.7673	12.1274	2.6265	10.8056	7.6255	16.0042	9.7597	2.0855	3.9419	4.9883	9.0923	4.4486
ABRAXAS1	0.6419	0.9316	1.0456	0.4397	1.6483	0.8185	0.5149	0.8838	0.9879	0.7703	2.0206	0.9433	0.899	1.1351	0.9345	1.1218	1.1646	0.6665	1.1151	1.2142	0.7163	0.5432	1.085	1.051	0.3191	0.7117	0.7068	0.9733	1.3805	1.066	0.8579	1.0118	0.6046	0.9188	0.7465	0.9092	0.6402	1.1574	0.6563	1.6639	1.9435	0.8287	1.0601	0.9681	0.6578	1.148	0.4798	1.1384	0.4081
ABRAXAS2	8.1835	7.1018	5.3829	5.0349	9.8858	9.0232	5.7246	9.0675	8.6464	10.5417	7.3037	7.2632	8.5042	8.3239	6.7975	6.3851	10.7014	7.3102	6.0249	4.1821	9.9267	7.8937	8.5694	4.834	1.6098	4.8706	8.1486	8.6311	8.5273	13.2888	5.8762	9.9398	6.1966	9.3159	6.4466	9.5158	8.9964	7.8117	7.3921	9.4668	10.0626	8.2945	10.2141	9.3891	6.4025	9.8415	7.2752	6.2443	3.3815
ABT1	9.4504	10.8824	7.4089	12.6652	10.9607	9.378	12.4478	5.8243	5.9901	10.6954	4.6533	7.0224	9.3957	7.9695	7.241	7.1189	10.832	12.8828	7.061	6.2857	6.9035	12.6124	11.8908	10.0064	5.7539	7.4784	13.3019	8.6879	5.1421	13.6378	4.4498	9.6122	6.2534	8.3579	4.6809	10.8213	15.1422	8.6827	20.6447	5.9559	8.9085	9.4477	8.7456	7.5074	3.8501	8.1805	3.9015	10.4217	8.5679
ABTB1	7.9749	7.39	5.5241	7.6932	24.4255	9.9055	4.8388	4.5515	6.0643	8.7876	8.4755	11.7664	9.0286	10.4775	11.3941	2.8814	9.4495	8.0464	14.0327	3.4263	2.1652	7.6258	7.2653	16.8324	7.9437	4.1843	15.7337	7.5733	27.0242	6.6022	9.6739	8.1246	13.8794	4.5857	9.6976	6.1552	12.0076	8.6316	2.4476	8.3502	5.1071	7.157	5.2731	5.7993	10.7496	13.9767	9.5158	5.2437	14.6002
ABTB2	0.8983	1.0205	2.2956	3.9231	2.2046	1.2744	1.4948	1.5691	1.5396	2.7195	0.7685	1.7786	1.8727	1.2697	6.7021	3.4024	0.9445	2.1675	5.7469	1.7379	1.2959	1.5973	1.5739	1.0586	1.109	1.5449	1.2666	1.2587	1.7172	2.0067	4.5108	0.8626	9.3758	1.409	1.7376	1.66	1.7606	1.8441	0.7474	0.6338	1.2548	1.1993	1.029	1.6509	5.8613	1.7656	6.1983	0.9258	12.1815
AC002094.3	0	0	0	0	0	0	0	0	0	0	0	0	0.0847	0	0	0	0	0	0	0	0	0	0	0	0	0	0	0	0	0	0	0	0	0.0181	0	0	0	0	0	0	0	0.0209	0	0	0	0	0	0	0
AC002310.13	0	0	0	0	0	0	0	0	0	0	0	0	0	0	0	0	0	0	0	0	0	0	0	0	0	0	0	0	0	0	0	0	0	0.0409	0	0	0	0	0	0	0	0	0	0	0	0	0	0	0
AC002316.1	20.7222	51.6593	39.3371	40.2751	55.4887	8.44	25.2819	33.5326	12.2747	59.8301	30.1149	22.1871	55.9287	37.6033	11.4434	28.436	32.849	23.2347	27.1346	45.0868	7.7895	34.0817	57.247	35.5281	5.0549	9.3212	63.3111	55.3824	44.9802	81.5254	32.9653	53.6102	20.9407	33.5613	44.5906	28.9879	47.9222	60.884	24.8424	39.7251	14.402	14.5595	18.3485	21.1141	32.6125	31.0362	25.7865	27.8925	38.7097
AC002996.1	0	0	0.1568	0	0	0	0	0.0371	0.0167	0.039	0	0	0	0	0	0.0313	0.0716	0.025	0	0.0186	0	0.0339	0.0663	0.0177	0	0	0	0	0	0.0201	0.0434	0	0.036	0.0197	0	0.0161	0.018	0.018	0.0668	0	0	0	0	0.0248	0.0235	0.0377	0.0165	0.0566	0
AC003002.1	0	0	0	0	0	0	0	0	0	0	0	0	0	0	0	0	0	0	0	0	0	0	0	0	0	0	0	0	0	0.0346	0	0	0	0	0	0	0	0	0	0	0.0296	0	0	0	0	0	0	0	0
AC003002.2	0.7145	1.3784	1.2473	1.0423	3.4434	0.6846	0.6619	1.4503	1.9812	0.9386	1.6993	0.2181	0.5534	0.7855	0.6582	1.0127	1.2931	1.2813	0.4792	1.145	2.0617	0.7139	0.5989	1.3827	0.2823	0.4703	1.0601	1.2294	1.0455	1.2123	1.6987	0.7342	0.4336	0.9479	1.4891	1.0402	1.7375	0.7866	0.3014	1.6789	0.9852	0.7517	1.1519	1.0082	1.5188	0.1702	0.4725	0.7104	0.7269
AC003002.3	0.042	0.277	0.3193	0.3989	0.2788	0.2041	0.0475	0.2522	0.1404	0.1642	0.2317	0.0134	0.1191	0.0483	0.1526	0.2839	0.0928	0.146	0.11	0.1683	0.7225	0.0439	0.2257	0.2862	0.1519	0.1549	0.2065	0.3128	0.2904	0.1566	0.1547	0.2258	0	0.1786	0.1105	0.1042	0.0701	0.1752	0.0649	0.2295	0.067	0.1471	0.0653	0.1929	0.289	0.0244	0.0964	0.0489	0.0745
AC003006.1	0.0406	0.2778	0.0633	0	0.092	0	0.023	0	0.0784	0.0183	0.0531	0	0	0	0.0792	0.0442	0.2696	0.165	0.04	0.0175	0.03	0	0.0468	0.0665	0.1103	0.0692	0.0474	0.035	0.0633	0.0379	0	0.0492	0	0.0185	0.1285	0	0	0.0848	0.0628	0.1	0	0.0427	0	0.0467	0.0663	0.071	0.0311	0	0.0217
AC004076.1	0.1152	0.2096	0.3075	0.1565	0.1193	0.0801	0.0559	0.1838	0.2796	0.327	0.1292	0.1895	0.3225	0.0853	0.1668	0.3581	0.2366	0.1528	0.1457	0.0142	0.1458	0.0258	0.0885	0.0943	0.1073	0.2804	0.2047	0.354	0	0.1229	0.3311	0.3987	0.0962	0.045	0.2342	0.0736	0.1926	0.2062	0.1018	0.4052	0.0788	0.2078	0.1229	0.1892	0.0358	0.0575	0.0882	0.0432	0.3509
AC004080.3	0	0	0	0	0	0	0	0	0	0	0	0	0	0	0	0	0	0	0	0	0	0	0	0	0	0	0	0	0	0	0	0	0	0	0	0	0	0	0	0	0	0	0	0	0	0	0	0	0
AC004151.1	5.6124	5.5335	2.4214	10.4369	1.3397	20.8478	2.2144	1.7238	2.281	5.382	1.5351	12.1657	4.659	15.0562	8.7197	4.7895	3.6179	22.8852	15.6603	0.6624	1.778	4.9361	4.3062	3.1426	4.9216	2.2576	2.6035	3.064	1.8535	2.1896	2.8157	2.6827	4.3213	2.7958	5.3221	1.9315	8.2741	2.0229	0.8602	1.2776	0.6496	1.7095	1.7875	1.3192	2.1564	2.7583	5.1137	1.8891	8.5519
AC004158.1	0.0451	0.0213	0.1405	0	0	0	0	0.155	0.1394	0	0.1574	0.0866	0.1153	0	0.0352	0.1963	0.0499	0.1047	0.0888	0.8924	0.0666	0	0	0.0369	0.049	0	0.0701	0.0388	0.7966	0	0.0454	0.1457	0.0753	0.0823	0.0713	0	0	0.1507	0	0.0741	0	0	0.0421	0	0.0981	0.1577	0	0.1184	0.1443
AC004223.3	0	0.008	0	0	0	0	0	0	0	0	0	0	0.0072	0.0146	0.0066	0.0123	0	0	0	0.0073	0	0.0133	0.013	0.0069	0.0092	0	0	0	0	0	0	0	0	0.0077	0	0.0063	0.0071	0.0071	0.0131	0.0069	0	0	0	0	0	0	0.0065	0	0
AC004691.2	0	0.0313	0	0.0263	0.02	0.0179	0	0.0095	0.0085	0	0.0289	0.0742	0.0094	0.0191	0.0517	0.008	0	0.0128	0	0.0095	0	0.0174	0.0425	0.0181	0.0961	0	0.0086	0	0.0344	0.0413	0.0111	0.0446	0	0.0202	0	0.0494	0.0462	0.0369	0	0	0.0176	0	0	0.0254	0.0481	0	0	0	0.0825
AC004754.3	0.166	0.3096	0.5797	0.6549	0.1094	0.3794	0.2564	0.2981	0.4487	0.4907	0.283	0.4126	0.2958	0.2477	0.2706	0.3612	0.3088	0.543	0.5865	0.3764	0.1894	0.0948	0.1276	0.5252	0.041	0.3022	0.4458	0.7986	0.6583	0.5705	0.7515	0.4935	0.2771	0.2409	0.4296	0.2249	0.265	0.6492	0.3619	0.2477	0.1988	0.3176	0.5283	0.2864	0.8208	0.2505	0.2601	0.5018	0.7722
AC004813.1	0	0.0213	0	0.0536	0	0.0732	0.1022	0	0.0348	0.0408	0	0.1731	0	0.078	0.1407	0	0.1497	0.0524	0.0444	0.0388	0.1332	0	0.0693	0	0	0	0	0.0776	0	0.0421	0	0	0	0	0	0.0336	0.1132	0	0.1396	0	0	0.0475	0	0	0	0	0	0	0
AC004824.2	0.0895	0.0844	0	0	0	0	0.1014	0	0	0	0	0	0	0	0	0	0	0	0.0881	0.154	0	0	0	0	0.1945	0	0	0	0	0	0	0	0.0747	0.1633	0	0	0	0.0748	0	0	0	0	0	0	0	0.1564	0	0	0.2863
AC004832.3	0	0	0	0	0	0	0	0	0	0	0	0	0	0	0	0	0	0	0	0	0	0	0	0	0	0	0	0	0	0	0	0	0	0	0	0	0	0	0	0	0	0	0	0	0	0	0	0	0
AC004953.1	0	0	0	0	0	0	0	0	0	0	0	0	0	0	0.0483	0.0449	0	0	0.061	0	0	0	0	0	0	0	0	0.0533	0	0	0.0623	0.05	0	0	0	0	0	0	0.0959	0	0	0	0	0	0	0	0	0	0.0661
AC004997.1	0.1974	0.0931	0	0.1369	0.1267	0.0934	0.0745	0.0777	0.0699	0.1486	0.0933	0.2761	0.0841	0.0995	0.2372	0.0298	0.2001	0.1432	0.1699	0.1132	0.0243	0.0258	0.1201	0.1818	0.0715	0.1331	0.147	0.1698	0.1708	0.1151	0.0662	0.0863	0.1373	0.075	0.052	0.0674	0.1031	0.0824	0.0891	0.0202	0.0657	0.0952	0	0	0.2058	0.0287	0.0819	0.0576	0.4033
AC005042.1	0.8678	0	0	0	0.3932	0	0	0	0	0	0.3783	0	0	0	0.3382	0.3146	0	1.0069	1.2804	0	0	0	1.0001	1.4209	0.4714	0	0.3372	0	0	0.4049	0	0	0	0.3957	0	0	0.3627	0	0	0.356	0.3463	0	0	0	0	0.7581	0	0	0
AC005154.5	0.1724	0.6388	0.0511	0	0.2455	0.2396	0.0558	0.0846	0.0761	0.3559	0.0644	0.1417	0.5036	0.3829	0.3456	0.125	0.2452	0.543	0.2423	0	0.0364	0.5027	0.2082	0.4638	0	0.3147	0.3254	0.1483	0.2046	0.2069	0.5946	0.2585	0.185	0.0899	0.1168	0.3119	0.35	0.0411	0	0.1617	0.1573	0	0	0	0.5625	0.043	0.3583	0.2155	0.0525
AC005261.1	4.7728	4.927	6.1428	5.5028	10.107	6.0361	5.1919	6.2394	4.034	6.6211	3.2078	2.9051	4.379	5.6129	3.8432	8.7638	5.8101	5.5592	3.0625	2.7023	8.2814	5.914	9.4361	9.4864	2.5408	3.9186	6.3911	5.4672	6.6221	6.1325	3.6669	5.2284	1.5717	4.5608	3.2853	6.7734	4.4837	5.3194	4.1797	3.9464	1.9723	3.7313	2.5357	4.394	2.7349	2.3926	1.5152	4.8727	3.3182
AC005324.3	0.1166	0.0304	0.0287	0.0584	0.0139	0.01	0	0.0079	0.0166	0.0831	0.0294	0.0059	0.0575	0.0742	0.0478	0.0245	0.1324	0.0605	0.0181	0.0185	0.0136	0.1397	0.033	0.0151	0.0233	0.034	0.0525	0.0607	0.0127	0.0745	0.0957	0.0892	0.0051	0.0168	0.0194	0.2103	0.0257	0.0205	0.0665	0.0151	0.0147	0.0258	0	0.0247	0.0501	0.0429	0.0305	0.0886	0.0687
AC005477.1	0	0	0	0	0	0	0	0	0.0082	0.0096	0	0.0204	0	0	0.0248	0	0	0	0	0	0	0	0.0163	0.0174	0	0.0181	0	0	0.022	0	0	0	0.0266	0	0	0	0	0	0	0	0	0	0	0	0	0.0371	0.0244	0	0
AC005697.1	0.0291	0	0.1207	0	0	0	0	0.025	0.0224	0	0	0	0	0	0.0906	0	0	0.0337	0.0286	0	0	0	0	0	0	0	0	0	0.0302	0	0.0585	0	0.0485	0	0	0	0	0	0	0	0.0232	0	0	0	0.1897	0.0508	0.0223	0	0
AC005702.1	0.0704	0	0	0	0	0	0	0.0302	0.0815	0	0	0	0	0.1215	0	0	0	0.0408	0	0	0	0	0.027	0.0288	0	0	0	0.0303	0	0.0328	0	0	0	0	0.1112	0.0262	0.0294	0	0.1088	0.0289	0	0	0	0	0.1148	0	0	0	0
AC005726.1	5.0164	3.3325	3.7386	4.4001	1.6248	4.2459	2.2207	2.2804	4.7992	5.7269	2.6686	1.2508	2.7775	4.3511	1.5534	5.1893	2.5471	2.4649	1.7741	3.2192	2.0959	2.0392	1.802	2.3377	1.2397	1.6304	3.7146	2.7956	1.5671	4.6959	1.5444	2.6787	0.7065	2.1774	4.0735	4.7703	3.9383	3.6271	1.0574	2.166	1.8804	1.8256	4.157	2.7386	1.6126	2.0028	0.761	2.2772	2.4603
AC005747.1	1.1644	0.6368	6.3106	2.1069	0.1473	1.5891	0.5786	0.446	0.3131	0.9063	0.2337	28.3295	1.1619	2.1041	53.3768	0.1482	0.8801	4.8093	54.1733	2.1004	0.3537	0.7628	1.4868	4.0259	4.6906	1.2744	2.0298	0.5664	1.5414	0.4675	3.7191	2.1993	4.2683	0.5425	7.7237	0.7799	2.0741	0.028	0.2021	0.3616	0.0682	0.3455	0.3862	0.1888	10.192	0.7054	0.8146	0.6317	10.2584
AC005779.2	0.0615	0.058	0.0958	0.0366	0.0279	0	0	0.0793	0.0713	0	0	0.1475	0	0	0.1679	0	0	0.1428	0.0605	0	0.0454	0	0.0709	0	0.234	0	0	0.0529	0	0.0287	0.0928	0	0.0257	0	0.1459	0	0.0257	0.1285	0.0476	0.0252	0	0.0324	0	0.0354	0.1004	0	0	0	0.0328
AC005833.1	0.0143	0.0135	0	0.0678	0	0.0231	0.0646	0.0368	0.033	0.0902	0.112	0	0.0243	0.0739	0	0.0517	0	0.0828	0	0.0613	0.1474	0.0672	0.0548	0.0117	0	0	0.0333	0.135	0	0.0799	0.0144	0.2419	0.0357	0.1171	0.0451	0.0106	0.0716	0.0119	0.1103	0.0702	0.0228	0	0.0266	0	0	0.0249	0.0218	0	0
AC005837.2	0	0	0	0	0	0	0	0	0	0	0	0	0	0	0	0	0	0	0	0	0	0	0	0	0	0	0	0	0	0	0	0	0	0	0	0	0.0295	0	0.1639	0	0	0	0	0	0	0.0617	0	0	0
AC006059.2	0.0562	0.0265	0	0	0.0509	0.0456	0.0637	0.0241	0.0217	0	0.098	0.1618	0.0479	0	0.0219	0	0	0.1305	0	0.1208	0.083	0.0883	0	0.046	0	0.0718	0.0218	0.1934	0.0584	0.0262	0.0565	0.2042	0.0938	0.0513	0	0.0628	0.0705	0.0469	0.087	0.0923	0.0224	0.0296	0	0.0646	0.0917	0.0491	0.043	0	0.0599
AC006328.4	0	0	0	0	0	0	0	0	0	0	0	0	0	0	0	0.049	0	0	0.0664	0	0.0499	0	0	0	0	0	0	0	0	0	0	0	0	0	0	0	0	0	0	0	0	0	0	0	0	0	0	0	0
AC006445.1	0	0	0	0	0	0	0	0	0	0	0	0	0	0	0	0	0	0	0	0	0	0	0	0	0	0	0	0	0	0	0	0	0	0	0	0	0	0	0	0	0	0	0	0	0	0	0	0	0
AC006486.1	0	0	0	0	0	0	0	0	0	0	0	0	0.0227	0	0	0	0	0.1858	0	0	0	0	0.0205	0	0	0	0	0	0	0	0.0537	0	0	0	0	0	0.0223	0	0	0	0	0	0	0	0	0	0.0204	0.0234	0
AC006538.2	0	0	0	0	0	0	0	0	0	0	0	0	0	0	0	0	0	0	0	0	0	0	0	0	0	0	0.0242	0	0	0	0.0313	0	0	0	0	0	0	0	0	0	0	0	0	0	0	0	0	0	0
AC007040.2	0.1597	0.0287	0.0631	0.1491	0.0069	0.0247	0.0172	0.0294	0.0851	0.0343	0.0033	0.1276	0.0162	0.2167	0.1245	0.102	0.0042	0.0706	0.2992	0.0262	0.1515	0.0955	0.0497	0.056	0.062	0.0453	0.0236	0	0.0592	0.0745	0.065	0.0184	0.0508	0.0243	0.0661	0.0793	0.1748	0.146	0.0647	0.0062	0.0394	0.052	0.1242	0.035	0.0579	0.0399	0.0378	0.0233	0.2917
AC007163.2	0.0902	0	0.0937	0	0.0818	0	0.0511	0	0	0	0	0	0	0	0	0.0327	0	0.0524	0	0.1164	0.1998	0	0	0.0369	0.049	0	0	0	0	0.0842	0.0454	0.0364	0	0	0	0	0.1886	0	0	0.037	0	0	0	0	0	0	0.0346	0.0395	0.2405
AC007326.1	0.0742	0	0	0.0882	0	0.361	0	0	0	0.134	0	0	0	1.7949	0	0	0	0.3445	0	0.0638	0	0	0.057	0	0	0	0	0.0638	0.0771	0.0693	0	0.0599	0	0	0	0.0553	0.062	0	0.1148	0.1218	0.0592	0	0	0	0	0	0	0	0.3955
AC007557.5	0	0.2046	0	0	0.1966	0	0	0	0.1675	0	0.7567	0	0	0	0	0	1.1996	0	0	0	0	0	0.1667	0.3552	0	0	0	0.1866	0.2253	0	0	0.1751	0	0	0	0	0	0	0	0.178	0	0	0	0	0.4718	0	0	0	2.7746
AC007906.1	0	0.0092	0	0	0.0528	0	0	0.0167	0	0	0.0169	0.1491	0.0331	0.0336	0.0606	0.0282	0	0	0	0.0501	0.086	0	0.0299	0.0318	0.0422	0	0.0151	0	0	0	0	0.0627	0	0	0	0.0579	0.0162	0	0	0.0159	0	0	0	0	0	0	0.0149	0	0.0414
AC007906.2	0.147	0.0971	0.0153	0.0699	0.0133	0.0953	0.0499	0.0757	0.0908	0.0664	0.0256	0.3243	1.002	0.0508	1.4209	0.0959	0	0.0512	0.4483	0.1517	0.0217	0.1154	0.113	0	0	0.1503	0.0114	0	0.0153	0.0412	0.0296	0.0593	0.3926	0.3889	0.1395	0.0985	0.0983	0.0368	0.1137	0.0362	0.0587	0.1237	0.0823	0.0507	0.064	0.1027	0.0338	0.0386	0
AC007998.2	0.1859	0.0351	0	0.1768	0	0	0.0421	0.1597	0	0.0336	0	0.0713	0	0	0	0.027	0	0.1295	0	0.064	0.1098	0	0	0.0304	0	0	0.0289	0.064	0	0	0.0374	0	0	0.0339	0.1176	0.0277	0.0311	0.0311	0.0575	0	0.0594	0.1174	0.1041	0.0428	0.0404	0	0	0	0
AC008074.1	0.459	0.5706	0.379	0.2232	1.0115	0.3214	0.3425	0.4479	0.2417	0.3863	0.4003	0.6104	0.7288	0.6127	0.3415	0.3934	0.623	0.5931	0.1847	0.305	0.5082	0.475	0.7455	0.7175	0.0113	0.3466	0.454	0.6462	0.3467	0.4478	0.1994	0.8338	0.1306	0.3521	0.4123	0.6372	0.1308	0.4704	0.1452	0.3082	0.483	0.4171	0.3603	0.3118	0.4311	0.5104	0.1598	0.3925	0.2557
AC008162.2	0	0	0	0	0	0	0	0	0	0	0	0	0	0	0	0	0	0	0	0	0	0	0	0	0	0	0	0	0	0	0	0	0	0	0	0	0	0	0	0	0	0	0	0	0	0	0	0	0
AC008403.1	0	0	0.0396	0	0	0	0	0	0	0	0	0	0	0	0	0	0	0	0	0	0	0	0.0293	0	0	0	0	0	0	0.0356	0.0384	0.0308	0.0319	0	0	0.0569	0	0.0319	0	0	0	0	0	0	0	0	0	0	0
AC008622.1	0	0	0	0	0	0	0	0	0	0	0	0	0	0	0	0	0	0	0	0	0	0	0	0	0	0	0	0	0.3661	0	0	0	0	0.3215	0	0	0.2947	0	0.5453	0	0	0	0	0	0	0	0	0	0
AC008641.1	1.2262	0.3469	0	0	0.2222	0.3976	0	0.8424	0.3787	0.6644	0.6415	0	0.2089	0.8473	0.3823	0.7113	2.4409	0.2845	0	0	0.362	0.385	0.1884	0.2008	0	0	0	0.4219	0.2547	0.2288	0.2467	0.594	0	0	1.1631	0.3653	0.205	0.4096	1.5173	0.4025	0.1958	0	0	0	0	0	0	0.2146	0
AC008686.1	0.8373	0.3117	0.2287	0.5762	0.6389	0.1429	0.1996	0.4541	0.3403	0.7959	0.3074	0.2113	0.1126	0.1522	0.0687	0.3834	1.3158	0.1534	0.5202	0.6441	0.7156	0.8302	0.1693	0.0722	0.4787	1.1261	0.5137	0.5307	0.3203	0.2878	0.3546	0.1779	0.4045	0.2412	0.2787	0.1969	0.663	0.3312	1.1588	0.0723	0.211	0.1391	0.6992	0.2533	0.4313	0.5389	0.135	1.1566	0.6106
AC008687.1	0	0	0	0	0	0	0	0	0	0	0	0	0	0	0	0	0	0	0	0	0	0	0	0	0	0	0	0	0	0	0	0	0	0	0	0	0	0	0	0	0	0	0	0	0	0	0	0	0
AC008687.4	0.3432	0.1942	1.8525	0.2856	0.1555	0	0	0.059	0.0795	0.248	0.3592	0.395	0.0585	0.0593	0.0535	0.1244	0.4175	0.2788	0.3376	0.0295	0.1013	0.1078	0.2637	0.1967	0	0.2924	0.1067	0.4134	0.1782	0.1922	0.1036	0.0831	0.0286	0.0939	0	0.1278	0.1435	0.0573	0	0.1971	0.0822	0	0	0.0395	0	0.1799	0.0263	0.3003	0.5121
AC008695.1	0	0	0	0	0	0	0	0	0	0	0	0	0	0	0	0	0	0	0	0	0	0	0	0	0	0	0	0	0	0	0	0	0	0	0	0	0	0	0	0	0	0	0	0	0	0	0	0	0
AC008758.1	0	0.0018	0	0	0	0	0	0.0032	0	0	0	0	0.0032	0	0	0	0	0	0	0.0032	0	0	0	0	0	0	0	0	0	0	0	0	0	0	0	0	0	0	0	0	0	0	0	0.0043	0	0	0	0	0
AC008758.5	0	0	0	0.2934	0	0	0	0	0	0	0	0	0	0	0	0	0.0607	0	0	0.0472	0	0	0	0	0	0	0	0	0	0	0	0	0	0	0	0	0	0	0	0.0225	0.0438	0	0	0	0	0	0	0	0
AC008759.1	0.7278	0.9438	1.1331	0.4325	0.8244	0	0.412	2.0313	0.1405	0.4929	0.952	1.7451	0.465	0.3143	0.5673	0.9235	0	2.3223	0.5369	1.2516	3.2232	0.2857	0.2796	0.7448	0	1.5499	0.1414	1.8783	0.5668	0.1698	1.0981	0.5876	0	1.6595	0.863	1.0842	0.9126	0.3039	0.5629	0.8958	0.4357	0.3829	0	0.2092	0.7915	1.2716	0.5573	0.7959	0.5818
AC008763.3	0	0	0	0	0	0	0	0	0	0	0	0	0	0	0	0	0	0	0	0	0	0	0	0	0	0.0371	0	0	0	0	0	0	0	0	0	0	0	0.0182	0	0	0	0	0	0	0	0	0	0	0
AC008764.4	0.1	0.1348	0.0148	0.1189	0.0777	0.0695	0.0647	0.0245	0.0221	0.1291	0.0872	0.0137	0.0609	0.0988	0.0446	0.0933	0	0.1492	0.1406	0.0614	0.0844	0.0224	0.0988	0.0234	0.0466	0.0365	0.1	0.0246	0.089	0	0.0431	0.0462	0	0.0521	0.0452	0.0532	0.0717	0.0477	0.0663	0.0586	0.1141	0.0451	0.1601	0.115	0.0466	0.0749	0.0109	0.2001	0
AC008770.2	0.0305	0.1187	0.095	0.0091	0.1451	0.0371	0.0259	0.0786	0.1001	0.0758	0.0997	0.0658	0.1039	0.079	0.101	0.0498	0.1181	0.0354	0.105	0.0852	0.0901	0.0838	0.041	0.0624	0.0994	0.013	0.16	0.1115	0.0317	0.0285	0.0767	0.1108	0.0445	0.0696	0.0844	0.0682	0.0701	0.0637	0.0236	0.0313	0.0426	0.0481	0.0712	0.0526	0.0829	0.0266	0.0584	0.0067	0.0488
AC008810.1	0.1354	0.2979	0	0	0.2862	0	0.2044	0.1163	0.1742	0.163	0	0	0.0769	0.1559	0.1055	0.0654	0.8483	0.1047	0.2219	0	0.0666	0.1417	0.312	0.1478	0	0.0769	0.3156	0.3106	0.3749	0.0842	0.0908	0.1093	0.113	0.0412	0	0.168	0.1886	0.1507	0	0.2592	0.1081	0.2374	0.2527	0.0519	0.0981	0	0.1037	0.079	0
AC008870.1	0.0779	0.0112	0.0281	0.3421	0.0123	0.0878	0.0038	0.0058	0.0209	0.0459	0.0089	0.0227	0.026	0.0175	0.0132	0.0196	0.1385	0.0864	0.02	0.0146	0.015	0.0691	0.1535	0.0055	0.0147	0.0606	0.0053	0.0175	0	0.0821	0.0681	0.0055	0.0961	0.0463	0.0428	0.0227	0.0821	0.0424	0.0419	0.0444	0.1135	0.0142	0.0948	0.0195	0.0515	0.0473	0.0363	0.0652	0.0613
AC008878.1	0.347	0	0	0.0634	0.4353	0.0866	0	0.0229	0.0206	0.1205	0.0698	0.2048	0	0.0461	0.0832	0.2129	0.7674	0.1239	0.1575	0.0459	0	0.1257	0.0615	0.0219	0.203	0	0.0415	0.023	0	0.274	0.2416	0	1.1136	0.1217	0.0422	0.1789	0.1785	0.0223	0.1239	0.0438	0.0213	0	0	0	0.4934	0.1399	0.3065	0	0.0284
AC008878.3	0	0.0285	0	0.008	0	0.0163	0	0	0.0026	0.0303	0	0	0.0172	0.0348	0	0.0268	0	0.0156	0	0	0	0.0105	0.0155	0.0027	0	0	0	0	0	0	0	0	0	0.0061	0	0	0.0112	0	0	0	0	0	0	0	0	0.0059	0.0231	0	0.0036
AC008914.1	0	0	0	0	0	0	0	0	0	0	0	0	0	0	0	0	0	0	0	0	0	0	0	0.5772	0	0	0	0	0	0	0	0	0	0	0	0.175	0	0.1963	1.4541	0	0	0	0	0	0	0	0	0	0
AC008982.1	0	0.0166	0.0912	0	0.0159	0	0.0199	0.0151	0	0.0317	0	0	0	0	0	0.0255	0	0	0	0	0.0778	0.0276	0	0.0432	0	0.1197	0	0.0302	0.0182	0.0164	0.0177	0	0	0	0	0.0262	0.0147	0.0587	0.0272	0.0144	0.0281	0	0.0164	0	0.0764	0	0	0.123	0
AC009022.1	0	0.0426	0.0468	0.0536	0	0	0	0	0.0348	0	0	0.0433	0	0	0.0352	0	0	0	0	0.0388	0.1998	0.1417	0.0693	0	0	0	0	0	0.0469	0.0421	0	0	0	0	0	0	0	0	0	0	0	0	0	0	0.0491	0	0.0346	0.0395	0.0481
AC009060.2	0.2221	0.2094	0.0461	0.0528	0.2415	0.144	0.3017	0.1526	0	0.3209	0.0775	0	0.1135	0.0767	0.2077	0.0322	0.1473	0.0515	0.7427	0.1909	0.0656	0.2092	0.1024	0.1818	0	0.1513	0.1726	0.0382	0.1384	0.2901	0.0893	0.0359	0	0.0405	1.1937	0.2316	0.1114	0.2967	0	0.0364	0.1064	0.2336	0.4145	0.0511	0.3864	0.3104	0.136	0.272	0.0473
AC009065.4	0	0	0	0	0	0	0	0	0	0	0	0	0	0	0	0	0	0	0	0	0	0	0	0	0	0	0	0	0	0	0	0	0	0	0	0	0	0	0	0	0	0	0	0	0	0	0	0	0
AC009121.2	0	0	0	0	0	0	0	0	0	0	0	0	0	0	0	0	0	0	0	0	0	0	0	0	0	0	0	0	0	0	0	0	0	0	0	0	0	0	0	0	0	0	0	0	0	0	0	0	0
AC009133.22	0	0	0	0	0	0	0	0	0	0	0	0	0	0	0	0	0	0	0	0	0	0	0	0	0	0	0	0	0	0	0	0	0	0	0	0	0	0	0	0	0	0	0	0	0	0	0	0	0
AC009163.5	0	0	0	0	0.0289	0.0518	0	0	0	0.0288	0	0	0	0	0.0747	0	0	0.037	0	0.0275	0	0	0.0491	0.1046	0	0.0544	0	0	0	0	0	0.0258	0	0	0	0	0.0534	0	0.0494	0.0262	0	0	0	0	0	0	0	0.1117	0.0681
AC009336.19	0.2787	1.6248	0.6534	1.8108	2.282	0.1792	2.9492	1.853	2.8165	2.4131	0.3353	0.567	0.2457	0.6227	0.3783	1.0768	0.8876	0.4517	0.3498	0.1488	0.2057	0.249	0.565	0.0708	0.0888	0.6837	0.4295	2.7742	0.3543	1.4306	0.5946	0.2949	0.0602	0.6268	1.0713	0.6014	0.5825	0.6943	0.1412	0.1932	0.3683	0.7079	0.8433	0.6023	0.5279	0.4702	0.5557	0.349	1.47
AC009491.1	0	0	0	0	0	0	0	0	0	0	0	0	0	0	0	0	0	0	0	0	0	0	0	0	0	0	0	0	0.0458	0	0.0886	0	0	0	0	0	0	0	0	0	0	0	0	0	0	0	0	0	0
AC009491.2	0	0	0	0	0	0	0	0	0	0	0	0	0.0375	0	0	0.032	0	0	0	0	0	0.0692	0	0	0	0.1501	0.0685	0.2275	0.2746	0	0.2659	0.1779	0	0	0	0	0	0	0	0	0	0	0	0	0	0	0.0337	0	0
AC009779.4	1.5909	3.0916	1.1909	5.3921	3.6958	1.493	2.5982	0.8777	1.2172	1.9809	1.4545	1.0357	2.3493	1.9904	1.6496	1.5696	3.5241	1.555	1.8542	0.8249	1.6368	4.0267	4.8266	1.6854	0.618	0.9322	3.1508	1.4723	1.3266	3.0996	2.7688	2.6271	1.0017	1.5961	1.814	3.4615	3.24	1.8398	1.1186	1.2223	1.6124	0.8622	1.7233	1.2637	1.1848	3.1249	0.7272	1.6407	2.1477
AC009977.1	0	0	0	0	0	0	0	0	0	0	0	0	0.1456	0	0	0	0	0	0	0	0	0	0	0	0	0.1456	0	0	0	0	0	0	0	0	0	0	0	0	0	0	0.1364	0	0.1595	0	0	0	0	0.4486	0
AC010184.1	0	0.2313	0	0	0	0	0	0	0	0	0	0	0	0	0.1912	0	0	0.2845	0.2412	0	0	0	0.1884	0	0	0	0	0	0	0	0.2467	0	0	0	0	0	0	0	0	0	0	0	0	0	0.2667	0	0	0.4291	0
AC010255.3	0.0106	0.005	0	0	0.0578	0.0172	0.0241	0.0365	0.0082	0	0	0	0.0091	0.0184	0.0166	0.0231	0	0	0	0.0183	0	0.0334	0.0245	0.0087	0	0	0.0331	0.0549	0	0.0397	0.0321	0.0258	0	0.0097	0.0168	0.0079	0.0178	0.0089	0	0.0087	0.0085	0.0224	0	0.0122	0.0116	0.0186	0	0.0465	0
AC010287.1	0.113	0.2931	0.088	0.7051	0.1536	0.0458	0.064	0.5094	0.3926	0.0765	0.0246	0	0.0241	0	0.044	0.1434	0.1562	0.4589	0.0556	0.4858	1.2511	0	0.1302	0.3701	0.0614	0.4572	0.0439	0.1944	0.1467	0.0527	0.0852	0.0912	0	0.0773	0	0.0842	0.0472	0.0944	0.0874	0.1623	0.0676	0.0892	0.2109	0.1299	0.0307	0.0494	0	0.0741	0.3011
AC010319.2	0	0	0	0	0	0	0	0	0	0	0	0	0	0	0	0	0	0	0	0	0	0	0	0	0	0	0	0	0	0	0	0	0	0	0	0	0	0	0	0	0	0	0	0	0	0	0	0	0
AC010325.1	0.3077	0.2506	0.4645	1.496	0.2534	0.1814	0.1583	0.2642	0.3455	1.1871	0.2927	0.7779	0.0715	0.6764	0.2834	0.2839	0.2784	0.5841	0	0.1202	0.6193	0.2635	0.4298	0.1832	0.1215	0.0953	0.2391	0.385	0.2033	0.6786	0.2532	0.3839	0.0233	0.102	0.2211	0.0417	0.4208	0.2569	0.3894	0.0688	0.067	0.0883	0.2872	0.0643	0.0304	0.0489	0.0214	0.3181	0.1192
AC010326.1	2.1851	3.3295	3.6321	2.052	3.622	3.1395	2.703	3.753	2.2937	4.3681	2.6446	2.0436	1.7358	2.1359	2.5094	4.2572	2.2618	4.7461	1.4534	2.581	8.2768	2.5273	4.1049	5.5772	2.9232	3.2392	2.1031	4.0273	3.1493	2.5253	1.4783	2.4861	0.8955	2.2484	1.881	2.7802	2.2816	1.8508	4.5348	2.7182	2.036	3.3953	2.0758	2.6017	1.5899	0.8559	0.6728	3.1976	1.7156
AC010422.5	0	0	0	0	0	0	0	0	0	0	0	0	0	0.0999	0	0	0	0	0	0	0	0	0	0	0	0	0	0	0	0	0	0	0.0241	0	0	0	0	0	0	0	0	0	0	0	0	0	0	0	0
AC010522.1	0.0584	0.7229	0.7274	0.3124	0.4895	0.1657	0.281	0.2382	0.2931	0.2901	0.6111	0.014	0.1368	0.1513	0.2276	0.5928	0.2745	0.1186	0.2298	0.1883	0.7759	0.0917	0.1907	0.2032	0.2538	0.1866	0.0908	0.3768	0.4093	0.2997	0.1909	0.1532	0.0244	0.293	0.3924	0.0761	0.4027	0.1585	0.1355	0.7068	0.1049	0.0154	0.1226	0.3189	0.1588	0.051	0.1118	0.1788	0.9181
AC010531.1	0.0178	0.1172	0	0.1477	0.0161	0.0288	0	0.061	0.0548	0.0802	0.031	0.1192	0.0151	0.0307	0.0277	0.0515	0	0.1648	0.2445	0.0916	0.0786	0.0558	0.0273	0.1308	0.1157	0.1664	0.0552	0.1069	0.0738	0.0331	0.125	0.0573	0.1778	0.0162	0.0281	0.0397	0.1039	0.0297	0.0824	0.0874	0.0992	0.0374	0	0	0.1159	0.031	0.1224	0.1864	0.7759
AC010646.1	0	0	0	0	0	0	0	0	0	0	0	0.063	0	0	0	0	0	0	0	0	0	0	0	0	0	0	0	0	0	0	0	0	0	0	0	0	0	0	0	0	0	0	0	0	0	0	0	0	0
AC010655.1	0	0	0	0	0.2323	0	0	0	0	0	0	0	0	0	0	0	0	0	0	0.2205	0	0	0	0	0	0	0	0	0	0	0	0	0	0	0	0.191	0	0	0	0	0	0	0	0	0	0	0	0	0
AC011005.1	0.4271	0.2369	0.9779	2.0755	0.3074	0.2648	0.3698	0.5502	0.3977	0.2496	0.2081	0.6988	0.1498	0.1302	0.2056	0.7287	1.3476	0.5976	0.5314	0.2376	2.2068	0.355	0.1737	0.216	1.5149	0.9738	0.2929	0.2594	0.0783	0.2696	0.6823	0.213	0.3459	0.275	1.1718	0.2152	0.399	0.6714	0.3109	0.1958	0.6217	0.4626	1.5242	0.4766	0.724	0.1756	0.3078	1.9563	2.1422
AC011195.3	0.3318	0.1017	0.1894	1.0845	0.7667	0.6456	1.7844	0	0	0.4644	0	0.0636	0.0283	0.0287	0.0517	1.1428	0.2935	0.5005	0	0.0713	0.2204	1.1721	0.9433	0.1087	0	0.0707	0.0645	0.4995	0.6202	0.6502	0.1669	0.0938	0.1523	0	0.6557	1.9152	0.1109	0.194	1.0778	0.0136	0.0265	0.0175	0	0.0763	0.2345	0.8695	0.2159	0.0435	0.4243
AC011380.1	0	0.3325	0	0	0.3194	0	0.3991	0	0.2722	0.6367	0	0	0	0	0.5496	0.2556	0	0	0	0	0.5204	0	0	0	0	0	0	0	0	0	0	0.2846	0	0	0	0	0	0	0	0	0	0	0	0	0	0	0	0	2.2543
AC011448.1	5.2157	5.1048	3.5583	9.6751	1.5035	3.4481	5.5007	2.2671	4.8766	8.9486	2.7656	1.6529	3.2487	5.0197	1.3933	5.9289	7.9882	3.8502	1.4787	2.9557	2.9499	5.9294	5.2754	2.4316	1.683	3.0296	3.8967	6.2376	7.8148	5.1408	3.0887	4.4698	1.2086	2.2741	5.333	8.3841	12.206	4.8762	1.1343	3.0988	2.5317	2.3531	4.9109	3.1195	1.5252	4.6124	0.737	5.2769	5.6078
AC011455.2	0	0.0162	0.125	0.0409	0	0	0	0.0074	0.0266	0	0	0	0.0073	0	0.0201	0.025	0	0	0	0	0.1778	0	0	0	0	0	0	0.0222	0	0	0	0.0069	0	0	0.0136	0	0.0072	0	0	0.0071	0	0	0	0	0	0	0	0	0.0092
AC011462.1	0.0216	0.0136	0	0	0.0065	0	0.0082	0.0247	0.0167	0.013	0.0126	0	0.0061	0	0.1235	0.0052	0.008	0.0668	0	0.0062	0	0.0113	0.0111	0.0118	0.0156	0.0245	0	0	0	0.0067	0.0145	0.0058	0.018	0.0131	0.0114	0.0054	0.012	0	0.0223	0.0059	0	0.0076	0	0	0	0.0126	0.0276	0	0.0077
AC011479.2	0.093	0.0585	0	0.2947	0.0281	0.1005	0.2105	0.1065	0.0239	0.112	0.0811	0.1189	0.132	0.1606	0.0725	0	0	0	0	0	0	0.146	0.0238	0.0254	0	0.0264	0.0482	0	0.0322	0.0289	0.0312	0.025	0.0259	0.0283	0.245	0.0231	0.5699	0.0518	0.1918	0.2034	0	0.0326	0	0	0.1348	0	0.0237	0.1627	0.0661
AC011499.1	0.233	0.0137	0.2418	0	0.0792	0	0.033	0.1501	0.0675	0.1841	0.1016	0	0.0496	0	0.1135	0.2745	0.3543	0.0338	0	0.1753	0.129	0	0	0.0238	0	0.0248	0.1358	0.0752	0.0302	0.2174	0.0293	0.1176	0	0.0531	0.046	0.0217	0.0487	0.3162	0.3604	0.0239	0.2092	0.0306	0.4349	0.1005	0	0.2544	0.0446	0.1529	0.1242
AC011530.1	0.0197	0.0093	0.0613	0.0468	0.0536	0.0319	0	0.0169	0.0304	0.0534	0.0344	0.0378	0.0336	0.034	0.0461	0.0143	0.1525	0.1829	0.155	0.0339	0.1745	0	0.0605	0.0806	0	0.0336	0.0765	0.0339	0.1841	0.0184	0.0793	0.0636	0	0	0	0.0147	0.0659	0.0165	0.0609	0.0485	0.0157	0	0.0184	0	0	0.0688	0	0.0172	0.147
AC012005.4	0	0	0	0	0	0	0	0	0	0	0	0	0.0288	0	0	0	0	0	0	0	0	0	0.026	0	0	0	0	0	0	0	0	0	0	0	0	0.0252	0	0	0	0	0	0	0	0	0	0	0	0	0
AC012184.2	0	0	0	0	0	0	0	0	0	0	0	0	0	0	0	0	0	0	0	0	0	0	0	0	0	0	0	0	0.0198	0	0	0	0	0	0	0	0	0	0	0	0	0	0	0	0	0	0	0.0167	0
AC012309.1	0.0307	0.0579	0	0.0486	0.1205	0.0166	0	0.0439	0.0158	0.0832	0.0892	0	0.061	0.053	0.0558	0.0519	0.1923	0.2018	0	0	0.2718	0.0321	0.0943	0.0838	0.1334	0.1307	0.0318	0.0704	0.1169	0.0477	0.0309	0.0909	0	0.0187	0.0162	0.061	0.0086	0.0342	0.0475	0.0588	0.0817	0.0323	0.1432	0.0118	0.0111	0.0357	0.0078	0.0895	0.0872
AC012363.2	0	0.9499	0	0	0.3651	0	0	0	0	0.3638	1.054	1.5457	0.3432	0	0.6281	0	0	1.8699	3.9631	0.6929	0	0	0.6191	0	1.3131	1.0296	0.3131	0.3466	1.6735	0.376	0	0.9758	0	1.4699	0	0.3001	0	0	0	0.3306	0.6432	0	0	0	0	0	0.617	0	0.4294
AC012531.3	0	0.0205	0	0	0	0	0	0	0	0	0	0	0	0	0	0	0	0	0	0	0	0	0	0	0	0	0	0	0	0	0	0	0	0	0	0	0	0	0	0	0	0	0	0	0	0	0	0	0
AC013286.1	0	0	0	0	0	0.5716	0	0	0	0	0	0	0	0	0	0	0	0	0	0	0	0	0	0	0	0	0	0	0	0	0	0	0	0	0	0	0	0	0	0	0	0	0	0	0	0	0	0	0
AC013394.1	0.1358	0.182	0.2412	0.0765	0.2397	0.1507	0.0567	0.1443	0.0552	0.1679	0.5891	0.408	0.1157	0.1791	0.248	0.1089	0.2372	0.7839	0.2496	0.8452	0.839	0.1291	0.228	1.7295	0.2175	0.4019	0.0806	0.4551	0.0742	0.2035	0.3415	0.2078	0.0925	0.1532	0.2826	0.0692	0.1195	0.1463	0.0553	0.3373	0.0485	0.1429	0.0234	0.0822	0.2915	0.0687	0.1013	0.1188	0.0419
AC013470.2	0.0954	0.0128	0.0707	0	0.321	0	0.1388	0.0234	0.0105	0.1107	0	0.0784	0.0813	0.0235	0	0.0296	0.1808	0.0948	0.0536	0.082	0.362	0.1497	0.0837	0.0112	0.0592	0.1161	0	0.6095	0.2122	0	0.3563	0	0.1023	0	0.0862	0	0	0.0114	0.0843	0.0559	0	0.387	0.1653	0.1096	0.0148	0.6189	0	0.1788	0
AC013489.1	0.4593	0.5956	0.3426	0.6312	0.9104	0.3258	0.0975	0.5916	0.4433	0.5962	0.8886	0.1652	0.3424	0.6446	0.2014	0.3122	0.2857	0.3664	0.2541	0.2345	0.6356	0.9464	0.5845	0.3878	0.078	0.4157	0.4573	0.4568	0.2087	0.375	0.6063	0.5909	0.1677	0.3142	0.3177	0.3635	0.3479	1.1147	0.5772	0.3769	0.8936	0.3624	0.2277	0.561	0.1249	0.2006	0.0549	0.2888	0.3212
AC016142.1	0	0.0213	0	0	0	0	0	0	0	0	0	0	0	0.078	0	0	0.0499	0	0.0444	0	0.0666	0	0	0	0	0	0	0.0388	0	0	0	0	0	0	0	0	0	0	0	0	0	0	0	0	0	0	0	0	0
AC016549.1	0	0.0664	0	0.0558	0.017	0.0152	0.0425	0.0081	0.0073	0.0254	0.0164	0	0.032	0.0162	0	0.0613	0	0.0545	0.0554	0.0484	0.2911	0	0.0361	0.1076	0	0.008	0.0219	0.0162	0.0293	0	0.0378	0.0152	0.0078	0.0514	0.0297	0.042	0.0157	0.0549	0.0145	0.0462	0.03	0.0198	0	0.0648	0.0408	0.0328	0	0.0082	0.02
AC016577.1	0	0	0	0	0.0673	0	0	0.0637	0	0	0	0.0712	0.0632	0	0	0	0	0	0	0.0638	0	0	0.1141	0.1215	0	0	0.0577	0.1277	0.0771	0	0	0	0.1239	0	0	0	0.062	0.124	0	0.0609	0.237	0	0	0	0	0	0	0	0
AC016734.1	0	0	0	0	0	0	0	0	0.2903	0	0	0	0	0	0.2931	0	0	0	0	0	0	0.5904	0.2889	0.3079	0	0	0	0	0	0	0	0.6072	0	0	0	0	0	0	0	0	0	0	0	0	0	0	0	0	0.4008
AC016753.2	0	0	0	0	0	0	0	0.1938	0	0	0	0	0	0	0	0	0	0	0	0	0	0	0	0	0	0	0	0.1941	0	0	0	0	0	0	0	0	0	0	0	0	0	0	0	0	0	0	0	0	0
AC017028.10	0.0641	0.0907	0.3992	0	0.0581	0	0	0	0	0.1158	0	0	0	0	0.05	0	0	0	0.063	0.1102	0.3785	0.1006	0	0	0	0	0	0	0	0.0598	0.1934	0	0	0	0	0	0.2143	0	0	0.1052	0.0512	0	0	0	0.1394	0	0.0491	0.0561	0
AC017081.1	0	0.0419	0.3688	0	0.0402	0	0.1006	0	0	0.0802	0	0	0.0378	0	0	0	0.3929	0	0	0.0382	0.0656	0	0	0	0	0.0378	0	0.0382	0	0.0414	0.0447	0	0	0	0.0702	0	0.0742	0	0.0687	0	0.0355	0	0	0	0	0	0	0	0.0473
AC018512.1	0.3525	0.1662	0	0	0	0	0	0	0	0.3184	0	0	0	0	0.5496	0	0	0	0	0.6062	0	0	0	0.2886	0	0.3003	0	0	0	0	0	0	0.5884	0	0	0.2626	0	0.5888	0	0	0	0	0	0	0	0	0	0	0.3757
AC018630.2	0.1464	0.2712	0.152	0.1492	0.1895	0.2883	0.2723	0.1796	0.0727	0.255	0.1915	0.1906	0.1336	0.2349	0.1386	0.1517	0.7633	0.267	0.216	0.2068	0.2161	0.1806	0.2571	0.1884	0.0227	0.1514	0.1788	0.3869	0.0869	0.1659	0.263	0.2195	0.1658	0.1049	0.2315	0.1402	0.0787	0.1135	0.2103	0.1802	0.2337	0.055	0.0781	0.0361	0.0796	0.1644	0.2162	0.2013	0.1449
AC018709.1	0	0	0	0	0	0	0	0	0	0	0	0	0	0	0	0	0	0	0	0	0	0	0	0	0	0	0	0	0	0	0	0	0	0	0	0	0	0	0	0	0	0	0	0	0	0	0	0	0
AC018755.2	0	0	0	0	0	0	0	0	0	0	0	0	0	0	0	0.0053	0	0	0.0072	0	0	0	0.0056	0	0	0	0	0	0	0	0	0	0	0.0134	0.0116	0.0055	0	0	0	0	0	0	0.0205	0	0	0	0	0	0
AC018867.1	0	0.9974	1.9515	0.838	1.2778	0	0	0.2018	0.1815	2.7591	4.0987	0.2254	0.4004	0	1.8319	2.5562	2.859	2.1815	2.3118	8.0833	3.4694	0	1.9864	10.3904	1.0213	2.4024	0	3.2349	0.4881	2.4124	2.6003	0.3795	0.5884	0.8574	2.6009	1.2253	0.3929	2.5514	0	1.9284	0.5628	0.2473	0	1.0808	0	0.8212	0.18	1.4393	0
AC018902.1	0	0.8866	0	0.8939	0	0	0	0	0	0	0	0	0	0	1.4655	0	0	2.1815	0	0	0	0	0	0	0	0.9609	0	0	0	0	0	0.3036	0	0	0	0	0	0	0	0	0	0	0	0	0.8179	0	0	0	0
AC019206.1	0.6169	1.8286	0	1.5713	0.7986	1.0003	0.1996	0.1514	0.4083	0.5571	0.2306	0.8453	1.1263	2.1315	1.1678	1.0225	1.462	1.1249	0.9536	2.0461	5.074	0.6918	1.2189	2.0204	1.149	0.6757	0.4794	1.2889	0.6406	0.9047	0.7978	0.6404	0.3677	0.5627	2.926	0.6564	0.5894	0.9568	0.1363	0.6508	0.4221	0	0.7403	0.4053	0.8626	0.9239	0.8773	0.3855	2.4422
AC020909.1	0	0	0	0	0	0	0	0	0	0	0	0	0	0.0231	0	0	0	0	0	0	0	0	0	0	0	0	0	0	0	0	0	0	0	0	0	0	0.0112	0	0	0	0	0	0	0	0	0	0	0	0.0143
AC020929.1	3.8666	2.6745	13.2246	10.5519	11.3837	5.1765	4.5587	2.8713	4.6928	9.0783	2.6715	4.6135	2.2007	7.9451	2.2944	5.4598	11.8625	11.8493	5.298	2.5638	2.9675	8.6172	10.2661	3.42	1.6061	4.2073	6.7773	13.7819	9.0375	10.9147	19.0551	3.7887	5.7428	1.4045	13.7432	4.7603	14.452	7.4833	3.2885	6.7049	0.8748	4.5151	5.6233	2.9968	17.586	10.0706	7.3024	9.8165	8.812
AC021066.1	0.106	0.1866	0.0073	0.2436	0.4996	0.0115	0.072	0.0243	0.0218	0.2745	0.0247	1.0169	0.1626	0.2442	0.6226	0.1538	0.1329	0.7135	0.6883	0.1094	0	0.2996	0.1629	0.0984	0.0154	0.1987	0.1703	0.1763	0.1688	0.343	1.1091	0.1712	0.7609	0.3288	0.4135	0.079	0.1536	0.0649	0.0547	0.029	0.0169	0.0297	0.0528	0.0488	1.3144	0.3087	0.8335	0.1237	1.7251
AC021092.2	1.2271	1.0082	1.2517	0.7766	3.0069	0.7898	1.0128	1.3132	1.1862	1.0257	1.36	0.712	1.1851	1.068	0.9382	1.4586	0.65	0.7472	0.7026	0.602	1.1269	1.3934	1.4269	0.5042	0.1806	0.782	1.434	1.4867	2.5168	1.0008	0.6595	1.2345	0.4455	1.1213	0.6294	1.2453	1.0316	1.1499	1.2859	1.2259	0.5757	0.8869	0.459	1.0446	0.4813	0.9656	0.3228	1.7332	0.2895
AC022210.1	0	0	0	0	0	0	0	0	0	0	0	0	0	0	0	0	0	0	0	0	0	0	0	0	1.3618	0	0	0	0	0	0	0	0	0	0	0	0	0	0	0	0	0	0	0	0	0	0	0	0
AC022819.2	0.2089	0.4925	0	0	0	0	0	0	0	0	0	0	0	0	0	0	0	0	0	0.1796	0.3084	0	0.1605	0	0	0	0	0.1797	0	0	0	0	0	0	0	0	0	0	0.3231	0	0	0	0	0	0	0	0	0	0
AC022966.1	10.314	12.9576	12.4132	11.9218	14.3224	9.8248	14.7483	13.4408	12.7488	11.5218	7.7603	9.8256	8.4015	13.7247	11.8012	18.0228	10.3466	30.7317	11.4649	14.0504	16.5214	9.5825	15.308	12.7558	8.4644	12.3415	11.7847	19.5697	9.7988	14.6875	17.8953	7.7084	8.246	5.4515	14.4378	12.8204	6.9781	15.0291	6.8447	8.3578	19.2272	10.3675	17.0779	13.6361	13.6614	10.4747	10.3079	9.099	16.6951
AC023055.1	0.2404	0.2677	0.2495	0.2619	0.351	0.314	0.2041	0.086	0.0825	0.2473	0.2446	0.0576	0.1764	0.1961	0.0833	0.1937	0.3102	0.186	0.1774	0.1608	0.2366	0.1887	0.431	0.1312	0.1088	0.2105	0.4152	0.1896	0.1664	0.2866	0.1746	0.4205	0.1449	0.1157	0.2323	0.378	0.2958	0.1283	0.3409	0.1973	0.1652	0.2037	0.1932	0.1228	0.0726	0.1983	0.0971	0.2045	0.1779
AC024060.1	1.0744	5.8261	2.2303	2.2348	3.8942	2.1775	2.1288	9.9182	7.0514	1.6979	9.1343	1.5457	2.0594	4.1759	4.6058	2.3371	1.1881	1.2466	1.0568	8.7761	8.723	2.1085	6.8105	2.6388	0	0.2288	5.6358	11.7843	5.5782	3.509	2.1613	6.5052	1.7931	9.0642	2.9725	4.0011	2.2452	6.2804	0.8309	6.8321	6.4319	7.0646	5.5152	9.8817	1.1684	3.2849	2.6736	3.7598	2.2901
AC024361.1	2.5069	1.4776	5.8544	8.1941	4.8272	1.5242	7.4507	2.9601	4.3552	5.3768	3.0057	0	3.2036	3.2479	1.2212	3.8627	3.1189	5.4539	7.0895	3.5027	6.9388	6.8877	6.5009	5.3876	1.3618	1.6016	4.627	8.896	2.2778	9.6497	2.5215	2.7828	0	2.0007	6.9357	6.7685	6.8103	3.4019	0.9694	2.057	2.2512	5.2749	4.0946	4.3232	2.0446	1.095	2.3994	3.0157	9.3513
AC024592.3	0.0154	0	0	0	0	0	0	0	0	0.007	0	0.037	0	0	0.0241	0.0056	0	0	0	0.0066	0	0	0.0059	0.0316	0.0251	0	0	0	0	0	0.0078	0	0	0	0	0	0	0.0129	0	0	0.0062	0	0	0	0	0	0	0	0.0164
AC025165.3	0.1246	0.376	0.6208	0.4147	0.2032	0.202	0.2822	0.5136	0.3079	0.2026	0.1956	0.2151	0.1699	0.0431	0.2719	0.3975	0.3858	0.3759	0.1961	0.6429	0.0736	0.1956	0.2681	0.1428	0.1624	0.1911	0.1549	0.5789	0.5176	0.2791	0.2507	0.2414	0.2496	0.0909	0.0788	0.2413	0.1458	0.4578	0.424	0.2658	0.3581	0.4982	0.4419	0.3152	0.1355	0.2612	0.229	0.109	0.2125
AC026449.1	0	0	0	0	0	0	0	0.2307	0	0	0	0	0	0	0	0	0	0	0	0	0.3965	0	0.2064	0.2199	0	0	0	0.2311	0	0	0	0	0	0	0	0.2001	0	0	0	0	0	0	0	0	0	0	0	0	0
AC026464.3	0	0	0.0623	0	0	0	0	0	0	0	0	0	0	0	0	0.0218	0	0	0	0	0	0	0	0	0	0	0	0	0	0	0	0	0	0	0	0	0	0	0	0	0	0	0	0	0	0	0	0	0
AC026464.4	0	0.0249	0	0.094	0.0119	0	0.0149	0.1358	0.0204	0	0.0115	0.0758	0.0449	0.0455	0.0411	0.0764	0	0	0	0.0453	0.0195	0.0207	0.0405	0.0324	0.0573	0	0.0102	0.0567	0	0.0861	0	0	0.044	0.024	0.0833	0.0294	0	0	0.0815	0.0541	0.0316	0	0	0.0758	0.1147	0.046	0.0101	0.0807	0.0843
AC026464.6	0	0	0	0	0	0	0	0	0	0	0	0	0	0	0	0	0	0	0	0	0	0	0	0	0	0	0	0	0	0	0	0	0	0	0	0	0	0	0	0	0	0	0	0	0	0	0	0	0
AC026786.1	0	0	0	0	0	0	0	0	0	0	0	0	0	0	0	0	0	0	0	0	0	0	0	0	0	0	0	0	0	0	0	0	0	0	0	0	0	0	0	0	0	0	0	0	0	0	0	0	0
AC034102.2	0	0.0163	0	0	0	0	0.0392	0	0	0	0	0	0	0	0	0	0	0	0	0	0	0	0	0	0	0	0	0	0	0.0323	0	0.0279	0	0	0	0	0	0	0	0	0	0	0	0	0	0	0	0	0
AC037459.1	0.2684	0.1732	0.044	1.0073	0.1408	0.5038	0.2079	0.1092	0.1091	0.2168	0.0123	0.1626	0.0722	0.122	0.3303	0.1844	0.3124	0.3769	0.2779	0.0486	0.0834	0.0887	0.3799	0.1966	0.6752	0.2527	0.1866	0.5954	0.3227	0.514	0.0852	0.1824	0.1297	0.0902	0.6029	0.3367	0.3542	0.1297	0.1966	0.3245	0.1353	0.0892	0.145	0.065	0.1997	0.3455	0.0649	0.4819	0.1505
AC040160.1	4.8884	5.7339	4.6041	7.7674	29.8092	9.1804	7.0669	2.8138	10.3128	8.7021	9.1113	5.0208	2.3194	2.7444	5.4122	3.2366	9.9619	9.8276	4.0636	1.4991	6.0813	8.0448	8.5981	9.7022	3.7204	2.266	11.6214	27.5628	3.0932	12.3534	5.6555	4.4797	1.7073	4.0838	10.2657	4.2671	2.4842	20.4559	0.8108	12.6739	2.8164	8.3451	1.3578	10.1839	6.7425	10.7234	2.2579	3.5374	3.6719
AC055733.1	0	0.0426	0	0.0536	0	0	0.1022	0	0.0697	0.0408	0.1574	0.2164	0.0384	0.1559	0.3165	0.0327	0	0.0524	0.0444	0	0	0.0708	0	0.1108	0	0	0.1403	0	0	0	0	0	0.0377	0.0412	0	0.0672	0.0754	0	0	0.0741	0	0	0	0	0.3435	0.1577	0.0346	0.1184	0
AC055866.1	3.5894	2.6597	0.5322	4.8759	5.1112	1.6628	2.9029	1.7614	1.9797	7.8722	1.3414	0	4.3685	3.5432	3.5971	3.7181	10.2073	13.6842	4.5395	2.6454	1.5139	6.4405	4.7279	4.618	0	0.4368	6.7744	4.4112	2.1299	16.7473	18.0514	2.4838	2.5674	2.3384	17.0241	9.93	10.287	1.2846	2.3795	2.9452	0.8186	1.079	4.3073	0	5.0187	6.2712	5.8894	5.3834	1.6395
AC063956.1	0	0	0	0	0	0	0	0	0	0	0	0	0	0	0	0	0	0	0	0	0	0	0	0	0	0	0	0	0	0	0	0	0	0	0	0	0	0	0	0	0	0	0	0	0	0	0	0	0
AC064829.1	0	0	0	0	0	0	0	0	0	0	0	0	0	0	0	0	0	0	0	0	0	0	0	0	0	0	0.0364	0.1007	0	0	0.1883	0.0378	0	0.0213	0	0	0	0	0	0	0	0	0	0	0.2291	0.0409	0.0717	0	0
AC068533.4	0.0551	0.8221	0	0.6108	0.1996	0.0298	0.1455	0.1103	0.2126	0.232	0.2721	0.0704	0.1876	0.4122	0.1717	0.1198	0.1827	0.1917	0.2347	0.0316	0.0813	0.1729	0.1551	0.2104	0.0399	0.2345	0.1569	0.3158	0.2478	0.4624	0.6461	0.4593	0.3676	0.2511	0.1741	0.2324	0.1534	0.092	0.1419	0.3765	0.0586	0.0579	0	0.1899	0.3393	0.1924	0.6183	0	1.2127
AC068580.4	0.3225	0.104	0.2642	0.7464	0.0154	0.1101	0.0384	0.1749	0.1179	0.3832	0.0296	0.407	0.0578	0.2052	2.0108	0.1477	0.3379	1.0437	0.2003	0.1897	0.1253	0.3464	0.0782	0.931	0.1475	0.9831	0.0396	0.3358	0.1586	0.2059	1.2803	0.0274	0.2833	0.0464	0.4293	0.1391	0.5959	0.1417	0.21	0.0557	0.0948	0.25	0.095	0.039	0.3507	0.089	1.6245	0.1188	2.6772
AC068775.1	0	0.016	0	0	0	0	0.0192	0	0.0393	0.0153	0	0.065	0.0289	0	0.0396	0	0	0.0393	0	0.0146	0	0.0266	0.1173	0.0278	0	0	0	0.0146	0	0	0	0.0274	0	0	0	0.0126	0.0142	0	0	0	0	0	0	0	0	0	0.0519	0	0
AC069063.1	1.2819	0.6045	1.8628	1.8284	3.0202	0	0.2903	1.7614	2.7715	1.3892	4.4713	0.4918	1.9658	1.3287	0.3997	0.3718	2.8354	1.4874	1.261	1.5432	0.3785	1.2076	1.379	1.8892	0	0	1.9925	0.6617	2.1299	2.1532	1.2894	3.5187	0.2139	0.4677	1.6213	0.9548	0.8572	3.6398	1.1897	3.5763	0.8186	0.8092	1.6751	2.3581	1.1153	1.3438	0.1963	0.2243	0
AC069063.2	0	0.0848	0	0	0.3374	0	0	0.0441	0.0595	0.1043	0.4814	0	0.0328	0.0222	0.02	0.0559	0	0	0.0884	0.0662	0.0379	0.0403	0.0592	0.042	0	0.0437	0.0599	0.0773	0.1067	0.0839	0.0646	0.0415	0	0.1639	0	0.0096	0.0429	0.1394	0	0.0948	0.0512	0.027	0	0.0295	0	0	0	0.0449	0
AC069368.1	0.0265	0.025	0	0.0158	0.012	0.0215	0	0.0455	0	0.0359	0.0924	0.1652	0.0452	0.0229	0.1962	0	0	0.123	0.1434	0	0.1369	0.0208	0.0713	0.1519	0.1152	0.079	0.0412	0.1026	0.055	0.0495	0.04	0.0321	0	0	0.1885	0.0395	0.0222	0	0.041	0.0326	0.0212	0.0418	0	0	0.0288	0.0463	0.0101	0	0.0706
AC069499.1	10.2233	58.5138	8.7817	15.0847	76.9872	0.5716	6.7854	39.0528	23.1372	47.4359	99.906	4.3955	6.9077	19.4877	1.9235	13.2923	31.5788	9.4079	0.3468	6.6687	72.857	8.3022	40.3599	21.9353	0	19.5193	12.8763	36.0895	22.3302	37.1731	3.5458	25.3296	0	53.3746	29.5389	27.8326	19.1541	14.4253	5.9983	39.629	7.3163	10.385	19.4129	19.4545	3.067	9.8547	1.0797	14.8043	0.3757
AC069547.1	0	0	0	0	0	0	0	0	0	0	0	0	0	0	0	0	0	0	0	0	0	0	0	0	0	0	0	0	0	0	0	0	0	0	0	0	0	0	0	0	0	0	0	0	0	0	0	0	0
AC073072.1	0	0.2595	0	0.9811	0	0	0	0	0	0	0	0.7917	0.1172	0	0	0	0	0	0	0.1183	0	0	0	0.2253	0	0.2344	0	0	0	0	0	0	0	0	0	0	0	0	0.2128	0	0	0	0	0	0.748	0	0	0	0
AC073130.2	0	0.1662	3.659	0	0	0	0	2.1191	0.2722	0.3184	0.9222	1.0144	0	0	0.2748	1.0225	0	1.6362	0	3.0312	1.0408	0	0.2709	4.9066	0	0	0	0	0	0.329	0	0	0	0.3215	1.1147	1.3129	0	0	0	0	0.8442	0	0	0.4053	1.1501	0	0	0	0
AC073333.1	0	0.0209	0.1844	0	0	0	0	0	0	0	0	0	0	0	0	0	0.0491	0	0	0	0	0	0	0	0	0	0	0	0	0.0414	0	0	0	0.0405	0	0	0	0	0	0	0	0	0	0	0	0	0	0	0
AC073610.2	1.0091	0.068	0.1122	0.0643	0.2613	0.9642	0.1632	0.1238	0.3339	0.4231	0.1414	0.363	0.2763	0.467	0.2388	0.3789	0.4185	0.3764	0.0355	0.2634	0.1064	0.7073	0.8169	0.2213	0.2545	0.307	0.1541	0.2015	0.6362	0.5045	0.3081	0.5674	0.2556	0.1151	0.9402	0.2953	0.4368	0.2408	0.9199	0.2514	0.2158	0.3792	0.1346	0.1243	0.2352	0.1259	0.207	0.2365	0.0768
AC073610.5	0	0	0	0	0	0	0	0	0	0	0	0	0	0	0	0	0	0	0	0	0	0	0	0	0	0	0	0	0	0	0	0	0	0	0	0	0	0	0	0	0	0	0	0	0	0	0	0	0
AC073657.1	2.4966	6.0171	5.7585	11.4303	7.8763	3.7481	2.5126	7.1465	5.0692	3.8412	3.1446	2.9267	3.2298	2.7155	1.5135	3.5536	5.4197	2.4676	1.4553	3.0213	6.552	4.936	6.0391	2.044	0.8037	1.1027	2.4432	6.2842	7.1053	4.832	4.1852	3.3592	1.1574	3.0361	4.9703	5.2342	4.0965	5.328	3.0036	2.5797	3.2476	2.7239	2.1576	4.9965	4.0222	1.6155	1.6284	4.4494	8.6724
AC073896.1	0.0482	0.1061	0.3503	0.0573	0.0291	0	0.0364	0.1518	0.0744	0.1887	0.0841	0.0462	0.0958	0.0833	0.0626	0.3379	0.0889	0.1305	0.2371	0.0691	0.1661	0.0252	0.2469	0	0.0349	0.1643	0.0749	0.1244	0.0167	0.2849	0.1131	0.0519	0	0.0586	0.3049	0.2514	0.1075	0.0403	0.0497	0.0923	0.1154	0.0169	0	0.0739	0.0524	0.0281	0.0738	0.0141	0
AC074033.1	0	0	0	0	0	0	0	0	0	0	0	0	0	0	0	0	0	0	0	0	0	0	0	0	0	0	0	0	0	0	0	0	0	0	0	0	0	0	0	0	0	0	0	0	0	0	0	0	0
AC079355.1	0	0	0	0	0	0	0	0	0.0202	0	0	0.025	0	0	0	0	0	0	0	0	0	0	0	0	0	0	0	0.0449	0.0271	0	0.0263	0	0	0	0	0	0	0	0	0	0	0	0	0	0	0	0	0	0
AC079907.1	0.8058	2.1531	3.0666	0.3193	3.4075	2.613	0.9123	2.3066	1.4517	2.6682	2.3421	2.0609	1.373	3.2479	1.6749	0.779	3.5644	3.1165	1.321	5.3119	1.586	1.6868	2.2702	2.199	0	0.9152	1.2524	4.3902	2.5102	3.2583	1.0806	3.9031	0.4483	0.7349	3.8217	2.2006	0.8981	5.1589	0.8309	3.3059	0.6432	2.8258	1.2535	2.7792	3.7972	1.8771	0.2057	1.6449	0.8588
AC083800.1	0	0	0	0	0	0	0	0	0	0	0	0	0	0	0	0	0	0	0	0	0	0	0	0	0	0	0	0.0592	0	0	0	0	0	0	0	0	0	0	0	0	0	0	0	0	0	0	0	0	0
AC087350.1	9.8707	7.148	6.9522	2.0951	19.6461	6.8591	11.9743	9.082	7.0773	13.3712	22.9015	1.1834	10.0613	8.8304	10.4416	12.7811	11.306	16.9751	8.4958	12.8827	6.5051	8.3022	11.3766	38.3868	0.1915	10.3602	11.5065	10.6146	6.9553	10.0334	10.1056	11.9533	2.3534	9.9675	15.8841	14.3101	11.3451	10.8926	8.9974	12.2937	6.1907	3.7089	5.429	7.2954	7.6674	13.2422	3.779	14.9585	2.2543
AC087392.1	0.2969	0.8399	1.8488	1.0586	0	0	0	0	0.2292	0	0	0	0	0	0.6942	0.2153	0	0.3445	0	0.5105	0.8765	0	0	0.2431	0	0.2529	0.2307	0	0	0.554	0	0	0	0.5415	1.8773	0.2211	0	0.9916	0.4592	0.2436	0	0.3123	0	0	0	0	0	0	0
AC087498.1	0	0.0177	0.0194	0.0445	0.017	0	0.0212	0.0161	0	0	0	0.0359	0	0	0.0584	0.0136	0	0	0	0	0	0	0	0.0153	0	0	0.1018	0.3382	0.0194	0	0.0188	0	0	0	0	0.0139	0	0	0	0	0	0	0	0.0215	0.1018	0	0	0	0
AC087651.1	0	0	0	0	0	0	0	0	0	0	0	0	0	0	0	0	0	0	0	0	0	0	0	0	0	0	0	0	0	0	0	0	0	0	0	0	0	0	0	0	0	0	0	0	0	0	0	0	0
AC087651.2	0.2686	0.7599	1.3939	2.2348	0.2434	0	0.9123	0.692	1.4517	0.2426	0.7026	3.0914	0.6865	1.392	0.2094	1.3633	0	1.2466	0.5284	2.3095	1.1895	0.4217	2.2702	0.4398	0	0.6864	0.4175	7.8562	1.9524	1.2532	1.8911	0	0	0.49	2.9725	2.6007	0.2245	0.2243	0	1.102	0.8576	0.8478	0.7521	0.6176	3.5051	0.4693	0.617	0.47	6.0116
AC090154.1	2.7707	5.4128	5.0328	4.1167	15.3336	1.1231	3.5853	5.4386	6.8767	5.2725	7.2482	3.4168	4.1309	3.7608	4.3965	8.3952	4.4868	2.7556	6.1323	5.871	4.3824	2.1751	8.5158	3.2407	0.5375	3.1189	1.9995	9.194	7.1929	7.849	6.5691	3.4352	0.6606	7.0399	2.9725	4.7171	1.6543	7.7679	0.7653	4.953	5.2922	2.4986	3.0479	5.4609	4.3045	3.4578	1.5154	1.7315	4.5351
AC090527.3	0	0.0075	0	0	0.0145	0.0259	0	0.0137	0	0	0	0	0	0	0	0	0	0	0.0471	0	0	0.0251	0	0.0261	0	0.0136	0.0124	0.0137	0	0.0298	0.0161	0.0129	0.0133	0	0	0	0.0534	0	0.0247	0	0	0	0	0	0.0174	0	0.0367	0	0.034
AC091167.6	0.1307	0.2619	0.0678	0.1553	0.5624	0.053	0	0.2525	0.0252	0.4425	0.4558	0	0.1113	0.1129	0.1528	0.1184	0	0	0.0964	0.3652	0.0964	0.1026	0.1004	0.0802	0.0355	0.2783	0.2285	0.1686	0.0678	0.1829	0.0986	0.3692	0	0.149	0.1549	0.365	0.2458	0.0818	0.2021	0.134	0.0522	0.1375	0	0.0376	0	0.1712	0.1251	0.1715	0.3133
AC091180.1	7.9629	5.9453	6.8876	8.6762	18.9414	5.9176	9.0159	4.8438	5.1238	6.592	1.7359	1.2729	4.24	9.7438	4.1379	9.1422	11.3748	8.0845	13.0548	5.1353	7.8367	5.2092	10.9623	6.5195	1.0814	2.2611	3.6099	14.2717	5.5126	22.6019	18.6885	8.5715	1.6612	4.5393	5.7701	9.885	8.5977	4.9874	2.0529	1.9057	7.1508	3.4907	0.929	3.8146	3.969	5.2172	1.5243	5.225	5.658
AC091230.1	25.5263	32.6428	34.757	28.2587	34.6444	24.7989	17.2245	24.4006	39.0672	30.9539	17.9364	21.9996	23.0552	37.1879	22.9127	16.3982	32.6952	24.4195	23.5329	26.9976	24.7309	37.1833	25.0163	15.5679	14.1173	21.4492	31.447	45.7415	44.8628	33.5882	23.579	36.7788	15.0161	17.2553	25.8087	41.7856	40.7883	27.044	15.9234	22.0867	27.3521	24.9978	30.7606	29.6521	19.0194	32.9442	17.283	28.5602	26.1032
AC091959.3	0.0153	0.041	0	0.0121	0.0093	0.0083	0.0058	0.0307	0	0.0138	0.0178	0.0686	0.0218	0.0177	0.0159	0.0259	0.0283	0	0	0.0352	0.1132	0.016	0.0236	0.0084	0	0	0.0079	0.0396	0.0159	0.0238	0.0103	0.0124	0	0.014	0	0.0114	0.0214	0.0043	0.0079	0.0084	0.0041	0	0.0382	0.0059	0.0056	0.0179	0	0.0224	0
AC092042.3	0.0307	0.0338	0.2973	0.6566	0.0556	0.0332	0.0463	0.3339	0.0632	0.0647	0.0714	0.314	0.3051	0.053	0.2791	0	0	0.2374	0.3019	0.563	0	0.6425	0.511	0.1256	0.4668	0	0.0398	0.5897	0.2975	0.0286	0.0823	0.2478	0.0854	0.4479	0.0162	0.442	0.1796	0.094	0.3956	0.0168	0.0082	0.6458	0.3629	0.0353	0.267	0.0715	0.0157	0	0.338
AC092073.1	0.0174	0.0655	0.0902	0.1032	0.063	0.0282	0.0197	0.0597	0.0537	0.1098	0.0303	0.2	0.0296	0.03	0.0271	0.063	0	0	0.0171	0	0	0.1909	0.0133	0.0427	0.3397	0.0592	0.027	0.0747	0.0361	0	0.0699	0.014	0.1595	0.0158	0.0549	0	0.0145	0.058	0	0.057	0	0.0366	0	0.0399	0	0.0607	0.0665	0	0.0741
AC092143.1	0.0122	0.0259	0.0063	0.0435	0.0055	0.0099	0	0.0157	0.0094	0.0661	0.0319	0.0351	0.0104	0.0316	0.038	0.0354	0.027	0.0283	0.0779	0.0577	0	0.0861	0.0141	0.02	0	0.0363	0.0047	0.0052	0.0443	0.0171	0.0429	0.0148	0.0102	0.0334	0.0385	0.0499	0.0968	0.0102	0.0189	0.06	0.0146	0.0128	0	0.014	0.0199	0	0.056	0.0107	0.0195
AC092279.1	3.9309	3.9938	4.4936	1.7382	2.6625	3.7679	3.9139	4.5379	3.0782	4.0706	4.4196	1.9129	3.3016	4.9488	2.1653	4.9131	5.1497	3.6623	1.9509	5.4605	3.6277	4.2811	4.3357	3.2803	0.4039	3.3315	4.1707	5.6451	2.0664	5.5044	3.9874	5.3246	0.8767	4.5659	3.5613	3.3191	2.7724	2.8533	2.9955	4.1186	4.179	3.103	3.2389	3.309	1.542	4.0329	0.9732	4.9367	0.4792
AC092384.1	0.7051	1.8286	0	1.6761	0.9583	0	4.7897	0.6055	0.8166	3.8203	0	1.3525	1.2013	2.436	3.0226	0.5112	1.9493	0	2.4274	1.2125	0	0.5535	0.8126	0.8659	3.83	0	0.274	0.9098	1.0982	0.6579	1.7729	0	1.1767	0.3215	1.1147	0.7877	0.884	0.8832	0	0.2893	0.5628	0.3709	0	0	1.5335	0	0.8098	0	7.5145
AC092587.1	0.1265	0.2385	0.3938	0	0.0688	0.123	0.2005	0.0434	0.1562	0.1599	0.2867	0.1213	0.1293	0.0874	0.138	0.2017	0.1678	0	0.0746	0.2175	0.112	0.1588	0.0972	0.2692	0.0824	0	0.0393	0.3482	0.1839	0.1888	0.1272	0.1429	0.0633	0.1384	0.04	0.1696	0.1057	0.0845	0.2347	0.0623	0.0808	0.2661	0.1416	0.1454	0.0825	0.2651	0.0387	0.2655	0.027
AC092647.5	0.0879	0.3133	0.1318	0.0581	0.2479	0	0.0221	0.1426	0.0453	0.0706	0.1363	0	0.0583	0.0169	0.0609	0.0496	0	0.0453	0	0.0504	0.1875	0.0767	0.1126	0.088	0.0743	0.0666	0.0304	0.0168	0.0101	0.0729	0.0393	0.0946	0.0082	0.0624	0.2008	0.1892	0.049	0.049	0.0907	0.1202	0.0624	0.0206	0.0729	0.0112	0.0106	0.0683	0.0224	0.0427	0
AC092718.3	0.5254	0.3922	0.818	0.1821	0.7339	0.8163	0.3966	0.3948	0.5071	0.771	0.6681	0.7139	0.5968	0.5672	0.9043	0.5079	0.2663	0.762	0.5599	0.6211	0.2585	0.3781	0.8074	0.2509	0.3805	0.2424	0.5614	0.6968	1.2275	0.7967	0.3963	0.6716	0.6576	0.6189	0.2423	0.4402	0.7868	0.6581	2.1332	0.4131	0.5242	0.2994	0.0613	0.2768	0.1428	0.5737	1.0057	0.8235	0.2566
AC092835.1	0.1836	0.8519	0.6937	0.7071	1.3909	0.1786	0.3576	1.1353	0.6125	0.6566	1.7419	0.317	0.5506	0.2157	0.332	1.4538	0.4792	0.2727	0.224	0.8778	3.4043	0.1038	1.0101	0.481	0.2075	0.3629	0.1655	0.9035	0.3737	0.9937	0.6057	0.6226	0.0797	0.7502	0.8476	0.4923	0.3008	0.2269	0.568	0.6087	0.4983	0.2241	0.4593	0.3715	0.2795	0.1796	0.0844	0.212	0.454
AC093012.1	2.1193	3.2702	1.3229	2.1045	2.2609	4.0406	0.8713	1.1772	1.6155	1.7239	2.1731	4.0942	3.6034	4.6478	4.7167	1.8048	1.5359	2.7137	5.2339	1.1864	0.994	1.3451	3.1298	2.4735	1.6624	1.434	1.9671	1.8801	1.567	1.5176	1.8988	3.2229	2.5411	2.7774	2.823	2.0711	1.9449	1.0694	1.2508	2.2052	1.4757	1.088	2.0201	1.4654	1.9876	1.7437	1.8046	1.8436	1.6436
AC093155.3	0.0084	0.0159	0.0262	0	0.0076	0.0136	0.0095	0.0072	0.0065	0	0.022	0.0806	0	0.029	0.0393	0	0	0.0488	0.0331	0	0.062	0	0.0194	0.0138	0	0.0215	0.0065	0.0072	0	0	0	0	0.021	0	0	0.0188	0.007	0	0	0	0.0067	0.0088	0	0.0097	0	0.0147	0.0064	0	0
AC093323.1	7.6369	11.349	19.9877	9.8606	14.5573	14.8282	16.0252	16.5245	17.0403	8.4044	11.9588	10.8572	9.4257	7.5767	8.7264	13.5228	15.7011	13.4999	9.0823	14.638	19.7264	16.3012	8.0509	10.287	4.7889	10.9526	19.5462	23.2057	11.4506	10.8845	19.7301	15.5229	9.9168	7.5465	12.0275	11.0164	21.0057	17.1576	12.6284	14.0949	18.5393	23.8423	17.6934	17.9729	10.0171	8.7758	11.4486	16.9759	7.0079
AC093525.1	0	0.0134	0	0.1687	0	0	0	0	0	0.0256	0	0.1634	0	0.049	0.0664	0	0	0.0329	0	0.0977	0	0	0.0218	0	0	0	0.0221	0.0488	0	0.0795	0.0571	0.0229	0.0237	0.0259	0	0	0.0475	0.0237	0	0	0.0453	0	0	0	0.1544	0	0.087	0	0.1513
AC093525.2	0.1219	0.0739	0.1446	0.1242	0.0316	0.0282	0.0296	0.0822	0.0336	0.1258	0.0152	0	0.0148	0.015	0.0136	0.0126	0.0578	0.0909	0	0.0299	0.0128	0.082	0.2876	0.0855	0.0757	0.2076	0.0203	0.03	0.0362	0.2356	0.1138	0.0562	0	0.0159	0.0275	0.0454	0.0873	0.0509	0.202	0.1214	0.0278	0.0458	0.0569	0.01	0.0473	0.0304	0.0133	0.0762	0.0649
AC093668.1	0	0	0	0.0662	0	0	0	0.016	0	0.0839	0.0648	0	0.0316	0.0321	0	0.202	0	0	0	0	0.0274	0.1166	0.1142	0	0	0	0.0577	0.0479	0.1157	0.0173	0.0934	0	0	0.1355	0.1175	0.0692	0	0.0465	0.0575	0.0305	0.0445	0.0195	0	0	0	0.0325	0.0142	0.0488	0.1386
AC093899.2	0	0	0	0	0	0	0	0	0	0	0.0076	0	0	0	0	0	0	0	0	0	0	0	0	0	0	0	0	0	0	0	0	0	0	0	0	0	0	0	0	0	0	0	0	0	0	0	0	0	0
AC097637.1	0	0.0042	0	0.0053	0	0	0	0.0038	0.0034	0.0161	0	0	0.0038	0.0077	0	0.0032	0	0.0052	0.0175	0	0.0131	0	0.0171	0	0.0048	0	0.0035	0.0038	0.0046	0.0042	0.0313	0.0072	0	0	0.0211	0.0033	0.0037	0.0037	0	0.0073	0.0036	0	0	0	0	0	0.0034	0	0.0569
AC099489.1	0.3341	0.0818	0.0775	0.5797	0.175	0.1805	0.0319	3.3953	1.1308	0.2177	0.3257	0.4394	0.2534	0.7938	0.5065	2.826	1.8939	0.7049	0.3827	0.3127	0.1415	0.2855	0.8469	0.6278	0.3675	0.2065	0.1271	1.5303	0.2561	0.9681	0.3403	6.7832	0.2423	0.6004	0.2964	0.2247	0.1779	0.0647	0.0829	2.2137	0.6863	0.39	0.1	0.1021	0.164	0.3374	0.1176	0.1024	3.652
AC099811.2	0	0	0	0	0.0256	0	0	0	0	0.0127	0	0.0135	0.012	0	0.033	0.0307	0	0	0.0139	0	0	0	0	0.0231	0	0	0	0.0243	0	0.0132	0.0142	0.0114	0	0.0257	0	0.0105	0.0354	0	0	0.0116	0.0113	0	0	0	0	0	0	0.0247	0
AC099850.3	0	0	0	0	0	0	0	0	0	0	0	0	0	0	0	0	0	0	0	0	0	0	0	0.0249	0	0	0	0	0	0	0	0	0	0	0	0	0	0	0	0	0	0	0	0	0	0	0	0	0
AC100821.2	0	0.266	0	0	0	0.4573	0	0	0	0	0	0.541	0	0	0.2198	0.409	0	0	1.1097	0.2425	0.8327	0	0.2167	0	0	0	0	0	0	0.2632	0	0	0	0	2.2293	0	0.4715	0	0	0.2314	0	0	2.1058	0.3242	0	0	0	0	0
AC100868.1	0	0	0	0	0.0064	0	0	0	0	0.0127	0	0.0067	0.006	0	0	0.0051	0	0	0.0414	0	0	0	0	0	0	0.0119	0	0.0302	0	0.0065	0.0071	0	0.0059	0	0.0333	0.0157	0	0.0059	0	0	0	0	0	0	0.0305	0	0.0161	0	0.0374
AC104057.1	0.0375	0.0353	0	0	0.034	0	0	0.0322	0	0	0.0163	0	0.016	0.0324	0	0	0	0	0.0184	0.0161	0.0553	0	0	0	0	0	0	0.0484	0.0195	0.0175	0	0.0303	0	0	0.0593	0	0	0	0	0	0.015	0	0	0	0	0	0.0143	0	0
AC104073.2	0	0.0176	0	0.0888	0.0677	0	0.0423	0.016	0	0.0843	0.0163	0	0.0477	0.0323	0.0291	0.0135	0.2685	0.0433	0	0.0482	0.0276	0.0586	0.0431	0	0	0	0.0581	0	0.0194	0	0	0	0	0	0.2953	0.0139	0	0	0	0.0613	0	0.0196	0	0.0215	0	0.0326	0.0286	0	0
AC104109.3	0.1051	0.1652	0	0.0833	0.0952	0.1136	0.1587	0.1805	0.1082	0.2847	0.1527	0	0.0895	0	0.0819	0.1524	0.2712	0.2439	0.1034	0.1205	0.2069	0.22	0.2692	0.1147	0.0381	0.0298	0.1634	0.0301	0	0.2288	0.0705	0.2263	0.0292	0.1278	0	0.0522	0.1464	0.117	0.1626	0	0.2517	0.1474	0	0.0806	0	0	0.0805	0.092	0.0747
AC104389.1	0	0	0	0	0	0	0	0	0.0954	0	0.1436	0	0.0702	0	0	0	0	0	0	0	0.3039	0	0	5.6292	0	0	0	0.0708	0	0	0	0.1662	0	0.1127	0	0	0	0	0	0.0338	0	0	0	0	0	0	0	0	0.0439
AC104389.2	0	0	0	0	0	0	0	0	0.0318	0	0	0	0.1052	0	0	0	0	0	0	0	0	0	0	1.0112	0	0	0	0	0	0	0	0.0332	0	0	0	0	0	0	0	0	0	0	0	0	0	0	0	0	0
AC104581.1	10.5758	16.1245	5.4885	7.9614	3.1945	2.858	4.7897	3.0273	11.7047	9.2325	6.1481	2.7049	9.6108	4.8719	3.0226	8.4355	2.3392	0.8181	0	4.5468	5.7245	9.9626	5.4174	8.6587	0	10.8107	13.4243	6.0655	12.8124	15.1324	3.1912	13.3763	2.6476	5.4661	4.4587	6.8269	3.5361	12.6589	4.9077	4.9175	5.0651	7.4178	6.9097	10.5379	1.9169	7.391	0.5399	5.5516	1.5029
AC104650.2	0.2014	1.3299	0.4182	2.3944	0.5476	0	0.2281	0.173	0.1555	0.9096	0.8783	0.5796	1.2013	1.74	2.0412	0.4382	0	1.4024	2.9723	0.1732	0	0	0.3096	5.6075	4.8148	1.716	0.1566	0.6932	0	0	0.4052	0	0.1681	0	0	0.3001	0.3368	0.6729	0	0.3306	0.1608	0	0	0.4632	1.0953	0.352	1.851	0	2.3617
AC104981.1	0	0.0213	0	0	0.0409	0	0	0	0.0348	0	0.0787	0	0	0	0	0	0	0.1047	0.0888	0	0.0666	0.1417	0.0347	0.0369	0.049	0	0	0.0388	0.0469	0.0421	0.1362	0.0364	0.2636	0.0823	0	0.0336	0	0.0377	0.0698	0	0.036	0	0	0	0.0491	0	0	0.0395	0
AC105009.1	0.282	1.1969	0	2.6817	1.5334	1.3718	1.2773	0.9688	0.871	2.0375	15.739	2.9754	0.9611	0	3.737	1.4315	2.807	4.5812	1.1097	13.0949	2.0816	0.8856	1.3002	63.266	0.9192	5.045	0	3.6393	0.5857	3.4212	3.9713	2.5045	0	0.2572	2.6752	1.0503	0.4715	2.3551	0.4362	5.7853	0.4502	2.3737	0	0.3242	2.4536	0	0.2159	0.987	1.8035
AC107081.1	0.1312	0.3711	0	0	0.3566	0	0.297	0.1126	0	0	0	0.8807	0.1118	0	0	0.1902	0	0.9132	0	0.1128	0.9682	0	0.1008	0	0	0.1117	0	0	0	0.1224	0.1319	0	0	0.1196	0	0.1954	0.5482	0.3286	0	0	0.1047	0.138	0	0.1508	0	0	0	0	0
AC107871.1	0.0707	0.0111	0	0.028	0	0.0764	0	0.0405	0	0.0851	0.0206	0	0	0	0.0551	0	0.0521	0.4649	0	0.0811	0.0348	0	0.0724	0.0386	0	0	0.0366	0	0.0489	0.11	0.0237	0.019	0	0.0215	0.4099	0.1053	0.0197	0.059	0.1094	0	0.1881	0	0	0.0271	0.0256	0.1235	0	0.1237	0.1256
AC108925.1	0.0451	0.0213	3.3722	0	0	0	0.0511	0	0	0	0.0393	0.303	0.0384	0.078	0.0352	0.0982	0.0998	0	0	0	0.3331	0	0.0347	0.0369	0.5393	0.1538	0.0351	0.0776	0.0937	0.0842	0.1362	0.0729	0.1506	0	0.0713	0	0.0377	0.0377	0.1396	0.0741	0.1081	0.0475	0.0421	0.0519	0.0491	0.0788	0	0.079	0.0481
AC109583.1	2.5734	2.3487	0.0772	1.373	4.0368	0.9272	1.2043	0.167	2.0356	1.6164	0.7879	0.4333	3.5322	1.3929	0.7934	0.282	2.7637	3.6627	3.842	0.1869	0.1013	6.9044	1.1161	1.8447	0.6026	0.1997	5.8396	1.776	0.7957	2.5828	13.3847	4.3443	4.2471	1.1214	1.8805	3.4969	2.4809	2.1777	0.1504	0.7789	0.1598	0.4934	0.0747	0.2104	7.1455	4.0664	2.6535	1.4809	7.0701
AC109829.1	2.7689	0.4159	0.5322	0.3901	10.8357	1.164	0.7664	2.3602	2.3122	1.3707	1.556	0.7279	0.8912	3.8621	0.2078	2.1565	3.7427	1.7135	0.2825	2.2751	0.3936	1.3847	2.5688	0.403	0.2451	0.6115	0.8767	2.2586	1.4483	2.9667	1.506	2.0864	0.5819	0.7857	1.1349	0.5652	0.6515	3.0488	0.9835	1.9523	2.1611	4.2079	1.1869	0.8018	0.8922	2.7235	0.2827	0.5024	0.2842
AC109829.2	0.0451	0.3617	0.0468	0	0.0818	0.1463	0	0	0.1045	0	0	0	0	0	0.1055	0.1309	0.0998	0	0.1775	0	0.0666	0	0	0.0369	0.049	0	0	0	0.0469	0	0.0454	0	0.0377	0	0.0713	0.0672	1.1316	0.0754	0	0	0.072	0	0	0	0.0491	0	0.0346	0.079	0
AC110602.1	2.3502	3.7679	2.1141	1.8623	1.9877	0.254	1.5966	2.691	1.4517	5.8013	3.8255	1.2022	2.0022	1.3533	1.7097	2.4994	6.0645	5.4539	1.8494	2.8291	16.4217	2.2139	1.9262	4.2331	0	2.4024	0.487	3.5045	0.4881	4.24	5.8309	1.8973	1.046	3.5726	8.1743	2.6841	1.8336	0.785	0	1.5427	0.8755	0.4945	5.2645	0.9007	3.2374	3.0112	0.9598	1.782	3.1728
AC110615.1	0.1948	0.2262	0.4356	0	0.4346	0.2187	0.1188	0.3346	0.0926	0.1354	0.2745	0.3738	0.1405	0.1553	0.0935	0.2826	0.1492	0.1913	0.1622	0.5413	0.3761	0.2588	0.334	0.1841	0	0.1404	0.1281	0.2192	0.2023	0.3357	0.1809	0.2662	0.1001	0.164	0.1896	0.1451	0.1128	0.4631	0.0696	0.2091	0.1436	0.2681	0.1539	0.1551	0.0163	0.2095	0.0115	0.7343	0.0479
AC112719.2	0	0	0	0	0	0	0	0.1615	0.1452	0	0	0	0	0	0	0.1363	0	0	0	0.3233	0	0	0	0	0	0	0	0.1617	0.5857	0	0	0	0	0	0	0	0	0.157	0	0	0.1501	0.1978	0	0.2162	0	0	0	0	0
AC114267.1	0	0	0	0	0	0	0	0.0129	0	0	0	0	0	0	0.0117	0	0	0	0	0	0	0	0	0	0	0	0	0	0	0	0	0	0	0	0	0	0	0	0	0	0	0	0	0	0	0	0	0	0.016
AC114494.1	0.0107	0.6842	0.0554	0.0127	0.1063	0	0.0242	0	0.0165	0.0385	0.0279	0.0409	0.1818	0.1106	0.0499	0.0232	0.118	0.1981	0.3044	0.0642	0.0158	0	0.0246	0.0524	0.0927	0.0545	0.1824	0.0184	0.0222	0.1792	0.0429	0.0431	0.1514	0.2919	0.1181	0	0.0268	0.0356	0	0.035	0	0.0112	0	0.0368	1.0906	0.0746	0.1552	0.1493	0.4662
AC115220.1	0.2536	1.0841	0	0.9243	0	0	0	0.7839	0.3002	0.0916	0.0147	0	0	0.0584	0	0.2819	0	0	0	0.0436	5.49	0.2123	1.8184	0	0	0.0864	0.0263	1.6724	3.0017	0.1893	0	0	0	0.2775	0	1.4228	0.0989	0.0141	3.4254	0	0	1.2094	0	0.0389	0	0.6793	0.0129	0.4437	0
AC117457.1	0	0.0172	0	0	0	0.0197	0	0	0	0	0	0	0.0104	0	0	0	0	0	0	0	0	0	0	0	0	0.0104	0	0.0209	0	0	0.0122	0	0	0	0	0	0	0	0	0	0	0	0	0	0.0132	0	0	0	0
AC118470.1	0	0	0	0	0	0.1317	0.092	0.0523	0.0157	0	0	0	0	0	0	0	0	0	0	0	0.09	0	0	0	0	0.173	0.0158	0	0	0	0	0	0	0	0	0.0151	0	0	0	0	0	0.0214	0	0	0	0	0	0	0
AC118549.1	4.6361	5.6584	5.586	3.7533	5.7909	4.5017	2.8521	3.5844	6.0368	5.0842	6.7519	4.2556	4.7931	4.8676	3.9196	3.8534	5.4678	2.8378	4.4495	2.7976	4.9942	4.2646	6.4518	3.3004	1.1878	4.4708	5.7518	5.1309	4.8805	5.6076	7.9375	6.5726	2.3388	5.911	4.0033	6.2178	3.2472	7.2333	3.3822	6.6171	3.0439	2.255	2.9315	2.9005	3.1603	4.2239	2.5186	6.9288	3.1593
AC118758.1	0	0.1364	0.1126	0.1289	0.0328	0.0586	0.0819	0.031	0	0.0653	0	0.0347	0	0	0.0282	0.0787	0.12	0.042	0.0711	0	0	0	0.0833	0.0296	0.0786	0.0616	0.0843	0.1555	0.0751	0	0	0	0	0	0.0572	0.0269	0.0604	0.1812	0.0559	0	0.0289	0.038	0.3712	0.0831	0	0.0632	0.0277	0.0633	0
AC119396.1	0.2932	0.7785	0.3946	1.575	0.9153	0.722	0.5042	0.7741	1.0651	1.0789	0.7671	0.3333	0.5367	1.8762	0.1778	1.1734	0.4444	0.6427	0.4808	0.8312	1.0261	0.665	0.484	0.1334	0.0708	0.1388	0.3039	1.2053	0.406	0.8615	0.7538	0.2894	0.2356	0.4359	0.5495	0.4287	0.7172	0.7709	0.0672	0.6327	0.3294	0.4114	0.5069	0.2747	0.7913	0.4934	0.5239	0.5036	1.0187
AC126407.1	0	0	0	0	0	0	0	0	0	0	0	0	0	0	0	0	0	0	0	0	0	0	0	0	0	0	0	0	0	0	0	0	0	0	0	0	0	0	0	0	0	0	0	0	0	0	0	0	0
AC129492.3	0	0	0	0	0	0	0	0	0	0	0	0	0	0	0	0	0	0	0	0	0	0.0578	0	0	0	0	0	0	0	0	0	0	0	0	0	0	0	0	0.0569	0	0	0	0	0	0	0	0	0	0
AC131263.1	1.6822	4.5262	11.6062	27.9934	10.4017	1.444	2.1288	9.0077	3.4384	7.2385	14.6691	10.9147	6.3229	3.2479	8.3302	5.9555	9.1925	7.0039	11.8753	7.3175	7.8883	1.8644	7.6794	4.4559	3.2252	6.5749	3.0761	10.8966	6.4736	10.5269	16.1241	4.3939	6.6061	12.2747	24.249	9.8764	16.6261	4.1318	10.1023	14.1282	5.4502	1.5616	9.6054	3.8681	17.5409	4.4951	13.1083	10.1293	86.0605
AC134669.1	0	0	0.0848	0	0.0247	0	0	0.0117	0	0.0492	0	0	0.0348	0.0235	0.0319	0	0	0.0632	0	0	0.0402	0.0428	0.0209	0.0892	0	0	0.0106	0.0117	0	0.0127	0.0137	0	0	0.0124	0	0	0.0228	0	0	0.0224	0	0.043	0	0.0313	0	0	0.0104	0	0
AC135050.2	0.0374	0.0382	0.0194	0.0889	0.0169	0	0.0071	0.0428	0.0096	0.0281	0.0326	0	0.0265	0.0215	0.0583	0.0226	0	0.0072	0.0184	0.0482	0.0184	0.0196	0.0287	0.1173	0.0135	0.0159	0.0339	0.0214	0.0194	0.0291	0.0313	0.0151	0.0052	0.0227	0	0.0093	0.0208	0.026	0.0289	0.0204	0.0149	0.0197	0	0.0215	0.0068	0.0327	0.0143	0.0164	0.0133
AC135068.1	0.0937	0.0294	0	0.0557	0.2122	0	0	0	0	0.0423	0	0	0	0	0.0487	0	0	0	0	0	0	0.098	0.2399	0	0	0	0	0.0537	0	0	0	0	0	0	0	0	0	0	0	0	0	0	0	0	0	0.5727	0	0	0
AC135068.3	0	0	0	0	0	0	0	0	0	0	0	0	0	0	0	0	0	0	0	0	0	0	0	0	0	0	0	0	0	0	0	0	0	0	0	0	0	0	0	0	0	0	0	0	0	0	0	0	0
AC136428.1	0	0	0	0	0	0	0	0	0	0	0	0	0	0	0.0756	0	0	0.0563	0.1431	0	0	0	0	0	0	0	0	0	0.0503	0	0	0	0.1214	0	0	0	0	0	0	0	0	0	0	0	0	0	0.0371	0	0
AC138028.1	0	0	0	0	0	0	0	0	0	0	0	0	0	0	0	0	0	0	0	0	0	0	0	0	0	0	0	0	0	0	0	0	0	0	0	0	0	0	0	0	0	0	0	0	0	0	0	0	0
AC138647.1	0	0	0	0	0.1893	0.0423	0	0.4933	0.0605	0	0.0228	0.1002	0	0	0	0.0379	0.0289	0	0	0.1347	0.5397	0	0	0	0.0851	0	0	0.0899	0.0813	0	0.1576	0	0	0	0.0826	0	0	0.5888	0	0	0.0417	0.4945	0	0.1501	0.0852	0	0	0	0
AC138696.1	0.0058	0	0	0	0.0318	0	0.0066	0	0.009	0	0	0.056	0.0149	0	0.0455	0.0042	0.0452	0.0203	0.0632	0	0	0.0092	0.018	0.0096	0.0508	0.01	0	0.0352	0.0121	0.0055	0.0176	0	0.0195	0.0266	0	0.0044	0.0049	0.0098	0.0813	0	0.014	0.0061	0	0	0.0318	0.0102	0.0224	0	0.0996
AC138811.2	0.1329	0.094	0.2759	0.2369	0.2609	0.3232	0.4012	0.2473	0.1197	0.08	0.0966	0.1912	0.1132	0.0383	0.1208	0.2088	0.1715	0.0514	0.1089	0.1904	0.0654	0.1739	0.1532	0.2357	0	0.0755	0.1721	0.3239	0.069	0.2067	0.0223	0.2146	0.1294	0.3636	0.07	0.0495	0.3888	0.037	0.4796	0.109	0.3359	0.2563	0.3721	0.2292	0.0482	0.0387	0.1865	0.1163	1.015
AC138894.1	0.1377	0.0464	0.0102	0.1519	0.1693	0.0797	0.0779	0.0675	0.0759	0.1687	0.0086	0.0283	0.0419	0.034	0.069	0.1069	0.0544	0.0114	0.0967	0.093	0.0145	0.1389	0.068	0.0966	0.0641	0.2345	0.107	0.0169	0.1531	0.1285	0.2472	0.1429	0.0738	0.0538	0.0933	0.1098	0.1644	0.0493	0.1825	0.0484	0.0549	0.0207	0.0367	0.0565	0.0321	0.0344	0.1506	0.2323	0.241
AC138969.1	0.3793	0.8629	1.33	0.9958	1.2194	0.476	1.082	0.9495	0.9894	0.7392	1.0931	0.4665	0.9237	0.67	0.2522	0.6246	0.9953	0.4699	0.3309	0.4477	0.7054	0.3802	1.1772	0.2702	0.4796	0.3468	0.6428	0.8701	0.8388	1.1957	0.7651	0.5812	0.2199	0.5081	0.9452	0.4788	0.129	1.0128	0.5237	1.1481	0.313	0.372	0.564	0.7391	0.4824	0.5578	0.3117	0.3037	1.336
AC139530.2	0	0	0	0	0	0	0.0299	0.0076	0.0068	0.0159	0	0	0	0.0152	0	0.0064	0.0389	0	0	0	0.026	0	0.0271	0	0	0	0	0.0076	0	0.0246	0	0	0	0	0	0.0131	0	0.0147	0	0	0.0141	0.0185	0	0.0101	0	0	0.0202	0.0385	0
AC140504.1	0	0	0	0	0	0	0	0	0	0	0	0	0	0	0	0	0	0	0	0	0	0	0	0	0	0	0	0	0	0	0	0	0	0	0	0	0	0	0	0	0	0	0	0	0	0	0	0	0
AC187653.1	0	0	0	0	0	0	0	0	0	0	0.0278	0.1531	0	0	0.0249	0.0463	0	0	0	0	0	0	0	0.0261	0	0	0	0	0	0	0	0	0.0266	0	0	0	0	0	0	0	0.0255	0.0336	0	0.0367	0	0	0	0.1117	0
AC233723.1	0.2409	0.5679	0.125	0.7873	1.4188	0.3417	0.3068	0.1034	0.1162	0.4622	0.105	0.7797	0.2565	0.156	0.4224	0.3057	0.1665	0	0.8885	0.2071	0.1333	0.1891	0.4396	0.5916	0.7524	0.1026	0.9828	0.2849	0.8754	0.4495	0.9994	0.1458	0.6533	0.1922	0.3808	0.314	0.2013	0.7795	0.1397	0.5682	0.0721	0.7919	0.4777	0.1731	0.1965	0.0526	0.5764	0.1317	0.7702
AC234582.1	0.1117	0.0263	0.1739	0	0.0506	0	0.2529	0.048	0.0862	0.0504	0.0487	0	0	0.0965	0.1741	0.0405	0.7411	0.4536	0	0.048	0.0824	0.0877	0.0858	0.0457	0	0.0951	0	0	0.058	0.3127	0.0562	0	0	0.1019	0.4415	0	0	0	0	0	0.0446	0	0	0	0.2429	0	0.0428	0.3909	0
AC234582.2	0	0	0	0	0	0	0	0	0	0	0	0.0536	0	0	0	0	0	0.0648	0	0	0	0	0	0	0	0	0	0	0	0	0	0	0	0	0	0	0	0	0	0	0	0	0	0	0	0	0	0	0
AC236972.4	0	0	0	0	0	0	0	0	0	0	0	0	0	0	0	0	0	0	0	0	0	0	0	0	0	0	0	0	0	0	0	0	0	0	0	0	0	0	0	0	0	0	0	0	0	0	0	0	0
AC242988.1	1.1281	1.2767	7.2595	0.8045	4.7023	1.0975	2.2991	1.9375	0.5226	0.6113	1.7706	0.6492	0.9611	1.1693	0.5276	2.454	3.4932	1.5707	1.1097	1.94	2.9975	0.7085	0.6934	1.1083	0	1.5375	0.8767	3.1055	1.1714	1.6843	2.2693	0.1821	0.1883	1.0289	2.8536	3.3609	0.943	1.1305	0.349	2.9621	0	0.2374	2.7376	1.8158	0.7361	1.9709	0.5183	0.1974	1.9237
AC243547.3	0	0.0219	0	0	0.014	0	0.0175	0.0133	0	0	0.027	0	0	0	0	0	0	0	0	0.0266	0	0.0243	0.0356	0	0	0	0	0	0.016	0.0144	0.0155	0	0	0.0423	0	0.0115	0	0.0129	0.0239	0	0	0.0163	0	0.0533	0	0	0	0	0
AC243945.1	0.1805	0.2128	0.4215	0	0	0	0.0511	0.0775	0.0348	0.0815	0	0.6492	0.0384	0.2339	0.0703	0.0654	0	0.1047	0.0888	0	0	0	0	0.0369	0	0	0.1052	0.1941	0.0937	0.1684	0.0908	0.1093	0	0	0	0.0336	0.1132	0.0377	0.0698	0.0741	0.1081	0	0.3369	0.0519	0.0491	0.0788	0	0.1579	0.0481
AC243967.1	0	0	0	0	0	0	0	0	0	0	0	0	0	0	0	0	0	0	0	0	0	0	0	0	0	0	0	0	0	0	0	0	0	0	0	0	0	0	0	0	0	0	0	0	0	0	0	0	0
AC244197.3	0.6848	1.4724	1.6444	1.3607	3.2047	0.29	0.4803	0.6408	2.1507	3.1477	0.9982	1.5097	2.521	1.4479	0.9043	0.7708	0.6048	2.538	0.4776	0.7998	0.513	1.1795	1.1309	1.4938	0.4497	0.5442	1.3305	1.9257	1.1994	3.4337	1.8454	0.4951	0.1834	0.6106	0.8726	0.7689	0.8501	5.0873	0.3557	0.629	0.3835	0.457	0.124	1.4337	1.6062	1.2143	0.7592	1.2564	1.7975
AC244517.10	0	0	0	0	0.056	0.0501	0.035	0	0.0715	0.1115	0.0808	0	0.0263	0.1067	0	0.0448	0	0	0	0.0797	0	0	0.0949	0.0758	0	0	0.024	0.1328	0.0321	0.0864	0.0621	0	0	0	0	0.069	0	0.0258	0.0955	0.152	0.0246	0	0	0	0	0	0	0	0
AC245033.1	0	0	0	0	0	0.0312	0.0218	0.0165	0	0.0521	0	0	0	0	0.0749	0	0	0.0669	0	0.0331	0	0.0604	0.0148	0	0	0	0	0	0	0	0.0967	0.0155	0.0321	0.0351	0.1216	0	0.1125	0.0321	0	0	0.0307	0.0202	0	0	0	0	0.0147	0	0.2049
AC245748.1	0	0	0	0	0	0	0	0	0	0	0	0	0	0	0	0	0	0	0	0	0	0	0	0	0	0	0	0	0	0	0	0	0	0	0	0	0	0	0	0	0	0	0	0	0	0	0	0	0
AC253572.1	0.2539	0.5634	0	0.426	0.203	0.2422	0.1015	0.0898	0	0.0944	0.2084	0.9311	0.3944	0.2064	1.4319	0.2274	0.0661	0.4332	0.7492	0.1284	0.0441	0.0938	0.1607	0.1223	0.0487	0.3562	0.0929	0.1542	0.1396	0.0279	0.015	0.0965	0.0997	0.1498	0.1653	0.2114	0.2622	0.0125	0	0.0858	0.0119	0.0471	0.0558	0.0687	0.0162	0.1044	0.0343	0.196	0.2388
ACAA1	4.5173	4.7711	1.656	6.6033	3.8129	5.8842	3.6021	3.0551	3.2526	3.3827	4.1841	4.3897	13.4971	4.0725	5.8746	2.5054	3.2418	4.0008	6.0808	3.9538	3.3465	5.4996	6.188	4.5933	5.0112	2.3388	6.4197	6.9078	3.3976	3.6132	4.4741	5.6347	6.3052	10.2884	2.8838	3.8364	4.0089	4.1402	2.28	4.2693	2.0338	4.7175	3.2316	3.3702	4.3609	4.8552	4.7516	2.1042	6.0936
ACAA2	11.55	11.7155	15.8977	17.3847	14.0336	9.0553	11.6532	9.8671	8.8204	12.9464	15.2034	7.0205	28.2013	6.3281	6.3997	9.7709	6.3165	5.6711	7.4036	8.8843	12.6277	10.2455	9.2233	7.3394	8.3329	7.497	15.6134	10.6136	12.2431	6.6841	5.4865	8.0263	9.19	36.9804	7.0098	6.7614	12.9594	16.187	21.4626	17.1861	16.2899	11.727	14.9497	12.9224	5.2209	8.0555	4.7183	14.238	8.2067
ACACA	8.3722	9.4728	12.2989	33.6993	7.6373	8.673	7.3599	13.1818	13.7488	15.7959	11.1924	4.8734	9.705	10.8697	5.6994	20.3865	7.4419	4.353	4.3365	18.4569	20.5954	14.2843	17.0049	5.0823	4.9889	8.4748	10.1145	9.7708	10.7565	15.2028	10.0329	12.3093	8.7244	10.0447	12.1977	14.6701	16.7488	7.6749	8.2398	10.1968	26.8344	7.3836	22.6948	10.7981	10.4274	11.9502	12.4687	8.4253	14.3246
ACACB	0.8178	1.1844	0.4565	1.1994	3.7137	1.5321	0.8018	0.4338	0.7386	0.9334	1.4099	1.9335	2.6318	1.5074	2.6734	0.3857	0.6812	1.1492	2.4832	0.5667	0.7199	0.707	1.2657	1.2264	1.4094	0.2107	0.8332	1.2595	2.0739	1.5121	2.2529	1.0473	1.1088	1.9833	1.3242	1.8794	0.7635	2.0186	0.7416	1.3392	0.3976	0.8849	0.441	0.8986	1.4196	1.227	0.9513	0.4134	1.8501
ACAD10	4.424	6.2236	8.0354	11.8006	8.8574	5.7294	4.4921	5.2212	6.3098	7.0649	5.4984	5.9859	7.0975	9.3085	3.4247	7.879	14.2294	5.8521	5.2259	6.9548	5.2611	8.2429	8.1234	7.2317	3.8946	3.9122	6.6407	13.0135	9.0267	7.0067	10.2661	12.3225	3.8515	5.3588	10.3971	7.2705	11.4443	6.8938	4.6393	6.4922	5.1133	5.0512	6.5307	5.3238	8.4004	10.477	4.3537	6.6769	4.5637
ACAD11	0.1312	0.2756	0.1455	0.1382	0.5999	0.0822	0.1081	0.1639	0.1957	0.1077	0.2392	0.1573	0.2871	0.1752	0.4672	0.0951	0.0825	0.1626	0.2699	0.1744	0.1321	0.0468	0.1902	0.2466	0.1458	0.1397	0.1669	0.1899	0.2323	0.2059	0.285	0.1324	0.0821	0.2829	0.1933	0.1266	0.0623	0.1843	0.1061	0.2912	0.169	0.1318	0.0195	0.1029	0.1589	0.1198	0.1713	0.0861	0.0985
ACAD8	3.0993	3.5147	5.8512	5.0801	3.4626	6.796	4.4786	7.057	6.0393	4.5094	5.6849	3.3052	6.125	4.8692	5.0908	5.9314	3.9232	3.3827	4.7471	6.8125	6.3232	3.918	4.8807	5.6003	2.8803	2.5477	4.8338	12.9845	7.5194	5.3948	6.9228	4.4045	2.7143	6.8756	4.9895	3.6682	4.0616	4.9046	2.8531	6.8417	4.8933	3.8886	5.6138	5.4507	3.1602	3.6388	2.4906	2.7962	4.2032
ACAD9	10.5352	14.5532	9.701	9.6962	17.5236	9.0229	10.2724	8.53	11.3567	9.7579	9.0912	11.0648	8.779	8.5188	7.6326	5.7195	12.2348	7.2464	8.1628	17.3442	11.3612	11.4385	11.869	7.1431	5.8037	5.8297	14.2353	14.325	21.0474	9.791	15.5567	11.0689	11.908	15.7796	10.1209	4.7623	10.3265	9.7189	7.4222	6.9247	9.4147	12.3801	10.7821	11.0693	8.6161	8.9164	6.417	8.6253	10.5449
ACADL	0.0193	0.0419	0.0441	0.0092	0.063	0.0689	0.1574	0.1094	0.0656	0.0558	0.1515	0	1.0262	0.06	0.0451	0.126	0.0427	0.1299	0.0038	0.0133	0.0171	0.0546	0.0267	0.0348	0.0755	0.0921	0.096	0.0199	0.0361	0.018	0.0311	0.0623	0.0097	1.3557	0.1038	0.1121	0.0194	0.0484	0.0179	0.1584	0.114	0.065	0.0216	0.0355	0.0126	0.027	0.0148	0.0135	0.0082
ACADM	8.4907	8.5063	6.8043	3.4229	11.1531	9.981	5.8482	7.5375	11.3694	11.9331	13.0956	6.8067	12.5052	11.6364	8.5043	7.7831	8.6779	5.3569	7.4716	6.449	6.8677	13.4252	10.8516	7.4642	1.4106	6.7445	10.8353	12.3901	13.8278	10.4356	17.2975	9.6309	7.4692	18.2958	9.3406	11.5837	9.7974	11.9092	9.1935	12.5783	5.6338	3.737	4.5271	6.4591	7.3676	11.8738	9.6627	9.9572	3.6688
ACADS	6.2368	5.6288	1.4128	9.8818	8.8712	6.6311	3.4729	3.0292	3.8437	6.3711	3.9229	9.9106	24.956	9.2176	5.2449	3.9339	6.3885	10.4175	9.5105	2.3847	1.5942	5.8893	6.9477	7.8687	5.5818	2.885	12.0826	8.2076	4.3995	6.2672	8.3428	10.0857	9.4919	15.5502	9.83	6.7539	9.2517	4.2105	3.4794	4.7296	2.4943	6.4811	3.0657	4.5991	9.8958	9.289	5.4557	3.9135	8.2069
ACADSB	3.3058	3.3192	2.7995	1.4438	8.298	2.0133	1.7765	4.2816	4.7208	3.1564	4.725	4.7327	17.2418	3.8321	4.116	4.1351	4.3201	2.6618	3.9623	2.7378	3.8098	2.8754	5.5749	4.2636	0.435	1.8758	2.6994	7.0493	7.8741	9.3657	7.276	4.6388	3.3478	12.2975	4.5806	3.4153	2.3314	6.9717	3.5234	4.8524	3.9603	3.1194	3.0022	3.4119	6.84	4.0222	3.7803	1.5881	2.001
ACADVL	45.4318	78.4565	35.2747	59.6814	71.0922	46.3909	81.4519	29.8212	40.1829	53.3135	44.4874	57.8095	191.3035	66.6527	79.9744	40.9583	44.162	83.3057	76.652	37.2285	28.5429	50.7204	49.9789	72.5897	67.0323	48.9373	110.1923	68.7341	111.0876	74.2844	63.1853	67.625	74.8374	105.9099	64.1392	71.4289	69.6791	51.3853	30.0533	55.8039	13.8846	34.7237	34.9634	30.2955	74.5981	74.77	54.5541	53.6332	72.1019
ACAN	0.7462	2.9494	2.346	1.1432	0.3008	0.9332	0.2898	0.5022	0.6025	0.4231	2.1724	0.5341	0.0661	0.1501	0.2261	0.0202	0.0618	0.4158	0.3708	0.0814	0.087	0.0877	0.0453	8.5552	6.5021	1.1497	0.7523	0.9275	0.0483	0.1534	0.0843	0.645	0.0272	0.1288	0.1226	1.1554	0.118	0.3213	0.024	0.9025	1.6036	0.1828	0.0203	1.1218	0.0304	0.1084	0.0226	0.4886	0.0132
ACAP1	1.3955	2.1999	0.3266	1.8186	0.467	9.8418	0.6583	0.3583	0.6285	2.2981	0.342	3.4379	2.3525	10.2297	2.0013	2.2122	0.2925	5.2041	2.9069	0.5745	0.1683	1.9045	2.5983	0.8812	0.6367	0.8352	0.6858	1.5379	1.3662	0.4192	1.1788	0.6204	1.2235	0.8589	2.8046	0.2531	4.3686	0.8474	0.2963	0.2058	0.0764	0.583	0.3554	0.173	0.2653	0.8924	2.2593	0.7042	2.231
ACAP2	4.8551	8.3007	5.4216	2.1654	7.1937	6.6234	3.8083	4.9562	6.1556	6.4559	8.7659	3.9399	5.442	7.7614	4.8224	3.1122	4.9165	5.3438	4.8117	3.4628	5.6349	4.846	6.5687	9.4241	0.8433	5.9288	6.5338	6.5781	5.8255	9.9915	6.2948	6.4876	2.4398	6.5813	5.0386	5.9843	4.1347	5.3089	2.4578	6.8137	4.5995	4.0992	3.8014	4.728	3.8995	5.5708	2.7538	4.8962	1.6319
ACAP3	48.2244	78.7608	35.6909	49.24	14.4615	47.323	36.5648	30.1892	40.4876	27.5061	37.993	17.8307	30.9614	63.6331	13.3796	29.6585	59.8195	51.6266	29.0232	24.622	29.321	16.8981	68.4556	34.0536	17.691	34.7028	53.2491	41.3	47.803	52.5371	63.8425	58.0833	11.7898	24.9699	52.7481	35.0761	72.4169	17.3681	9.633	48.422	44.7776	27.4004	44.1499	28.9002	41.4286	51.1808	16.6986	47.3085	45.829
ACAT1	4.203	5.3256	22.7877	3.4866	1.6668	7.5027	7.8948	10.8386	9.5864	3.4126	12.9294	6.7837	27.0922	4.0256	6.3042	12.6676	4.3633	3.386	6.0719	22.2782	12.1364	5.3239	3.304	5.4483	4.6289	7.2097	7.4771	6.7233	7.5868	4.0013	7.434	6.4806	10.4564	23.8386	3.3488	4.1485	5.6639	7.7032	4.0968	14.0388	13.582	14.8442	15.6946	13.9463	4.149	4.5267	4.8611	4.6237	4.5022
ACAT2	12.1822	15.8247	9.1596	18.4193	6.117	14.3149	13.9135	11.2356	8.44	11.2433	18.9702	12.5564	9.3861	7.0172	9.4587	8.7764	12.1056	4.0556	6.6982	9.0535	21.5513	8.8001	9.43	3.6673	3.5194	13.7001	22.5657	6.9484	8.4607	12.7895	6.5443	21.1412	32.7508	16.7368	5.9615	8.9007	14.217	5.3611	5.8266	16.3941	17.3936	8.5349	21.3447	12.3769	9.8836	8.3349	16.8718	14.9868	16.6378
ACBD3	9.6997	10.0643	21.2007	6.65	14.7379	22.5902	12.2942	15.8674	9.173	13.9061	10.9943	13.6532	10.2944	14.6158	13.9414	14.2691	17.6621	18.0096	13.2164	15.8105	16.6647	13.2835	11.9771	18.4267	6.7411	20.2194	13.742	15.855	12.022	14.1089	18.7133	11.0761	6.6656	10.8311	10.7068	17.7286	9.3572	9.3561	21.2583	12.542	11.6686	10.4488	15.1579	9.9284	9.9569	20.4833	8.8032	18.0399	7.097
ACBD4	5.9601	4.0044	2.214	6.4877	10.1885	3.3714	5.1449	2.1858	6.3045	7.3695	1.7428	5.9013	7.9487	4.4823	7.2898	4.4225	12.0229	6.8167	7.8464	7.0746	0.5292	9.6531	6.7695	4.399	2.595	1.8018	4.9035	14.4029	9.8048	12.0602	9.1861	3.5853	7.4193	6.5151	5.349	6.7323	10.8444	6.1523	7.3338	2.8166	3.1264	6.577	3.2541	4.7863	12.8657	10.4915	5.6343	4.0422	4.3272
ACBD5	5.1449	8.1654	4.4601	4.6659	5.7812	5.8501	6.2943	10.871	7.198	6.3733	10.4749	9.0449	7.9221	7.6907	8.8925	4.0899	8.0873	6.5267	8.2101	10.622	7.2407	7.2025	7.3026	7.873	2.2291	9.6952	6.5887	11.1535	11.7745	6.7085	14.1385	8.3791	6.1896	11.0553	6.4203	10.9109	5.4527	5.15	6.6588	10.1744	5.8991	7.1113	6.6629	7.4729	7.1696	9.53	7.8078	8.9415	5.1699
ACBD6	9.7851	9.2708	17.6171	8.1341	12.3758	15.0038	13.0914	12.7748	12.0674	8.4096	12.2981	5.1938	6.6055	8.8916	4.249	13.8934	14.1895	11.3381	4.9766	13.3645	12.952	9.5418	8.4515	7.506	6.5024	8.1416	10.3879	10.2745	10.2429	9.5368	8.8045	10.8913	5.0095	7.6552	7.24	8.8167	7.0911	16.3111	8.0244	11.528	14.5481	15.2149	22.3932	13.5342	6.0139	6.84	3.6342	7.9303	9.0606
ACBD7	1.4233	2.6686	2.2511	5.4377	5.3637	0.9707	3.6962	5.1121	3.0789	5.0292	6.3336	1.3001	0.6929	1.8733	0.5635	0.4587	3.5603	2.7	0.2333	1.1461	6.5701	2.0573	5.633	2.3028	0.5768	2.1554	1.0798	2.8279	1.0909	3.5523	0.7044	4.4959	0.1131	3.9151	4.6968	3.2981	2.6722	1.415	3.9488	3.068	0.541	1.4737	1.3073	2.8571	0.3071	1.2828	0.2595	2.441	2.468
ACCS	2.8115	1.4956	3.7502	1.4361	3.1425	4.9871	0.661	0.9428	0.5853	1.12	2.363	4.641	4.6247	2.9854	12.4627	0.3264	1.3523	4.0845	4.0398	0.2422	0.2787	2.166	2.0174	4.6584	2.5591	1.7616	0.878	3.8054	6.4482	1.3931	5.1621	4.7131	3.1944	5.232	1.2398	1.9816	1.4349	2.8985	0.0359	2.0996	2.7682	0.8037	0.206	1.4259	2.8016	2.8823	3.1602	0.869	3.0584
ACCSL	0.0181	0.0171	0	0	0.0411	0	0	0.0156	0.042	0.0327	0.0395	0.0174	0.0309	0	0.0141	0.0197	0	0.1052	0.0713	0	0.0401	0.0427	0.0279	0.0519	0	0.139	0.0211	0.039	0.0376	0.0338	0.0365	0	0.0151	0.0165	0.0143	0.0068	0.0227	0.0227	0.014	0.0297	0.0145	0.0572	0.0592	0.0208	0	0.0475	0.0208	0	0
ACD	18.0028	15.8692	11.9014	17.8601	24.3253	17.7489	12.2099	18.1652	21.6438	19.6576	18.7292	11.1739	12.7567	18.2572	7.9268	16.9105	21.9474	24.026	11.7439	27.4249	13.2997	18.5137	15.8943	16.8929	10.2386	10.9527	16.5001	22.2173	33.5343	20.7435	12.1933	17.7087	7.6539	9.6155	17.8043	15.6106	18.169	29.9761	21.1879	19.9804	17.4799	22.7907	23.1489	17.5712	11.9272	17.2082	7.0552	10.1375	22.1643
ACE	6.3842	14.1431	1.5537	9.0214	4.3957	3.5751	1.1154	3.582	1.6557	5.4037	3.4432	6.3754	3.5864	7.6914	2.9296	1.9054	2.4787	3.4127	3.9558	1.1045	0.4868	8.0638	20.5247	6.9245	4.0746	1.3044	5.9503	8.5046	1.275	11.5959	10.214	5.1443	3.999	2.0941	4.9251	7.7007	9.2629	4.2063	4.875	2.9861	1.5566	3.6095	1.0082	5.091	5.9946	5.0045	4.7831	5.4262	12.8755
ACE2	0.0431	0.0264	0.1297	0.0973	0.1758	0.0629	0.0439	0.0999	0.0532	0.0817	0.0413	0.2315	0.3488	0.1191	0.168	0.1813	0.1573	0.025	0.0509	0.1445	0.0891	0.088	0.0861	0.1447	0.0234	0.022	0.0301	0.0704	0.0985	0.0483	0.091	0.0731	0.1726	0.6801	0.1295	0.0706	0.0793	0.0612	0.0533	0.1167	0.0688	0.0544	0.0563	0.1437	0.0609	0.0828	0.1683	0.0226	0.0551
ACER1	0.0937	0.0884	0.0608	0.0418	0.0212	0.2278	0.0133	0.0402	0.0271	0.0317	0.0102	0.0225	0.0399	0.1821	0.0365	0.017	0.013	0.0679	0.0461	0.0201	0.0173	0	0.054	0	0.2163	0.0399	0	0.0201	0	0.0328	0.0118	0.0189	0	0.0214	0.037	0	0.0392	0.0391	0	0.0096	0.0093	0	0	0	0.0255	0.0409	0.0538	0.0717	0.1373
ACER2	0.431	0.7558	0.8946	1.5098	1.6375	0.2207	0.2654	1.8895	1.2902	1.6661	1.4966	0.6092	1.0049	1.7241	1.1787	1.42	0.602	0.9475	1.1528	1.5863	0.9822	0.3324	1.1619	0.749	0.3696	0.2769	0.6228	0.8261	1.4132	1.3406	1.4525	0.9461	0.1262	1.1723	1.1117	1.07	0.9543	0.4483	0.69	0.8686	0.9958	0.2466	1.3408	0.6085	0.6907	0.3435	0.5326	1.2172	1.2491
ACER3	2.2449	3.2419	4.3066	1.7654	8.4769	5.1772	1.6658	2.6835	2.0476	1.8337	4.249	9.922	3.0328	3.0817	4.9152	3.6074	2.2544	3.87	4.8148	3.3884	6.1339	2.0456	4.4125	2.9145	0.9843	2.9453	2.3272	4.8886	3.7112	4.2908	3.4112	3.0244	2.0674	3.3072	3.1594	4.437	2.2133	2.3267	2.0959	3.7664	2.6112	2.0751	3.8838	2.7262	3.8081	2.3358	4.104	2.3516	1.6428
ACHE	0.7574	14.581	3.8083	32.6949	3.2837	2.0958	24.0783	11.8517	9.991	20.7205	1.9576	44.2128	13.7747	8.3284	54.5713	9.3528	1.2038	40.7096	114.3817	10.1276	6.4675	9.0076	1.1221	14.1992	2.5869	37.4902	7.3523	24.5805	1.0455	17.5128	117.7525	23.0928	132.3757	5.208	38.4612	1.1823	38.3431	2.9769	8.9235	8.8793	4.4058	16.6576	13.677	5.6001	110.6277	58.3674	303.7867	12.733	305.6238
ACIN1	35.5217	30.355	31.2978	35.7882	44.2148	30.6619	70.5283	36.2436	36.4708	38.7435	30.6347	19.3954	27.5568	43.5617	22.8202	37.5018	30.1263	29.2137	22.318	28.3763	32.0319	27.7394	33.7577	27.1101	22.1979	31.4914	24.1152	37.9156	29.0573	37.4826	19.8073	34.7401	10.8237	29.1036	36.3107	27.5408	44.0376	28.7799	14.2622	29.8664	16.8623	28.5216	18.564	28.1525	9.3584	24.4236	11.4292	27.028	22.7008
ACKR1	11.8674	6.7743	2.4602	15.5383	13.4405	36.0216	8.1876	3.9192	4.4793	18.4813	2.0108	40.813	7.9337	31.2025	18.0619	0.8856	26.2751	42.1764	28.2631	0.7323	1.2691	28.371	5.9576	9.4793	5.3947	8.3912	15.7167	2.9031	5.1896	19.2018	17.4159	11.9744	20.4768	3.1439	25.6597	14.0158	19.3161	2.7242	4.4867	2.1295	0.7183	4.3619	5.4445	4.3602	20.0532	14.7539	34.7973	4.6606	17.4353
ACKR2	0.0124	0.6201	0.0482	0.103	0.0084	0.4666	0.028	0.0159	0.0119	0.2152	0.0351	0.181	0.485	0.7109	0.4317	0.0224	0.0308	0.517	0.2435	0.0186	0.0274	0.3838	0.0761	0.0735	0.0437	0.0764	0.125	0.0186	0.045	0.0375	0.0716	0.0375	0.2091	0.2286	0.0147	0.0253	0.1578	0.0413	0.0144	0.0228	0.0247	0.0065	0	0.0107	0.1716	0.2	0.1208	0	0.0462
ACKR3	2.3231	8.2583	8.2216	19.7477	20.0599	14.2042	3.4024	3.8677	6.6949	9.3258	5.267	21.5341	4.2329	9.2692	42.635	2.4887	2.42	24.138	10.8877	1.9396	0.9403	3.3415	4.5662	19.2776	51.0483	6.0772	3.5118	5.5572	6.9647	1.1818	0.4673	5.4571	3.0455	2.7614	14.7978	14.4956	2.3115	8.0355	4.8106	9.9185	2.2611	4.8804	0.8114	4.1701	3.3087	2.5139	5.8414	11.6966	4.7203
ACKR4	0.0596	0.3546	0.3477	0.0088	0.2361	0.8329	0.1601	0.0703	0.1495	0.1681	0.2207	0.2642	0.1078	1.0931	0.4004	0.0432	0.0988	0.7169	0.0439	0.1664	0.2198	0.3974	0.3432	0.5181	0.6875	0.4122	0.2314	0.1409	0.116	0.0764	0.2396	0.1442	0.3044	0.0679	0.1177	0.183	0.0809	0.1803	0.023	0.1649	0.1842	0.141	0.0556	0.0941	0.0971	0.1431	0.0171	0.1824	0.0793
ACLY	37.8936	66.3844	67.284	146.3881	79.0749	41.3465	40.1246	50.2174	69.5437	70.5543	61.5527	53.3957	47.4321	40.2865	71.489	66.8879	62.0228	48.665	38.0947	86.1056	73.6602	68.4978	76.5556	32.0097	45.1722	47.7049	62.8906	46.2803	33.2329	117.633	126.907	73.9003	114.5855	70.7692	53.1197	63.5245	70.7717	41.3959	100.8337	57.3296	71.7268	35.8888	97.2075	64.069	111.8251	69.3851	166.7883	90.7441	103.1924
ACMSD	0.0851	0.4384	0.1955	0.39	0.5726	0.069	0.2683	0.2452	0.2064	0.2305	0.3656	0.0408	3.991	0.2414	0.071	0.4406	0.2621	0.0493	0.0598	0.0627	0.6009	0.1526	0.5602	0.1443	0	0.0621	0.2361	0.1934	0.0946	0.3515	0.165	0.2158	0.0203	4.4223	0.0576	0.258	0.1016	0.137	0.0282	0.334	0.0873	0.0959	0.4367	0.1327	0.1057	0.1911	0.0326	0.0638	0.1943
ACO1	2.2308	1.8831	2.4061	4.3367	1.5506	2.6547	1.5444	1.9484	2.601	2.9106	2.4667	3.9935	5.7455	2.6775	5.1029	4.8852	2.6256	2.8509	4.3579	2.2224	1.1903	1.6809	1.4663	2.4902	3.4042	3.003	1.6832	1.9461	2.3816	2.2928	2.5231	1.4683	4.652	5.4176	3.4631	2.4039	2.8196	0.5761	3.3432	1.9168	2.2062	2.2598	2.887	1.9107	3.1055	1.7492	4.4675	3.4233	3.5067
ACO2	14.5596	25.7146	25.0867	34.1884	14.8516	11.1687	21.5816	17.4728	14.1457	20.1709	17.6728	17.6956	11.341	9.7294	19.9425	25.0407	19.4867	16.6944	18.5231	16.7966	26.6115	15.9363	16.4831	11.7969	18.0336	12.9839	19.2715	16.2034	16.1451	23.3045	20.5283	13.3093	16.8007	18.3286	17.3846	14.8927	15.6637	16.9319	24.5808	16.4341	17.5815	9.5028	24.6968	13.6966	22.6505	11.6398	27.3242	17.1819	66.2032
ACOD1	0	0	0	0	0.0141	0	0.0088	0	0	0	0	0.0224	0.0066	0	0	0	0	0	0	0	0	0	0.0119	0.0064	0	0.0397	0	0	0	0	0	0	0	0	0	0.0058	0	0	0	0	0	0	0	0	0	0.0272	0	0	0
ACOT1	2.2621	0.8571	1.1996	0.317	0.922	1.4415	1.1632	2.1462	2.8298	0.7761	1.9812	1.3075	3.0802	1.1433	3.0106	1.9554	0.8193	0.2178	1.1854	2.0895	1.6478	1.1477	1.1157	0.8654	3.885	2.1121	1.1976	1.6571	1.8156	1.5486	3.0105	1.3956	5.5064	1.5407	0.6247	1.008	1.7423	1.0806	0.4126	2.2533	0.9383	1.9642	0.2397	2.0783	0.7627	0.2761	2.3826	2.4458	1.495
ACOT11	0.2304	0.4991	0.4459	0.5642	1.9151	0.441	0.2864	0.1324	0.4173	0.3895	0.3218	0.3921	0.4339	0.2244	0.2647	0.2161	0.159	0.4543	0.4209	0.2517	0.2225	0.204	0.5271	0.3503	0.2221	0.2332	0.7458	0.5186	0.975	0.5221	1.4497	0.2797	0.1547	0.1422	0.7176	1.1845	0.2071	0.3891	0.134	0.4279	0.2683	0.1567	0.1552	0.0916	0.6085	0.3723	0.1897	0.5335	0.7625
ACOT12	0.0831	0.0359	0	0	0.0251	0.0561	0.0157	0.0654	0.0588	0.0313	0.006	0.1926	22.3261	0.0598	0.1079	0.0402	0.0842	0.1848	0.0409	0.0119	0.1329	0.0761	0.0904	0.0057	0	0.059	0.1022	0.1072	0.0216	0.0517	0.1323	0.0503	0.2831	14.4169	0.0219	0.0464	0.0347	0.0289	0	0.0511	0	0.0146	0	0.0239	0.0828	0.0605	0.0159	0.0424	0.0074
ACOT13	3.6507	3.6318	3.6374	1.6433	4.5191	3.1845	2.6815	2.8738	3.1044	2.7544	2.1592	4.4138	5.7054	3.0602	4.9048	2.8203	2.7512	1.8365	4.6025	2.3841	2.8823	3.924	1.7281	1.712	1.6861	2.9097	3.9714	3.7304	2.8712	3.7733	4.9735	3.0095	5.6784	4.4573	2.6545	4.8389	4.4262	3.0198	5.8972	2.5595	3.2584	2.0299	2.4406	2.5148	3.9408	2.6577	7.6077	2.5539	3.341
ACOT2	4.4124	3.9746	6.0624	2.7064	3.0629	3.0039	3.4507	9.3029	6.9779	4.4509	4.7047	7.7859	6.0604	2.7851	6.9006	3.8302	4.911	6.252	3.8604	5.4904	5.4072	1.7874	3.912	3.8557	4.1024	6.6921	2.6542	6.4908	4.5158	4.4012	6.5434	3.3795	4.2899	7.6233	4.0469	4.4188	4.3917	6.3775	2.111	4.4329	2.3255	7.499	2.6202	5.4551	2.553	2.3968	3.0158	8.4075	3.6703
ACOT4	0.3725	0.152	0.4015	0.0681	0.2272	0.6621	0.2596	0.2092	0.2821	0.33	0.1812	0.5428	0.7019	0.2846	0.7371	0.1195	0.0634	0.1579	0.5919	0.1417	0.3067	0.135	0.1046	0.1408	0.2257	0.3723	0.1559	0.1911	0.2976	0.1136	0.245	0.1446	0.4125	0.9867	0.2492	0.1227	0.1976	0.0538	0.0332	0.194	0.0286	0.3316	0.0267	0.14	0.0935	0.0626	0.0603	0.2256	0.2978
ACOT6	0	0	0.2079	0	0.0259	0.0232	0.0324	0.0369	0.0884	0.0517	0	0	0.0609	0	0.0223	0.0207	0	0	0	0.0123	0.0845	0	0	0	0	0.0487	0	0	0	0.0267	0.0144	0.0231	0	0.013	0	0.0107	0	0.0119	0	0.0117	0	0	0	0.0329	0	0	0	0	0
ACOT7	41.5646	24.9997	17.3547	63.3722	25.4245	36.2048	22.3691	27.1598	16.253	25.0453	35.2067	39.0432	16.933	23.7382	31.6144	24.4921	41.6105	30.4791	27.3244	20.0467	24.8463	19.1973	47.3445	9.218	16.2932	34.8123	30.0824	20.3425	46.195	36.8033	53.313	40.9165	86.4181	23.0943	40.4202	27.4317	56.0398	15.4193	54.8364	46.7546	22.7399	29.0785	27.3707	21.233	45.2236	22.0798	91.8249	36.1959	89.4303
ACOT8	4.7635	7.2348	5.1193	12.4506	11.421	4.6042	6.8759	5.0082	4.6829	6.2533	4.8893	5.3855	5.7281	4.1492	5.0153	7.1004	4.2153	5.3547	5.7485	4.6727	6.6584	5.915	8.6782	4.0841	4.5731	4.9576	10.6439	7.3528	8.0412	7.2711	5.6396	5.2367	7.682	4.1982	5.4482	5.0737	6.4361	5.2525	6.4488	5.0028	5.5657	4.6863	5.9905	3.7496	5.6564	7.4735	6.6921	6.4657	11.6864
ACOT9	3.5077	3.6433	4.5353	3.388	5.1689	4.1486	2.4414	2.7502	4.3319	2.9254	5.3717	7.4555	4.0883	4.3042	7.9487	4.0413	3.7419	5.6808	7.1481	3.6476	3.4059	1.6479	3.4682	5.233	4.3501	2.748	1.7513	3.3522	6.0765	3.9429	3.4202	2.4636	6.2124	5.4657	4.5329	4.1187	3.4506	3.4529	3.0241	5.4509	3.6083	2.953	4.1127	3.7436	4.8758	2.2733	4.6964	2.2297	5.286
ACOX1	10.6797	6.3903	5.8607	11.3693	9.8658	5.7386	7.2343	9.4234	5.9221	7.4224	4.6015	11.4232	12.5733	9.6162	8.0114	8.1842	15.8551	10.058	9.3814	7.4158	11.7851	10.5396	11.9337	5.4111	3.6607	8.114	5.7804	13.9214	5.4776	12.8362	20.8289	6.8611	13.3222	10.0614	12.7256	10.6844	6.9838	3.863	9.1758	5.6509	6.3757	5.6632	8.5474	4.5284	15.1111	10.2525	11.3968	12.1954	12.5277
ACOX2	0.6139	1.3006	0.4733	0.5681	0.3179	0.6328	0.2631	0.2297	0.3961	0.2455	0.1988	2.9482	14.1397	0.856	5.4685	0.0604	0.1309	0.5291	1.4967	0.3921	0.1877	0.2134	0.3032	1.278	3.7063	0.5155	0.3919	0.2565	0.5874	0.1759	0.441	0.262	1.2807	8.9946	0.312	0.3233	0.3702	1.3585	0.1424	0.1547	0.1575	0.1246	0.0082	0.3025	1.1015	0.3831	0.3089	0.1036	2.5517
ACOX3	3.3966	3.9087	2.6213	7.3057	3.6958	4.2089	2.3911	4.7153	3.9883	2.2608	4.2164	2.9286	3.9957	3.367	2.5961	7.5355	3.2357	3.1549	3.2372	3.2497	5.6506	2.1621	3.1304	2.8853	6.2188	4.3962	2.4208	3.5768	4.8794	2.8124	2.7703	2.9197	2.0413	3.6277	3.4014	3.1099	3.4681	3.0459	4.199	5.7726	2.3741	4.5734	5.1208	3.2677	2.0909	3.3592	1.5126	4.6345	4.8346
ACOXL	0.0206	0.0514	0.0214	0.028	0.1948	0.0239	0.08	0.043	0.05	0.0505	0.077	0.0508	0.0176	0.0102	0.0757	0.0299	0.0488	0.0581	0.1332	0.1013	0.0478	0.037	0.0271	0.1012	0.0032	0.0502	0.0595	0.038	0.1529	0.0302	0.0296	0.0143	0.0762	0.0242	0.0465	0.0307	0.0345	0.0566	0.082	0.0773	0.0635	0.0279	0.044	0.044	0.1057	0.0154	0.0857	0.0283	0.1349
ACP1	37.0763	25.4738	28.1858	29.2217	27.6999	38.8858	39.6073	28.2382	24.5611	30.0337	28.819	13.1007	20.99	30.8688	15.45	31.645	27.2288	34.9728	14.2602	26.6724	34.7132	30.6032	37.9991	18.6261	10.8889	26.0704	34.4405	30.6189	16.7096	32.0817	27.1459	37.5346	18.0512	29.8173	20.7201	37.5073	27.2045	25.1571	39.4815	25.2827	33.4754	44.6354	28.903	30.248	18.0744	25.4492	18.0304	31.6157	17.2457
ACP2	13.808	10.0724	5.7721	31.653	12.6004	19.8528	9.5904	8.0831	8.8505	13.4611	8.4703	18.3631	15.434	16.5455	20.9502	5.3284	13.7074	16.7372	20.1707	7.1079	6.2951	18.1104	12.6958	13.3807	10.9069	13.4875	13.3315	12.6351	9.5623	16.2209	19.3452	8.6929	27.6088	14.6761	18.6129	16.4054	24.3592	7.54	16.9561	11.2623	5.7223	8.6868	9.6013	7.2815	18.0004	19.8819	41.6742	19.7716	37.5137
ACP4	0.1382	0.3554	0.4955	1.6126	0.5123	0.1426	0.4125	0.6149	0.4947	1.2933	0.2848	0.0241	0.1819	0.5208	0.2252	0.6923	0.6668	0.6559	0.0247	0.3457	0.7418	0.3156	0.4923	0.3188	0.4094	0.3317	0.166	0.6268	0.2218	0.7737	0.2148	0.2434	0.021	0.2062	0.2383	0.2433	0.462	0.6609	0.136	0.3195	0.1604	0.4626	0.2814	0.3177	0.0546	0.0658	0.0481	0.2967	0.5891
ACP5	36.4703	3.292	1.3669	25.8451	1.7382	89.2706	1.1847	1.3943	2.5816	19.5388	11.8924	4.7005	5.3228	11.1878	2.3482	1.5828	2.0083	12.7543	4.1523	0.6101	3.0625	10.8005	4.565	15.8872	9.4729	11.9299	3.1123	4.3506	0.7743	4.6799	10.2519	1.9176	17.5779	3.9599	5.4854	19.3709	6.5043	1.6571	2.2416	1.7714	0.6	1.5373	3.1991	1.0301	2.9427	6.3352	3.748	5.0663	7.2677
ACP6	0.4938	0.1641	2.1793	0.8072	0.0821	0.4359	1.336	0.5443	1.6944	0.4153	0.1801	1.0218	0.7461	0.501	4.7409	1.4547	0.1831	0.4761	1.7396	1.7238	0.7728	0.6131	0.3685	0.5745	0.601	0.1519	0.2023	0.7595	2.7106	0.9664	0.7514	0.1976	0.6588	0.6039	0.5368	0.6681	0.6398	1.7994	0.7791	0.0348	0.803	1.3784	0.8782	1.5957	0.4416	0.4548	0.4366	0.2216	0.5579
ACP7	0.0054	0.018	0	0	0.0148	0	0	0.0047	0	0.0098	0	0.4283	0.0093	0	0.2717	0	0.006	0.019	0.2196	0.0094	0	0	0	0.0803	0.0118	0.0186	0	0.0047	0.017	0	0.0055	0.0132	0.0864	0	0.0086	0.0325	0.0046	0.0045	0.0253	0.0089	0.0043	0.0115	0	0	0	0	0.05	0.0476	0.0464
ACPP	0.0646	0.0247	0	0.0048	0.0073	0.0654	0.0091	0.0069	0.0156	0.062	0.0246	0.1819	0.0309	0.0627	0.1447	0.0146	0	0.0328	0.3692	0	0.0238	0	0.0527	0.0165	0.1841	0.0344	0.0063	0.0312	0.0084	0.0188	0.0162	0.0163	0.2054	0.0589	0.0319	0.0301	0.0135	0.0067	0	0.0033	0	0	0	0	0.0702	0.0423	0.0124	0.0106	0.0172
ACR	0.0575	0.2364	0.1621	0.3126	0.2904	0.0666	0.0093	0.0282	0.1015	0.1187	0.086	0.5596	0.224	0.213	0.474	0.0238	0	1.2206	0.3557	0.0283	0.0121	0.129	0.2084	0.3633	0.2321	0.21	0.1724	0.0919	0.0939	0.4371	0.8514	0.0796	0.096	0.0525	0.3638	0.0918	0.0412	0.0755	0.1525	0.0337	0.0197	0.0173	0	0.0378	0.6077	0.2441	0.2077	0.3307	0.4555
ACRBP	5.4519	3.9769	1.4023	7.7183	6.0083	3.8216	3.1134	3.4859	3.6904	7.638	3.7887	2.1921	8.7825	6.2823	2.1805	5.8954	2.0339	3.6671	3.987	5.952	1.7221	8.1953	3.6358	5.8768	1.6619	2.7378	10.5647	3.4767	13.1769	5.804	3.3226	8.6828	1.0977	1.8132	4.1403	9.0746	7.6917	10.8057	2.007	2.9156	1.6628	3.012	3.1221	4.8448	1.7929	2.4749	0.6608	10.451	4.7957
ACRV1	2.4709	1.8794	1.1116	1.0093	0.5407	3.9815	4.5732	5.7613	2.912	1.4231	0.547	0.7557	0.2672	2.1673	0.1252	2.9011	0.5161	0.5414	0.0978	5.0451	6.5159	1.6574	1.1285	1.1775	0.2244	1.6486	1.0285	5.4161	5.211	1.0279	1.5235	1.3649	0.3575	2.156	0.6773	1.9543	0.6139	3.4625	0.2722	0.4457	1.0808	2.664	2.5632	2.489	0.2163	0.8153	0.0879	2.6302	0.5626
ACSBG1	0.072	0.0727	0.0918	0.198	0.1099	0.0767	0.0489	0.0689	0.0683	0.3324	0.0663	1.9109	0.0753	0.1598	1.3959	0.0462	0.0932	0.2672	3.8589	0.442	0.1002	0.1549	0.2259	0.4276	0.0179	0.1226	0.1438	0.3856	0.111	0.1899	0.2564	0.2822	0.4255	0.1313	0.6859	0.0643	0.1839	0.1253	0.0254	0.1383	0.0509	0.0584	0.0365	0.0402	0.7602	0.1293	0.1574	0.0899	0.7626
ACSBG2	0.1276	0.2269	0.4891	0.3384	0.2313	0.0955	0.3224	0.3373	0.3487	0.1906	0.2098	0.0753	0.1213	0.1526	0.0957	0.1922	0.304	0.1595	0.0483	0.2786	0.7754	0.1156	0.1132	0.0643	0	0.0502	0.1221	0.2069	0.0867	0.1603	0.0889	0.1546	0.0041	0.1836	0.0931	0.1133	0.1313	0.1722	0.0607	0.137	0.1646	0.1446	0.4628	0.2201	0.0534	0.06	0.0301	0.1503	0.0628
ACSF2	1.2085	0.9236	0.4242	1.249	0.3703	1.4435	0.6213	0.2782	0.3043	0.6063	0.3462	1.607	3.5039	1.4371	1.8725	0.1609	0.3583	1.0025	1.7601	0.2234	0.1724	0.4629	0.5562	1.3001	2.2516	0.7982	0.3675	0.3817	0.2364	0.2016	0.4052	0.3558	2.9839	2.026	0.8399	0.4761	0.954	0.1146	0.1806	0.2299	0.1002	0.1597	0.3079	0.2953	0.5904	0.3978	0.4582	0.3652	0.7871
ACSF3	0.8774	2.9449	3.519	1.4961	4.139	1.996	0.2307	3.54	4.611	0.6216	2.4717	1.8715	1.6636	1.3825	1.9281	2.6061	0.2671	0.905	2.429	1.878	3.4712	0.3221	0.4416	1.9573	2.2954	0.4239	0.4659	3.2033	3.4934	0.1806	2.0431	1.9395	1.0151	2.0319	0.9248	0.3577	0.596	5.0295	0.1193	2.2196	3.3033	3.0511	2.8846	3.0682	1.3482	0.2619	1.542	0.2584	4.119
ACSL1	11.8939	7.6097	6.0538	3.2935	8.1328	6.4007	6.6648	11.2985	15.6336	7.7671	13.3653	9.2073	44.6593	7.7079	17.5656	27.2108	7.9958	7.2049	9.1224	29.2641	12.1479	6.2697	10.4031	4.6297	4.6077	6.8378	9.4777	8.5689	10.8073	7.4529	8.2824	8.9065	16.3069	29.3666	5.6237	6.5564	4.2947	6.3054	4.9025	12.1943	13.0922	7.3036	13.5492	8.0926	11.6051	6.1349	7.6206	8.0453	6.575
ACSL3	8.2152	12.8074	7.8623	5.1588	7.8404	12.4335	9.0846	9.1683	6.0131	12.5354	10.3573	11.0604	7.901	7.1625	9.1324	12.802	7.4802	7.4413	8.7914	9.7187	13.3178	8.1022	7.23	10.3694	2.6128	9.9864	11.4593	7.0694	6.7543	9.3281	17.4924	15.1213	14.3682	8.9148	6.4109	9.2489	7.8655	3.644	10.8131	9.5217	8.8673	5.6876	10.5014	9.4451	14.1089	8.9386	13.8068	7.9256	4.5535
ACSL4	4.4737	4.7004	13.7659	2.4142	9.0209	7.8439	4.1215	9.4821	7.7233	8.5685	10.6105	14.5624	20.4388	10.4122	14.2524	18.2795	9.6644	8.5452	11.2012	8.4736	10.5058	6.3198	7.2194	10.2516	1.6765	11.4617	3.8703	11.7728	5.7987	9.0533	18.1236	6.9572	16.467	13.954	9.9878	6.6721	5.8408	4.8219	5.7734	10.374	7.94	6.3857	7.5386	7.4452	18.3272	9.0605	19.737	8.1026	5.0885
ACSL5	2.217	2.1003	1.4968	1.1775	1.0425	4.7282	0.692	0.6929	0.5182	1.5548	1.2401	4.5555	5.8195	3.8782	2.4567	0.5822	0.751	3.9398	4.9471	0.4156	0.4894	1.7247	1.9982	0.7653	1.072	0.7929	1.3163	0.6942	0.7093	0.5144	0.9683	0.6289	2.0601	4.19	3.0188	0.8985	1.6762	0.487	0.1915	0.4786	0.3189	0.29	0.5145	0.5787	1.5204	0.9562	1.8444	0.7199	1.2091
ACSL6	0.7922	0.8941	0.4723	1.3863	1.9014	0.5112	0.9793	0.6634	1.1681	0.9	0.1571	1.0744	1.6499	1.4483	1.442	1.2301	1.53	0.8495	1.5131	0.6712	0.4313	2.1431	1.6131	1.2074	0.1104	1.3319	1.2977	1.5617	0.3082	2.027	3.1512	1.253	1.6508	0.4982	1.8987	2.5477	1.1082	0.2073	0.7842	0.4965	0.8167	1.0327	0.3891	0.6373	2.9248	2.3667	2.8543	1.0427	1.7243
ACSM1	0.1002	0.0611	0.0428	0.1051	0.0694	0.1147	0.0267	0.0202	0.1684	0.149	0.0308	0	0.226	0.0916	0.0643	0.0171	0.0652	0.1641	0.0522	0.0253	0.0522	0.0555	0.0408	0.1158	0.0384	0.0502	0.0687	0.0862	0.0306	0.077	0.1363	0.0523	0.1771	0.2043	0.0745	0.0132	0.1182	0	0	0.0145	0.0188	0.0248	0	0.0203	0.0385	0.0206	0.0677	0.0877	0.1696
ACSM2A	0.0041	0.0097	0	0	0.0037	0.0067	0	0.0018	0	0.0037	0	0	21.282	0.0214	0.0016	0	0.0069	0.0024	0.0102	0	0	0.0097	0.0016	0.0017	0	0.0035	0.0048	0	0.0043	0.0039	0.0062	0.0033	0	17.4831	0.0033	0	0.0069	0	0	0	0	0	0.0019	0	0.0112	0.0036	0	0.0018	0
ACSM2B	0	0.0117	0	0	0.0019	0.0168	0	0.0018	0.0032	0.0056	0.0018	0.008	18.0776	0.0215	0.0032	0	0	0.0048	0.0041	0.0018	0	0.013	0	0.0017	0.0113	0.0212	0.0032	0.0036	0	0.0039	0.0146	0	0.0035	13.4945	0.0033	0	0.0191	0	0.0032	0	0	0	0	0	0.009	0.0036	0	0	0.0022
ACSM3	0.0692	0.151	0.1078	0.0617	0.249	0.1649	0.0514	0.2248	0.3708	0.1641	0.1735	0.0394	3.2345	0.1644	0.2007	0.0737	0.0622	0.1556	0.1766	0.106	0.0575	0.0713	0.1047	0.4481	0.3925	0.1087	0.0925	0.1452	0.0876	0.0989	0.2328	0.4296	0.2563	2.198	0.0787	0.0677	0.1139	0.1156	0.087	0.1243	0.0449	0.0819	0.0626	0.1244	0.1106	0.0983	0.1391	0.106	0.1545
ACSM4	1.2228	2.3741	0.0922	0.1218	4.8966	0.0665	0.1624	0.2112	0.0316	2.7392	4.5154	0.7732	5.8782	2.5491	0.5751	1.278	0.204	2.8377	1.2566	1.9678	0.7866	0.9438	2.635	0.0559	0.0891	0.0233	2.1873	3.6731	2.951	4.3476	0.9139	3.8992	0.342	2.9534	4.7305	0.5393	1.6446	2.1222	1.268	3.694	0.0055	1.1859	0.7396	0.2356	2.9122	1.2771	1.0671	2.062	0.6189
ACSM5	0.585	0.1208	0.0532	0.3857	0.0619	0.3738	0.0193	0.0587	0.0462	0.2236	0.0558	1.9903	11.9243	0.4426	1.5143	0.0217	0.2125	0.1585	3.2761	0.1689	0.0567	0.2682	0.2231	0.0839	0.2134	0.1164	0.2124	0.0845	0.1508	0.0638	0.5798	0.1517	1.1473	5.9351	0.27	0.1654	0.207	0.0499	0.0528	0.1401	0.0273	0.0225	0.0558	0.0933	0.5711	0.2835	0.3139	0.0224	0.7281
ACSM6	0.0422	0.0597	0.1126	0.1576	0.0273	0.0098	0.0341	0.0984	0.0372	0.0817	0.2471	0.185	0.077	0.0729	0.0846	0	0	0.035	0.1482	0.0933	0.8009	0.0473	0.0741	0.0494	0	0.1592	0.0047	0.0882	0.1189	0.0619	0.2001	0.0487	0.0201	0.0605	0.0572	0.0045	0.0151	0.0956	0.0373	0.1138	0.0192	0.0761	0.1069	0.0277	0.0262	0.0105	0.0646	0	0.1028
ACSS1	1.7114	1.7839	1.1822	2.055	0.7763	3.2516	3.1105	0.9045	0.8629	1.2115	0.5501	3.07	2.6739	3.128	6.6729	6.0552	0.5598	1.1725	4.3322	2.4208	2.9863	0.7673	1.1026	1.5175	2.4262	0.67	1.0047	0.6733	0.5782	0.2743	0.3643	0.8064	1.2933	1.4047	2.167	1.0398	1.9693	0.2748	0.0602	0.3355	5.2359	0.9689	3.3219	1.8378	0.7347	0.7484	1.1539	0.7802	1.6995
ACSS2	5.5304	5.4469	2.6614	9.9052	11.8027	5.956	5.3083	4.5847	4.7871	8.2806	5.3432	10.8559	13.1017	7.0025	8.8836	9.0754	8.3819	7.9556	9.0504	4.5203	4.5599	5.2345	5.6957	7.4994	4.957	3.4931	12.7059	6.3094	4.5421	10.4184	6.5393	9.0058	25.9676	6.1219	6.8557	5.6031	7.2443	3.9965	6.1535	6.5311	5.5031	5.7789	6.2148	4.7182	11.8441	6.6759	12.3167	3.7251	14.7158
ACSS3	0.1834	0.2321	0.2186	0.0563	0.0804	0.1957	0.1179	0.1697	0.0685	0.0641	0.1455	0.8001	1.131	0.325	1.9036	0.0523	0.0523	0.2595	0.902	0.2635	0.131	0.1096	0.2691	0.3294	0.4255	0.1774	0.0901	0.1761	0.1536	0.0508	0.2178	0.2589	0.4443	1.4116	0.1609	0.0952	0.1197	0.1512	0.0165	0.1699	0.0529	0.061	0	0.0898	0.4156	0.1426	0.0852	0.0932	0.1665
ACTA1	0.6678	0.3736	0.7519	1.0494	1.0872	1.2296	0.7305	0.6804	0.804	0.6337	0.3158	2.0409	0.3761	1.2709	2.7614	0.6976	1.4145	1.4315	1.2804	0.5061	1.0526	0.6397	0.7131	1.807	0.9715	0.781	0.6421	1.4508	0.5524	0.8661	2.9258	1.0052	0.7934	0.4233	0.68	0.3288	0.5677	0.2363	0.1226	0.7151	0.5421	0.4882	33.9113	0.3774	3.3357	0.6526	1.95	0.7328	1.9905
ACTA2	46.4985	325.2343	130.492	50.445	25.4191	74.1244	28.1339	37.1803	54.7276	32.5871	50.291	190.7022	30.242	55.4114	51.9081	3.3319	11.6163	122.3046	29.6276	32.7288	9.4158	16.351	10.0467	137.4311	495.8005	161.2614	56.6849	43.0029	11.8361	11.7841	16.3677	44.2095	47.2317	50.4716	32.1521	40.8623	43.0085	17.6228	10.0823	23.9988	49.8694	15.2974	7.242	79.669	45.9953	26.5266	19.6898	31.4671	63.0948
ACTB	1045.8964	1288.7586	843.4122	1815.4362	517.5026	1322.8108	873.6008	1032.5457	772.7486	910.2448	836.4094	1104.0287	777.1433	953.2025	777.525	902.1985	954.4734	871.536	1072.9815	1023.5365	1144.8088	1382.0649	773.2898	939.5274	1601.0198	1508.8118	908.3164	753.9475	612.7998	896.7129	463.4315	1560.926	972.04	1058.1226	823.5988	992.7214	1277.2861	690.8515	923.0188	826.1993	674.3852	775.8872	848.89	673.0628	883.7265	758.0418	1041.476	1105.88	1621.3374
ACTBL2	0.0061	0	0.0063	0	0.0055	0	0	0.0052	0	0.0055	0	0.0232	0	0	0	0	0	0	0	0	0	0	0.0047	0	0.0066	0.0155	0	0.0052	0	0	0.0061	0	0.0101	0.0055	0	0	0	0	0	0	0	0.0064	0.0283	0	0.0066	0.0106	0	0	0
ACTC1	0.2262	1.4276	1.0184	0.1387	0.0331	2.2238	0.0496	0.0407	0.6562	0.4315	0.2704	0.8082	0.2766	0.5545	0.2331	0.0899	0.0363	0.2158	0.2296	0.0251	0.3177	2.0731	0.7119	0.0508	0.1744	0.0932	0.326	0.4676	0.2045	0.8918	0.3669	1.1956	0.2009	0.3127	0.075	0.2445	0.0976	0.1279	0.536	0.5777	0.2125	0.898	9.0254	0.1887	0.2459	0.3123	0.2374	0.1723	0.2838
ACTG1	2054.683	1131.8148	1007.6077	1937.8738	568.8098	1767.0925	1622.8085	1774.0062	1565.2896	1544.6284	1372.4301	1008.3586	794.215	1441.548	848.7957	1423.6845	2118.3765	1184.7016	794.1108	1909.0455	1843.4752	1294.6071	1221.6133	1302.2733	1658.0474	2142.2637	763.7298	1140.6104	643.8389	1662.7718	643.2903	1460.8536	1216.8521	1099.2877	1231.1032	878.4752	948.6987	1062.5237	1878.7298	1181.3317	2340.3888	1753.4263	1473.9979	1474.3657	865.5146	1152.7098	626.9425	1603.744	2331.4929
ACTG2	5.8609	39.1002	21.5405	2.5491	0.7403	9.503	0.4424	1.1553	8.3414	1.9808	6.0322	4.5312	0.9116	2.5619	2.4849	0.1642	0.1964	12.684	0.2883	3.5468	0.118	1.199	0.4196	14.2792	17.4336	6.4261	2.519	4.0298	0.2398	0.2735	0.6386	6.4057	2.5492	3.0657	3.3765	0.9525	3.1437	2.3175	0.4464	2.2297	11.4975	0.1728	0.2321	2.629	0.5987	0.6904	0.323	0.8624	0.3597
ACTL10	0.4339	0.6807	0.485	0.8232	0.8619	0.4329	0.1795	0.4729	0.6056	0.4295	0.211	0.6802	0.3199	0.5045	0.5788	0.5324	0.5167	0.5422	0.829	0.0359	0.8376	0.2227	0.2757	0.2049	1.8221	1.0093	0.4798	0.2799	0.1386	0.3737	0.7134	0.1819	0.5152	0.312	0.343	0.2486	0.537	0.4599	0.0645	0.1917	0.5328	0.4126	0.7165	0.7483	0.4809	0.4373	0.5111	0.8979	0.8982
ACTL6A	10.0699	10.0266	14.8344	9.1999	13.0346	13.0649	16.2655	13.8116	11.4161	11.8425	19.1197	6.2136	6.3117	8.4394	6.252	8.4704	6.8692	5.5776	4.8553	13.4413	17.7134	9.3545	10.4935	4.4144	3.5117	10.5155	14.3455	10.2949	8.4964	11.8975	4.8952	10.1221	4.7184	15.883	6.6316	12.0479	11.1117	8.6746	20.3838	14.6516	15.1904	12.4063	15.7678	15.8071	3.45	6.8138	3.2718	18.3936	4.7062
ACTL6B	40.9184	50.4667	15.0711	92.8359	31.6427	31.6512	92.6588	44.5427	38.612	35.1746	30.7645	12.4525	29.2426	36.0714	7.9004	35.9929	76.8039	40.9361	19.7384	35.385	34.4737	77.3991	46.8425	24.1181	16.9372	32.5874	62.2066	61.3361	26.0223	56.1354	36.3908	61.8029	30.8418	24.2907	38.5549	38.0266	58.8104	23.1158	41.6662	36.3592	36.9705	42.8415	42.7663	24.764	29.7248	63.5212	29.1404	32.7566	62.5743
ACTL7A	0	0.0107	0	0	0.0103	0	0	0.0097	0.0087	0.0102	0	0	0	0	0.0353	0.0329	0	0	0	0.0195	0.0167	0	0	0.0185	0	0	0	0	0	0	0.057	0.0091	0	0.0103	0	0	0	0	0	0.0093	0.009	0.0119	0	0.026	0.0123	0	0.0087	0	0.0121
ACTL7B	0.0213	0.0168	0.0591	0.0085	0	0.0115	0	0.0366	0.011	0.0128	0.0062	0.0682	0.0121	0.0123	0.0111	0.0155	0.0315	0.0908	0.021	0	0	0.0112	0.0219	0.0408	0.0618	0	0	0.0122	0.0148	0.0133	0.0429	0.0115	0.0237	0.013	0	0.0212	0.0119	0.0059	0.011	0	0	0	0.0465	0	0	0.0124	0.0109	0.0124	0.0152
ACTL8	0.1543	0	0	1.8128	0.074	4.0625	0.0206	0.1013	0.0911	0.4919	0.0792	0.0958	0	0.2039	0	0.0263	0	0.0632	0.0089	0.4605	0.5762	0.0285	0.0349	0.0595	0.1282	0.0851	0.0212	0.1328	0.0283	0.4744	0.073	0	0.0379	0.058	0	0.284	0.0076	0.0531	0.2247	1.7654	0.1594	0.0382	0.1356	0.0939	0.0494	0.0317	0.0695	0.4448	0.0968
ACTL9	0	0	0.0123	0	0.0108	0	0	0	0.0092	0.0214	0	0	0	0	0	0	0	0	0.0584	0	0	0	0	0.0097	0	0.0404	0	0.0102	0	0	0	0	0	0	0.075	0	0	0	0	0.0195	0	0	0	0.0136	0	0	0	0	0
ACTN1	12.0325	21.0134	16.879	21.6782	5.5643	12.8971	6.3701	11.8755	16.8689	19.4993	19.4599	22.782	13.2114	16.3048	13.4216	5.3636	9.6613	21.4594	12.8306	7.5721	5.783	12.0759	14.5472	23.8199	49.9026	17.0133	11.8212	20.4342	7.7488	16.0608	12.0289	12.3329	9.625	18.6203	11.4652	11.5822	22.2911	11.0457	18.0751	14.6712	7.9827	10.3406	6.0434	16.7595	10.9552	7.7457	13.9541	15.7308	15.9981
ACTN2	12.9648	0.14	6.5743	11.1658	11.8038	0.8831	4.0466	1.6292	2.1382	11.4237	0.3229	9.4149	2.3071	7.6171	3.5705	4.2933	28.493	22.7263	4.545	0.5078	1.6804	11.1312	7.5895	1.909	0.5917	9.149	4.2851	13.3567	9.9168	13.0863	16.2535	1.8626	21.8115	5.219	12.4134	21.9067	14.848	3.8202	1.8838	1.2629	0.894	6.1199	7.1371	1.2946	12.4553	19.3797	13.5893	7.3004	11.4209
ACTN3	0.1107	0.0159	0.4345	0.7434	0.1308	0.1404	0.0436	0.0496	0.1115	0.1651	0.1007	0.0738	0.0205	0.1662	0.1238	0.1326	0.2607	0.4968	0.1136	0.1324	0.0284	0.1662	0.1294	0.1773	0.1411	0.168	0.0374	0.1945	0.2548	0.1706	0.2904	0.0117	0.1445	0.0176	0.1293	0.1254	0.4183	0.1527	0.0819	0.0829	0.0499	0.0051	0.1123	0.1272	0.2878	0.1429	0.1142	0.0337	0.2513
ACTN4	26.1838	55.6853	43.3265	50.0613	35.3517	24.6963	19.781	28.8648	27.9356	31.1316	27.3813	62.0867	25.3925	27.6352	62.5601	25.8415	21.8803	41.1191	45.7693	15.2418	33.6884	19.2173	28.8352	59.389	74.0813	26.3584	33.3782	26.7963	24.2045	18.7112	21.8987	23.2961	18.0964	33.8968	44.6688	24.9258	34.1808	22.311	14.7053	22.0929	15.2392	17.3444	15.6615	30.9556	28.8309	17.7103	16.5348	22.5366	52.5604
ACTR10	16.3347	9.2376	15.6761	6.1748	11.4992	21.0579	11.5646	16.3014	13.1596	18.4065	19.0296	22.3936	15.7653	16.7327	20.1058	11.6623	21.6184	15.2492	13.7107	17.5038	10.7241	23.9886	15.5513	15.881	2.121	15.7739	17.6661	18.2802	16.8883	21.7601	22.5274	23.6656	31.391	16.9086	10.0081	12.1603	29.3292	16.7654	22.4804	22.4306	7.6949	15.7752	8.4462	13.2169	12.2375	18.0063	32.387	17.8832	9.9394
ACTR1A	57.7834	43.9471	15.7165	56.4435	36.7056	47.7014	26.1902	55.4888	45.4357	47.5004	49.8619	46.971	37.0082	34.2509	41.132	27.6107	54.2329	34.3445	36.5633	41.0672	49.249	40.443	46.9112	40.2073	31.1511	35.2611	34.3604	65.9662	37.2868	54.1988	48.7862	68.5571	75.5401	45.4983	46.3325	37.3151	68.5458	30.2506	66.2249	54.3416	41.4357	51.6228	46.8953	38.882	61.4825	44.8893	80.2347	27.8226	57.9387
ACTR1B	39.1553	51.2079	36.5963	54.2951	39.1875	24.2867	43.0943	45.4479	48.2827	32.3011	50.6386	29.1426	38.7371	26.1588	27.9295	34.3488	42.1698	40.931	31.3847	24.3353	32.736	37.6826	43.9239	33.7053	33.0236	25.7532	55.4386	40.0421	40.9815	39.4267	34.8578	53.2407	27.0692	36.9083	26.9557	27.4251	25.2372	50.6113	33.5595	48.4282	38.1392	50.2689	40.2266	42.0505	38.4325	41.954	28.9286	29.4345	65.298
ACTR2	28.0737	50.6778	57.098	13.2143	37.93	29.8663	24.818	36.1126	28.4008	33.2203	47.7283	53.1766	38.9405	47.6096	43.2579	45.3112	38.5288	34.2588	54.4797	33.5313	50.9934	26.512	52.6085	24.3008	13.0045	51.4032	30.9684	40.5938	38.1945	38.6059	46.1734	48.9461	30.9404	41.3409	42.8884	48.1203	33.619	22.3812	69.8822	47.8121	41.1643	22.877	34.7953	29.7166	44.381	33.0462	39.7673	59.9528	17.234
ACTR3	7.8378	12.2896	10.4004	5.8875	9.6743	13.0817	8.8965	9.9243	6.7947	10.3376	11.913	11.7968	8.3836	11.0361	10.4649	9.5631	9.4444	10.1632	10.4947	8.5749	11.4936	9.2121	9.4635	13.6699	6.0863	13.3436	11.1858	8.5187	8.4335	7.58	6.8283	11.6689	9.9672	10.8774	9.5294	11.1244	10.8212	6.876	12.2779	11.7505	7.6643	6.9533	9.9921	8.3556	8.296	7.648	9.1393	11.2387	6.4616
ACTR3B	3.118	4.4214	5.8603	5.0483	2.3061	2.1543	6.1828	3.9175	5.3052	3.9041	4.066	1.5141	2.4147	3.2463	2.0515	7.1289	5.0729	1.4406	2.8598	4.9852	5.0672	10.1611	4.5519	0.8532	1.297	4.8646	4.9576	3.272	4.2003	5.9292	4.8342	3.5195	6.2633	2.8643	2.4869	5.6929	3.3647	5.1278	6.335	3.893	5.4261	4.9472	5.8911	4.8862	4.4752	6.4978	5.9557	4.7677	5.2631
ACTR3C	0.0445	0.1457	0.0653	0.1868	0.1353	0.0807	0.0593	0.063	0.0263	0.168	0.0662	0.2889	0.2544	0.0724	0.2491	0.1007	0.0695	0.079	0.304	0.1464	0.1315	0.1522	0.1187	0.03	0.0057	0.0781	0.1914	0.0653	0.0952	0.1002	0.1897	0.074	0.376	0.2485	0.1077	0.1346	0.1204	0.1444	0.2755	0.0645	0.0272	0.0634	0.0831	0.0361	0.2022	0.1419	0.5776	0.1467	0.4299
ACTR5	8.2594	9.1084	5.3135	7.9903	21.3534	8.9315	10.0313	7.784	7.6968	9.002	8.5771	3.7015	6.6264	7.7495	3.584	7.6585	5.2383	8.6573	4.2764	8.5768	7.2942	6.8463	6.4173	8.2691	3.2396	6.4457	13.9398	7.4573	9.7961	10.65	4.2998	7.2485	2.9012	5.8245	5.1627	6.4467	5.7295	9.4206	5.643	8.2604	8.4465	7.9956	7.9553	6.5076	3.3073	5.5325	2.2074	7.809	4.8796
ACTR6	7.6685	6.0623	9.1479	2.9592	14.3001	14.0816	7.4163	8.1784	6.0617	7.9553	8.4399	8.0914	7.6107	11.9211	6.1779	8.9876	10.9247	5.0668	4.8629	9.3718	8.2217	12.3394	11.1673	4.4654	0.7184	11.8323	7.3667	12.2206	15.728	10.2329	9.9405	10.415	8.1583	7.5569	6.0548	13.1455	7.2077	10.5583	22.0418	10.2032	7.5134	7.7272	9.303	8.5257	6.1822	17.9183	8.3864	13.8104	1.7027
ACTR8	4.4405	6.9666	3.6025	6.6829	4.1521	5.0541	3.9722	5.979	4.9037	3.9726	8.0926	4.4905	5.914	2.7032	4.4992	4.4299	2.384	4.0176	4.2533	8.4487	8.0726	4.7567	6.8335	4.3783	2.6314	3.3997	5.4949	7.164	6.2273	4.2563	3.6543	6.0073	4.0458	8.0205	4.474	6.1498	2.6508	5.8456	5.3752	7.1438	5.7436	5.3242	6.949	5.8038	3.7745	4.2899	3.6264	3.9031	2.852
ACTRT1	0.0118	0.0056	0.0489	0.014	0.1174	0.0955	0.1733	0.0202	0.0182	0.0213	0	0	0.0502	0	0	0.0427	0	0.041	0.0463	0.1114	0.0174	0.1294	0.0181	0.0096	0.0384	0	0.0549	0.233	0.0122	0	0	0.038	0.0197	0	0.0372	0	0.0886	0	0	0.0193	0.047	0.0619	0	0.0677	0.0256	0.1646	0	0	0
ACTRT2	0	0	0	0	0.0108	0	0	0	0	0	0	0	0.0101	0	0	0	0	0.0553	0	0	0	0	0	0	0	0	0	0	0.0124	0	0	0	0	0	0	0	0	0	0	0	0	0	0	0	0	0	0	0.0104	0
ACTRT3	0.6498	0.5532	0.7271	0.2708	0.2065	0.3558	0.1051	1.2828	0.4301	0.2744	0.3459	0.8985	0.3955	0.175	0.8157	0.3794	0.2427	0.5484	0.4317	0.6168	0.299	0.4505	0.4669	0.0553	0.6602	0.5392	0.2361	0.4937	0.2454	0.5198	0.8064	0.2317	0.7254	0.4696	0.3336	0.4589	0.4021	0.2819	0.3394	0.4086	0.7074	0.4617	0.0788	0.4949	0.4038	0.2802	0.9693	0.4726	0.5937
ACVR1	3.1552	9.529	4.1685	2.8329	5.1189	3.4381	1.6278	3.875	3.2812	2.0873	3.2654	9.5873	5.9905	3.7876	11.573	2.414	2.1809	5.5998	11.6681	3.2491	4.2697	2.4303	3.6562	5.2985	8.616	4.4363	4.5021	3.6776	6.3547	3.3757	4.2998	4.8823	14.6868	4.7074	3.9961	4.3085	1.7548	4.8449	5.6416	4.6804	3.3988	3.4267	2.1296	4.8271	8.0341	3.3639	7.852	4.3485	12.8594
ACVR1B	14.3697	20.0446	25.9869	45.8991	29.5811	20.3	26.8157	25.2267	22.1452	27.0176	23.663	10.4423	28.0469	25.4915	7.5428	23.4119	25.0739	17.1494	9.3785	22.7658	17.0642	25.4465	37.2643	17.1019	5.0176	16.7398	32.0091	17.3816	27.5428	31.6168	41.8438	34.5532	6.5267	22.7219	23.1695	27.6744	19.2033	23.4439	33.6033	25.5999	19.0404	22.5867	18.4388	19.94	16.4743	17.806	12.0573	25.4925	19.9396
ACVR1C	0.0258	0.0425	0.0497	0.0131	0.065	0.1223	0.0146	0.0111	0.0057	0.0299	0.0225	0.143	0.0439	0.0668	0.1133	0.0267	0.0142	0.0363	0.0308	0.0047	0.0244	0.0405	0.239	0.0045	0.004	0.1066	0.0329	0.0918	0.6497	0.0859	0.0888	0.0357	0.0507	0.0554	0.0204	0.0274	0.0092	0.0138	0.1736	0.0227	0.0176	0.0058	0	0.0169	0.03	0.0482	0.3945	0.0515	0.0177
ACVR2A	5.4338	8.5237	7.1732	3.3452	9.1956	4.9604	7.0636	9.5323	8.0826	6.7716	9.0646	4.3055	8.8349	8.519	2.8054	6.8635	10.0422	5.6001	2.7537	6.239	10.6523	6.7065	6.691	5.6214	2.2158	11.2291	6.9734	8.0204	8.9025	7.9861	7.8437	13.8889	1.9898	6.2669	5.465	10.1311	4.2726	4.5023	7.8445	9.8813	4.0302	5.0989	5.4776	4.572	3.5281	8.8779	1.9234	10.2646	3.1567
ACVR2B	3.7671	10.9835	3.5207	8.8288	7.8645	6.0052	12.5718	6.7737	9.2242	6.2469	11.4039	2.3843	7.5899	6.0286	1.6487	4.6043	5.7837	3.2673	1.8681	5.2418	14.8046	9.7298	9.1031	8.0577	0.6971	4.7233	10.7381	12.2511	7.2656	6.5873	9.751	14.2891	1.3301	12.6722	3.6686	5.2258	4.4534	6.456	6.3042	10.5837	3.3321	8.3077	8.9391	6.575	2.3552	7.5919	1.3324	7.2997	1.6094
ACVRL1	6.7416	8.671	7.7293	9.2942	15.939	10.4792	1.7296	2.2691	2.7272	3.6809	2.9921	9.5285	4.3792	10.1266	4.4043	0.818	4.0471	7.2225	6.9288	1.2096	1.0706	3.848	3.5342	6.0501	13.1751	3.2432	5.6828	2.0796	2.7996	1.5947	5.518	2.5777	3.4685	1.7057	9.4694	4.9889	9.4437	3.4458	1.1893	1.7962	2.7228	1.6778	1.8677	3.5705	3.3737	8.265	2.5014	4.9436	6.67
ACY1	0.9787	1.3554	1.2244	1.6103	0.7888	1.2612	1.1315	1.0263	1.8694	1.2002	1.0735	0.6077	3.0237	1.5839	1.1363	0.93	1.2476	0.5678	1.0995	2.2057	0.9809	2.1512	1.037	0.8603	0.7219	0.4125	1.269	2.0074	1.5458	0.8556	0.8652	1.2975	0.705	2.1706	1.0668	1.5001	1.563	1.9185	0.1594	1.0778	1.7598	1.3386	2.8943	1.5339	0.4537	2.1059	0.4102	0.9148	1.4823
ACY3	0.0911	0.1166	0	0	0.0236	0.5487	0.0147	0	0	0.1293	0	0.2871	3.9145	0.2923	0.487	0.1605	0	0.3323	1.0627	0	0	0.1839	0.11	0.032	0.0848	0	0.0303	0.0784	0.027	0	0.0262	0.0631	0.3259	3.5379	0.1852	0	0.185	0.0109	0	0.0534	0	0	0	0	0.0142	0.0682	0.0997	0.0114	0.222
ACYP1	13.7043	13.7999	15.2737	8.7618	9.7865	16.3635	10.8855	13.8604	19.4389	19.4482	14.9156	7.9165	8.6841	17.5294	6.8992	10.477	19.6079	7.1667	5.6417	11.7363	22.6865	27.2886	15.4101	11.0395	2.7761	14.3125	12.6217	12.9045	15.0134	6.9388	17.0661	16.3322	10.3852	11.4432	8.3119	10.1047	22.0351	13.8392	12.2696	15.3704	9.5452	17.2419	11.916	15.3227	5.9274	13.5375	7.6079	21.6154	5.9757
ACYP2	1.2613	2.2729	1.3091	2.0218	1.98	1.8737	0.6098	1.0538	1.0871	1.961	2.0926	3.2204	2.3262	1.4722	3.1539	1.4262	2.0998	1.5188	3.0648	2.2218	0.9813	2.4565	1.8649	1.9731	0.7481	1.69	2.0875	1.868	2.3256	1.4601	2.9829	2.7492	6.3861	1.6354	2.2419	2.0896	1.6042	2.2432	2.1091	2.2404	1.3088	1.5135	1.2281	0.9484	4.011	2.0011	4.7687	1.7417	2.5722
ADA	3.287	2.8509	2.8205	5.2116	2.7635	5.0024	2.7005	1.0241	1.1774	4.6294	0.9571	4.359	2.3403	5.422	2.3771	1.1788	1.3123	11.3039	1.9026	0.9081	0.8583	1.3973	3.2049	7.777	7.4451	2.5321	3.804	2.5113	1.6327	1.362	0.7937	1.4801	1.9656	1.3962	5.0559	2.2007	4.4933	1.645	1.9915	1.0613	0.8714	1.3546	2.1929	1.2006	1.3292	1.1714	1.3811	3.0522	1.8591
ADA2	13.0556	2.5066	1.9259	10.2888	0.8909	12.8525	3.0985	1.5333	1.1241	4.4737	9.3289	19.3468	7.5685	11.3701	10.4788	8.6164	1.923	8.1684	22.2267	3.5622	1.3265	14.6806	4.2099	2.6107	3.5817	2.3982	2.1675	2.5927	16.205	4.9277	6.6495	1.3425	15.8588	9.9015	6.665	3.5876	4.1897	4.8581	0.704	7.8424	0.4052	5.967	4.1145	2.3211	5.4603	3.0533	3.8915	2.1926	7.8202
ADAD1	0	0.0059	0	0.0447	0	0	0	0	0	0	0	0	0	0.0108	0	0	0	0	0	0.0054	0.0093	0.0098	0.0193	0	0	0.0107	0	0.0162	0.013	0	0	0	0	0	0	0	0.0052	0	0.0097	0	0	0	0	0	0	0	0.0048	0	0
ADAD2	0.1688	0.0912	0.0043	0.2887	0.1716	0.0734	0.0419	0.3464	0.0318	0.5278	0.0215	1.1528	0.0947	0.1493	0.3337	0.0507	0.2504	0.0382	0.1215	0.0354	0.0061	1.7707	0.0759	0.064	0.1118	0.0491	0.0032	0.1027	0.0556	0.096	0.3519	0.1396	0.5805	0.0113	0.0521	0.0092	0.3957	0.0378	0.2674	0.1283	0.0099	0.0606	0.0115	0.0284	0.479	0.0288	0.1135	0.09	0.3992
ADAL	1.601	1.281	2.5033	1.4984	3.3172	1.3387	0.9884	2.5439	2.0748	1.8707	1.618	1.7371	1.5732	1.6512	1.3471	1.0042	1.9636	0.9408	1.1906	4.2978	1.3805	2.0954	1.9441	1.163	0.6784	1.5579	2.2814	2.8004	2.9931	1.9386	1.6073	1.6031	1.0397	1.7652	1.7311	2.7552	1.8528	1.1244	4.2708	1.6391	1.3842	2.5468	1.8782	1.776	1.5737	2.4352	1.559	2.1153	0.7759
ADAM10	4.0995	5.2614	5.3652	3.3302	7.2855	4.3459	2.5003	4.4983	4.5126	5.4526	5.9202	6.4234	4.781	5.753	7.1307	2.3488	4.4388	4.4555	6.5394	5.0008	5.4739	3.9847	4.4816	6.2003	1.4156	3.6134	3.9488	5.2626	6.0513	4.2611	4.9982	4.9496	2.8332	6.2219	4.9159	4.6296	4.0033	4.2564	5.0186	5.2334	3.2732	3.2351	3.289	3.7422	3.106	4.2971	2.0051	5.1881	1.7312
ADAM11	22.395	6.855	7.736	35.4442	3.1889	7.5119	9.2943	6.8696	14.0984	19.3275	2.2798	1.5311	9.1484	18.6113	2.707	33.715	14.9315	9.7881	0.841	26.5772	14.8568	30.9336	11.6608	4.6034	4.0622	6.0498	8.1218	17.0169	1.9597	25.1354	13.095	8.5774	1.3173	4.6236	7.2741	26.7394	22.6995	10.4041	3.1771	4.0344	29.4606	11.5102	27.2596	12.1091	8.9386	16.0588	6.1497	11.2041	6.5296
ADAM12	2.2962	10.606	1.0011	1.5054	1.2612	1.5082	1.331	3.0079	1.5491	1.6273	1.712	0.9283	0.5556	5.1644	1.7885	0.173	1.8941	6.8778	0.4524	0.3822	0.5726	0.5712	2.7784	2.546	27.3987	5.4426	1.319	1.0231	1.3615	0.6566	0.2503	0.8645	0.3652	0.5932	5.0873	2.5194	2.5463	0.9115	0.2442	1.1927	0.5521	0.5688	0.3043	2.3736	1.5546	2.8185	0.6938	1.4819	1.0133
ADAM15	12.8991	16.0698	25.2139	11.8588	14.6698	16.7644	18.8737	7.5128	10.0811	7.9911	9.3857	17.6569	11.1471	13.2927	12.9811	17.9202	15.1435	24.5781	21.5772	7.9269	14.1743	9.2605	10.8335	15.1984	20.6931	8.1179	16.6057	12.198	15.1507	12.5143	8.1791	11.1524	8.7117	6.2564	23.0262	8.7252	11.0037	20.3057	6.0188	10.1309	3.7337	9.6477	16.079	10.1291	11.6912	8.7695	8.5545	5.0412	23.5569
ADAM17	4.1171	6.2151	6.1317	7.2965	8.8103	5.6212	3.8415	6.3963	4.8208	5.783	5.6807	5.5744	4.2479	5.9144	8.8922	6.4891	5.0268	8.0345	6.5537	6.5211	8.4706	3.7545	7.9299	10.2283	4.0846	5.8565	3.6187	7.8021	7.1232	6.7176	8.5115	4.8787	1.7255	5.9137	5.0912	9.9478	3.7789	4.0867	7.4933	4.7589	3.7685	4.0462	4.0469	3.8583	4.8392	4.1081	2.8929	6.743	4.9069
ADAM18	0.0044	0	0	0	0	0	0.005	0	0	0	0.0039	0	0	0	0	0.0032	0	0	0.0131	0	0	0	0	0	0	0.0188	0	0	0	0	0	0.0036	0	0	0	0	0	0	0	0.0145	0.0035	0	0.0372	0.0051	0.0096	0.0077	0	0	0
ADAM19	5.021	7.5794	4.5162	6.6782	3.1328	8.8036	6.1103	3.531	4.0754	10.8977	6.5905	7.1542	5.3574	9.7135	9.8596	5.5106	14.086	8.5146	7.4409	9.8491	2.4577	5.7865	7.8882	14.334	12.6568	8.0435	3.6597	10.6911	4.183	6.2145	5.6976	4.4472	6.8257	8.412	13.1122	4.314	12.2517	3.452	5.0385	8.3661	3.4749	2.8955	5.3937	3.3914	5.3911	5.1499	2.7851	5.4844	6.7513
ADAM2	0.0408	0.0027	0	0	0.1689	0	0.0264	0	0	0.021	0	0	0	0.3421	0	0	0	0	0	0.025	0	0.0457	0.0269	0	0	0	0	0.0401	0.006	0.2283	0.0117	0.0047	0	0.0266	0	0.013	0	0.0146	0.036	0.0048	0	0	0	0	0.0063	0.0814	0.0134	0	0
ADAM20	0.109	0.06	0.0314	0.1151	0.1317	0.0785	0.0343	0.2184	0.2384	0.2132	0.1478	0.2032	0.0825	0.0941	0.0802	0.1141	0.0402	0.0843	0.0476	0.2134	0.2145	0.1806	0.0837	0.3024	0	0.067	0.1176	0.2292	0.1635	0.209	0.1279	0.2004	0.0808	0.0828	0.0096	0.0406	0.1468	0.0758	0	0.1639	0.0435	0.2484	0	0.1183	0.0527	0.1798	0.0788	0.2119	0.1097
ADAM21	0.0446	0.3722	0.0661	0.0984	0.3634	0.0929	0.0649	0.1531	0.408	0.3564	0.161	0.2015	0.1085	0.11	0.0992	0.2077	0.0915	0.0813	0.1566	0.3722	0.2443	0.1399	0.5087	0.0573	0.0484	0.1247	0.188	0.6134	1.1833	0.2733	0.2049	0.1696	0.1806	0.1219	0.2114	0.3888	0.1384	0.2977	0.2068	0.1358	0.061	0.2009	0.0178	0.2489	0.0762	0.3226	0.2194	0.6517	0.0204
ADAM22	4.5982	10.6825	8.4642	6.0245	7.8182	3.7604	8.4463	14.6694	12.5816	9.4038	11.9552	3.8502	6.6627	5.9067	2.6057	16.103	8.5414	4.3777	2.1026	10.8775	78.8169	9.8045	11.6568	4.546	0.966	6.2565	7.3712	11.2887	13.3294	7.7703	16.2149	8.9072	4.7562	12.3833	5.0329	12.7295	3.7208	11.8281	7.3916	11.2395	6.867	16.5799	8.2535	18.0798	3.9416	9.1196	4.1051	6.1479	4.5652
ADAM23	2.2848	9.6257	4.6883	2.0611	4.2985	2.3202	4.7621	3.2158	6.2185	3.0177	5.4531	13.0044	3.5182	3.0911	45.6731	5.8454	3.3341	3.1587	13.8504	3.7955	4.9912	3.3473	2.8348	2.2827	0.8847	4.0969	3.6516	2.2059	4.7972	4.4265	4.6572	5.1763	6.5644	2.6079	1.8624	4.6873	2.5025	3.1735	3.8399	5.6006	3.372	2.6728	3.3378	2.2148	11.5781	2.9836	9.7927	2.9466	10.2939
ADAM28	0.2316	0.4266	0.0789	0.2861	0.1656	1.6665	0.084	0.1399	0.285	0.6373	0.1499	2.8047	0.6198	1.4817	3.4007	0.3438	0.2962	2.696	5.2439	0.1385	0.219	0.4148	0.577	0.6845	0.1298	0.3129	0.3628	0.3409	0.1898	0.2938	0.7499	0.2615	1.6565	0.2905	0.432	0.3316	0.2526	0.0423	0.0224	0.0861	0.0578	0.0762	0.0625	0.1332	0.5884	0.3004	0.9048	0.1757	0.4648
ADAM29	0.071	0.0402	0.0147	0.0135	0	0.0322	0.0547	0.0805	0.1053	0	0.005	0.0518	0.0024	0.0687	0.0089	0.0453	0	0.0461	0.0084	0.0635	0.0755	0.0089	0.0044	0.0093	0.0401	0.0218	0.1236	0.0171	0.0177	0.0027	0.0314	0.0206	0.0095	0.0052	0.009	0.0444	0.0237	0.0213	0.0044	0.007	0.0227	0.0897	0.0186	0.0261	0	0	0.0087	0.077	0.0182
ADAM30	0	0	0.0178	0	0	0	0	0	0	0.0052	0.005	0	0	0	0	0	0	0	0	0.0049	0.0084	0	0	0	0	0.0097	0	0	0	0	0	0	0	0	0	0	0	0	0	0	0	0.006	0	0	0	0	0	0	0.0122
ADAM32	0.3403	0.1327	0.285	0.0481	0.3511	0.1393	0.1412	0.3935	0.3226	0.1598	0.9461	0.4007	0.1507	0.5355	0.197	0.9932	0.341	0.1349	0.1806	0.0956	0.3208	0.1772	0.422	0.3972	0.0403	0.1205	0.1178	0.4377	0.8992	0.4748	0.3626	0.3631	0.3374	0.4594	0.1358	0.1757	0.1972	0.4052	0.0287	0.734	0.1278	0.3208	0.0833	0.3157	0.2492	0.4003	0.2141	0.1651	0.097
ADAM33	1.1254	3.4644	1.4059	0.1965	0.8095	2.3232	0.555	0.4533	0.2956	0.3274	0.0481	4.5929	2.2585	2.3449	10.9196	0.3344	0.2277	2.9885	1.0243	0.2743	0.0771	0.4053	0.2251	0.2778	4.6543	0.1532	0.0811	0.1422	6.3942	0.0244	0.1371	0.1007	1.4232	1.8439	0.2705	0.1188	0.834	0.0678	0.0045	0.1547	0.0625	0.3052	0.0839	0.4735	1.0567	0.1926	0.8728	0.0584	0.9212
ADAM7	0.0038	0	0.047	0	0	0	0.0043	0.0097	0.0087	0.0034	0.0033	0	0	0.0065	0.0059	0.0192	0	0.0175	0	0	0	0.0059	0	0.0093	0.0123	0.0129	0	0	0.0078	0	0.0076	0.003	0	0.0034	0	0.0056	0.0221	0.0032	0	0.0062	0.003	0.0119	0.0282	0.0087	0.0534	0	0.0116	0.0066	0
ADAM8	4.0887	2.9696	1.896	6.3537	2.5342	4.5115	1.4069	1.7267	4.2751	7.0524	2.7072	3.0049	2.9707	7.8644	3.6119	3.1599	2.6856	14.3557	3.7051	1.1689	1.4998	3.6905	5.6305	14.5234	2.1922	3.1422	5.2931	5.9721	8.1901	7.9645	2.8343	3.4724	1.7134	2.0632	6.6097	3.6571	6.951	7.4084	1.2485	2.3761	0.5538	2.4395	1.0375	2.906	2.3907	3.8594	1.6264	2.6109	5.2557
ADAM9	4.6483	7.0154	6.4583	1.9173	5.3101	3.7981	2.9959	4.698	3.6005	4.242	6.8835	7.1276	4.1332	6.8332	11.77	3.9474	3.0941	12.0507	7.9793	5.729	3.0967	2.375	5.9169	29.339	6.8584	8.307	4.9326	4.6348	4.6515	3.3874	4.1977	3.3614	4.9513	5.405	4.9456	6.6527	2.8481	3.246	2.1279	5.0333	4.0621	2.7015	2.8306	4.4943	4.3895	4.9694	3.2743	3.6213	2.1079
ADAMDEC1	1.4367	0.7331	0.6916	10.2709	0.3774	6.831	0.4558	0.453	0.1769	7.4025	1.0228	3.455	1.4132	9.2802	0.449	0.4026	0.5757	6.5634	0.9285	0.2148	1.0861	5.6992	8.1808	1.4661	0.0679	4.5525	4.1803	1.9406	0.4685	4.184	1.7941	1.5129	3.4693	0.8926	7.8676	8.4988	10.2226	0.0522	0.5153	1.8224	0.1773	0.2556	2.3321	0.4868	0.3925	2.5465	3.1674	4.8882	1.9603
ADAMTS1	7.712	7.3205	7.4476	1.794	2.2231	8.3673	0.6483	2.4977	6.297	3.2216	11.7846	55.178	6.8886	3.2696	21.6805	3.1391	1.126	13.7184	23.8161	11.3239	2.6914	0.7372	5.8686	19.399	12.8138	7.2673	3.5189	6.0409	9.1078	1.2654	10.1401	5.9669	12.4852	2.3862	23.5327	1.8201	1.4339	7.1685	1.4453	5.807	1.1359	6.4703	3.0992	8.4671	37.0381	1.419	49.8475	0.939	5.4898
ADAMTS10	18.1526	23.3051	8.4752	7.5296	13.9193	4.9071	9.9406	19.5381	25.2334	5.1581	14.2353	9.2546	13.9763	7.627	7.3822	16.3576	1.1222	5.4877	8.0904	20.8719	15.1594	0.6522	1.5115	19.5067	20.7726	3.3666	2.4673	20.8057	2.0273	14.4253	9.4008	17.036	2.4512	12.1564	4.128	1.9624	4.0774	9.5693	0.0505	15.3186	11.7378	13.1547	15.608	12.2635	6.0629	1.7159	3.451	8.2237	14.5435
ADAMTS12	1.1508	3.2364	1.2987	0.8125	0.5692	0.968	1.5362	1.0076	0.7082	0.3079	1.0518	1.0291	3.3025	1.6203	1.6079	0.1029	0.6928	2.1365	0.5379	0.2961	0.5058	0.1522	0.6502	2.8833	5.5107	2.4677	0.9441	0.7444	0.2624	0.1986	0.2437	0.489	0.3466	1.8104	2.5718	0.9409	0.7681	0.1879	0.0776	0.6021	0.6934	0.2822	0.2794	1.0804	0.4611	0.638	0.1378	0.7161	0.5293
ADAMTS13	6.1365	7.5514	6.357	12.597	9.8534	2.9321	5.8101	6.4204	11.3352	8.5295	3.4484	3.139	10.0241	7.1491	3.3135	8.6284	3.5997	6.3222	3.7763	12.9695	2.1225	7.4097	8.74	5.4949	5.7136	3.3005	8.3675	7.5387	18.2455	6.2852	10.3914	5.3634	2.8325	4.8696	6.8286	5.5996	4.8916	9.905	3.0585	4.7458	7.1274	7.3544	8.8514	8.4935	4.723	11.9592	2.077	5.4154	10.6983
ADAMTS14	4.3034	1.213	2.9733	1.775	0.9109	1.4997	0.5127	3.1936	2.5764	0.9397	1.2182	0.6776	0.7333	1.5257	2.0777	1.2831	0.9447	1.3303	0.8561	5.7493	1.2658	0.1462	1.3399	4.3936	11.5628	2.1584	1.1655	1.1466	0.8137	0.5364	0.5104	0.5341	0.7423	0.2578	4.1938	1.4448	0.6121	1.3999	0.1242	1.4994	1.3587	0.7602	1.19	2.5255	0.5134	0.634	0.4303	0.7951	1.1911
ADAMTS15	1.5212	1.7792	1.0836	0.4786	0.0676	1.0592	0.1317	0.4559	0.2741	0.3206	0.3095	2.3945	0.9936	1.0357	4.0989	0.8262	0.3695	2.3327	2.4323	0.6771	0.2158	0.2997	0.5294	1.2894	3.5225	0.5488	0.2596	0.3362	0.192	0.1893	0.354	0.8091	1.2669	0.8434	1.9617	0.2133	0.8502	0.1021	0.1246	0.3084	1.1357	0.2197	0.2116	0.2538	1.7808	0.3648	0.1325	0.1983	1.793
ADAMTS16	0.1558	0.3171	0.2546	0.3671	0.0758	0.3042	0.2549	1.8068	0.2763	0.0626	0.1284	0.0332	0.3983	0.0848	0.8031	0.2637	0.1149	0.3047	0.3804	1.6205	2.4626	0.1042	0.1441	0.6758	10.5857	0.1328	0.3791	0.3923	4.1808	0.105	0.2119	1.1277	0.3516	1.3346	1.7567	0.129	0.1327	0.523	0.058	0.2179	0.4492	0.9565	0.1239	0.6172	0.4049	0.1462	0.084	0.1035	0.5075
ADAMTS17	0.8233	1.8084	2.9535	0.6491	0.9823	0.4561	1.5574	3.5191	6.4457	0.6582	0.6105	0.4332	0.488	1.0392	0.2945	1.2996	0.4427	1.5198	0.2787	1.5111	1.4093	0.7672	1.008	0.1311	3.3926	0.8517	0.8903	15.0093	7.1228	0.5882	0.7124	0.4591	0.2501	0.897	0.2012	2.5155	0.2506	5.3801	0.2604	1.6071	3.2006	0.7992	2.813	3.6162	0.259	0.6528	0.2028	0.9502	1.4639
ADAMTS18	0.1774	0.5341	0.5207	0.0663	0.2801	0.1356	0.0143	0.1219	0.2954	0.032	0.0773	0.6367	0.0799	0.1226	0.1758	0.0092	0.0392	0.1294	1.1266	0.0872	0.0337	0.0438	0.1927	0.0249	0.5093	0.1425	0.1438	0.0719	0.2131	0.1159	0.1147	0.0532	0.1248	0.0347	0.0481	0.0793	0.0572	0.5459	0.0823	0.131	0.0303	0.0666	0.0331	0.2418	0.0827	0.2568	0.2736	0.0111	0.2188
ADAMTS19	0	0.3689	0.2338	0	0.0028	0.0203	0.1771	0.1612	1.3844	0	0.0982	0.3151	0	0	0.0488	0.5128	0	0	0.0462	0.1641	0.2771	0.0049	0.0072	0	0.068	0.0187	0.0632	0.0027	12.1778	0.0029	0	0.0051	0.0366	0.0029	0	0	0.0026	1.8343	0.0048	0	1.2438	0.0527	0.0146	0.1979	0.0102	0.0109	0.0383	0.0027	0.0167
ADAMTS2	8.9526	46.512	9.1073	9.0687	4.538	3.4871	6.221	4.0473	4.0606	8.8901	9.9508	8.9625	18.7164	9.7654	8.797	2.7662	13.7666	12.8526	4.9911	4.9402	1.6995	8.6161	3.7295	25.0819	63.0295	18.8808	9.1387	13.0914	9.0291	6.1851	2.3514	6.188	2.1786	22.513	13.7676	7.6945	4.2965	17.1604	7.4535	15.6692	7.4098	1.605	0.8937	6.3929	3.5214	2.8268	1.158	11.2664	9.1476
ADAMTS20	0.0444	0.0848	0.3856	0.0639	0.1609	0.0833	0.0344	0.1525	0.6513	0.019	0.0265	0.0471	0.004	0.0767	0.0055	0.2711	0	0.0244	0.0069	0.0301	0.5243	0.0147	0.4704	0.0096	0.0635	0.0876	0.0018	0.203	0.1334	0.0436	0.0752	0.0019	0.0097	0.0533	0.0111	0.188	0.0098	1.321	0.0578	0.2186	0.9288	0.145	0	0.5319	0.0635	0.049	0.0161	0.0327	0.01
ADAMTS3	0.2056	1.259	0.2294	0.2535	0.2538	0.675	0.2793	7.1255	19.6988	0.0835	0.1793	0.6531	0.5473	0.3152	0.5648	0.1211	0.0313	1.1241	0.1466	0.0641	0.5994	0.1251	0.6378	0.7742	0.5221	0.2714	0.3635	0.1216	3.5036	0.036	0.0491	0.1867	0.1394	0.3352	0.1381	0.9168	0.2449	0.03	0.0795	0.0654	0.0492	8.3729	0.0312	3.3089	0.1761	0.229	0.0374	0.0922	0.3423
ADAMTS4	3.8169	3.9062	7.1399	4.0872	6.4619	5.3073	1.257	1.6677	1.9888	1.5482	8.7098	13.2755	1.3853	3.1059	12.6023	2.789	3.6597	12.074	6.5491	4.9687	0.7638	0.8741	3.772	11.906	11.3107	5.716	1.7014	3.3568	2.1781	1.9803	1.3044	3.4635	2.6727	0.7184	28.7843	3.6613	1.6575	6.9875	1.4741	5.2601	2.6664	1.3644	6.7276	2.2836	19.1158	1.6479	19.2006	7.0569	3.6492
ADAMTS5	0.4111	1.7128	2.721	0.593	2.5161	1.733	0.366	0.5921	0.857	0.4303	0.8098	0.9982	0.9153	1.0975	2.2283	0.1043	0.1984	0.7415	1.0256	0.1526	0.2565	0.1848	1.0308	0.6746	1.6463	1.0983	0.7929	0.8503	1.4164	0.3557	0.701	0.5536	0.1497	0.8828	2.9068	0.9798	0.392	0.8208	0.1879	1.0916	0.5399	0.751	0.0977	0.4447	0.6706	0.6594	0.5437	0.9171	0.9698
ADAMTS6	0.2726	0.6091	0.3465	0.1338	0.2345	0.1857	0.1856	0.19	0.183	0.2194	0.2342	0.1534	0.3164	0.2593	0.4265	0.0458	0.3102	0.4996	0.3614	0.0951	0.1429	0.1054	0.1897	0.2312	0.8476	0.2389	0.6309	0.1988	0.0718	0.0995	0.1649	0.303	0.1104	0.1946	0.2467	0.1721	0.1833	0.127	0.1222	0.1459	0.1419	0.1309	0.0092	0.1294	0.421	0.1863	0.0953	0.0553	0.1179
ADAMTS7	9.1655	6.6114	3.2627	9.7078	12.7489	4.8448	6.2607	7.6736	10.8092	4.8691	1.4908	3.7939	6.1712	9.4161	6.0828	1.3841	2.157	5.7073	3.8415	2.1834	12.7903	3.0657	4.972	13.3108	9.7984	1.7939	4.549	10.0054	5.5624	12.4566	1.0855	7.6999	0.6046	1.757	7.4685	10.1137	8.2653	1.3985	2.7766	1.331	2.1335	5.046	2.2413	6.1409	1.8997	1.7249	0.409	3.2386	4.2765
ADAMTS8	0.2544	0.0882	3.4676	2.677	0.1288	0.5399	1.203	2.3517	0.6557	4.0408	0.2512	14.5611	0.3793	0.7626	8.8503	0.3635	3.6368	0.6121	23.1512	11.0049	0.6793	2.3378	1.6558	1.4641	0.2398	1.4628	0.3663	2.0598	0.404	1.0892	0.572	0.9303	3.0033	0.7302	1.6798	0.1728	1.8013	0.2093	0.1505	1.277	0.9019	0.2952	0.9672	0.6882	3.8447	0.4445	0.0974	2.0326	3.0144
ADAMTS9	1.9979	4.7703	4.0142	6.9661	2.8456	2.5664	0.4395	2.1851	1.9329	1.0803	3.5092	5.0057	2.0612	2.1595	16.4127	0.2505	0.9514	5.9839	9.189	0.7357	2.498	0.4627	4.3571	5.932	2.52	3.1622	8.118	1.4462	2.973	2.0551	1.5299	1.5426	1.5165	3.1474	3.5544	1.6368	1.1694	4.4205	1.9802	3.0213	0.7436	0.6251	0.6093	3.0803	3.6872	3.0616	2.2468	4.3276	1.6684
ADAMTSL1	0.6012	0.5815	0.6814	0.2214	0.071	0.3603	0.0945	0.0894	0.3363	0.0835	0.3125	6.98	0.8799	0.4372	1.9996	0.1462	0.3878	1.1105	6.0024	0.644	0.1403	0.121	0.4225	1.0938	3.746	0.5515	0.2097	0.1238	0.7097	0.0791	0.2946	0.5756	0.9294	0.2074	2.5489	0.1416	0.3157	0.1223	0.0676	0.1096	0.0554	0.0865	0.0396	0.2068	2.1933	0.4556	0.2036	0.0663	3.8227
ADAMTSL2	5.7851	10.2635	18.7763	5.5991	9.724	6.6288	0.9586	3.194	2.7489	4.1887	2.8899	23.9957	10.9485	8.3188	7.7524	1.5268	1.7925	17.644	9.3776	1.4839	0.3685	2.3801	3.9336	5.3378	12.822	2.9124	12.0706	3.0565	2.3293	3.9164	5.0838	4.317	5.1808	6.0619	7.8878	4.503	7.4004	5.5019	3.1284	3.7703	2.1284	3.5096	0.412	3.1405	5.2093	5.5437	3.4546	10.9078	9.698
ADAMTSL3	0.2186	0.2937	0.2539	0.2742	0.4056	0.2869	1.2296	0.2205	0.217	0.2084	0.4478	4.01	0.9562	0.4166	2.9735	0.0616	0.1477	0.7166	2.2833	0.3147	0.1946	0.1144	0.7251	0.767	1.8791	0.1818	0.2359	0.2045	0.3513	0.0599	0.5514	0.0952	0.359	0.6551	0.8831	0.2352	0.2581	0.1623	0.0617	0.2662	0.0845	0.1077	0.0308	0.1915	1.1848	0.1819	0.3865	0.1351	0.9707
ADAMTSL4	0.9471	0.949	0.7919	0.6223	0.5316	1.0579	0.5957	0.5128	0.5789	0.6605	0.679	3.1314	2.2839	0.9544	3.9782	0.372	0.6197	1.1264	3.1571	0.2172	0.2563	0.3759	0.7681	0.6139	4.5417	0.3137	0.3394	0.7469	0.7239	0.4443	0.8785	0.2527	0.4413	2.1524	0.8069	0.388	0.5058	0.3581	0.0814	0.2785	0.1029	0.4013	0.5279	0.2329	0.9413	0.239	0.4472	0.2463	1.5113
ADAMTSL5	0.0607	0.2465	0.1211	0.0333	0.2749	0.2044	0.2273	0.0481	0.1189	0.0927	0.0651	1.5357	0.2744	0.2661	2.2267	0.0778	0.1136	0.3846	1.9423	0.2167	0.124	0.1905	0.0825	0.3019	1.4403	0.3062	0.2793	0.2289	0.1357	0.0828	0.169	0.0867	0.2493	0.3789	0.3616	0.0556	0.0702	0.0195	0.0433	0.0766	0.0708	0.0589	0.0741	0.0644	0.6904	0.0571	0.0751	0.0613	0.8308
ADAP1	3.5634	0.4524	4.1323	4.4501	1.036	1.6043	6.6954	4.5328	4.548	1.4279	0.9386	3.1645	0.8117	0.9817	3.3899	6.6948	0.4917	2.4862	3.4329	2.1644	4.5153	4.9229	1.0634	0.9771	2.8437	6.2731	0.1689	3.0023	2.4125	3.3253	4.0751	2.2831	1.1521	1.7836	5.5703	4.7257	1.1373	0.9826	2.4096	1.3769	3.0152	6.7561	8.5021	3.9124	3.0573	1.6119	3.5348	2.4976	8.7787
ADAP2	3.7272	1.498	1.1756	2.9231	1.0386	3.6143	2.4881	1.2323	0.993	2.7221	1.2749	7.6993	2.0298	5.0512	4.1081	0.6053	1.8414	2.2671	9.1658	0.807	0.866	1.261	1.8237	3.6316	1.809	1.649	2.346	2.628	1.0777	0.9011	2.2285	1.3479	5.2528	1.7244	3.5598	2.4804	2.976	0.9157	0.4537	1.4477	0.5511	0.6884	0.9897	0.8456	1.4182	2.034	2.4635	1.4962	2.0247
ADAR	37.7671	30.8548	57.7745	36.4396	60.936	64.0237	37.2677	44.1155	31.9842	31.1187	38.0344	54.4866	28.9013	42.5564	28.2383	47.3966	41.3414	56.5496	42.5006	29.542	52.5569	32.4966	38.8048	26.8605	22.0866	22.5373	42.4253	35.8823	29.2105	41.5167	58.2599	35.1397	32.2055	35.9465	45.8046	38.9883	28.0505	32.3255	24.2791	42.277	29.581	27.8845	48.1972	28.5601	38.6138	25.6863	32.4662	29.7911	46.3322
ADARB1	3.125	3.4867	8.4413	3.5778	3.7553	6.5467	2.9431	2.5225	2.4064	4.6583	5.4795	8.1651	3.342	5.5794	7.5208	8.0136	0.9981	3.8221	11.8835	7.1456	1.2874	2.6854	3.1141	4.3601	5.1138	4.2226	5.8922	5.4451	3.4083	3.3215	6.1453	3.1382	5.6231	3.5963	5.1329	1.0411	3.6195	2.5998	1.4849	7.9325	3.1312	1.3478	5.1378	1.9295	5.4772	2.4627	5.2205	2.9203	14.0791
ADARB2	0.1304	0.403	0.3642	0.1129	0.1706	0.2062	0.1604	5.3782	0.3194	0.298	0.9376	0.1853	0.037	0.0056	0.207	0.88	0.0036	0.1251	0.4718	0.0623	0.0451	0.0152	0.0915	0.2886	0.689	0.0411	0.1864	0.0457	0.0819	0.003	0.2704	0.3015	0.3828	0.0338	0.2367	0.3237	0.0377	0.0484	0.005	0.98	1.4248	0.7993	0.5078	1.2306	0.1365	0.0647	0.2206	0.5492	0.7565
ADAT1	3.6551	4.9376	4.5885	6.8911	7.1951	3.847	3.0707	7.5151	5.6125	4.0503	5.3252	4.2256	2.7219	4.7698	3.731	5.3472	4.5803	2.8317	3.6956	6.3733	7.0161	4.9391	10.5528	3.8202	2.3564	7.2393	2.8054	7.3143	9.1225	10.0177	6.2753	4.3973	2.9777	4.8166	6.1782	7.462	4.4237	3.9438	12.2819	3.7915	4.6429	3.0756	6.6364	2.8536	4.4999	5.5161	3.902	6.6332	8.6475
ADAT2	1.7947	1.6781	4.6191	0.5775	1.4233	1.5296	1.976	1.4015	2.1324	1.4866	2.2334	1.468	1.9027	2.5422	2.1177	2.3428	1.4997	2.7118	1.6981	1.8758	2.5763	1.3441	1.379	1.5466	0.4458	1.8141	2.0491	0.8542	1.7926	1.6241	1.262	1.9306	0.86	2.1618	1.5399	1.9024	1.3602	2.4756	0.3575	1.7552	3.332	1.6947	3.9974	2.3345	1.3619	2.2498	0.8487	2.3501	0.7415
ADAT3	1.8986	2.5182	2.3083	2.6344	0.9459	2.1095	2.0555	1.3901	1.98	2.0425	0.6398	1.8936	0.4253	1.1238	0.9964	1.2506	3.6891	4.2041	1.8379	0.5919	2.9703	1.3658	0.7905	0.8237	1.5039	1.2694	2.0692	1.8026	0.3692	1.7011	1.0576	0.8366	0.5429	1.0832	1.758	0.9916	1.5428	1.4908	1.2286	1.1855	1.0023	1.2176	3.1983	1.548	0.9049	0.7665	0.5444	2.528	2.3299
ADCK1	3.8826	1.9779	3.3561	11.9119	2.3186	2.8071	1.463	2.8942	3.0643	3.4632	1.8205	2.4938	3.5573	5.7067	1.8208	4.0199	6.5921	1.4512	1.6091	3.2975	1.2685	6.8454	4.7146	2.3216	2.4238	3.5704	2.8541	3.6523	2.3662	3.6914	3.7292	4.6787	2.3583	2.9201	1.1019	1.8252	6.3208	4.627	3.569	2.2301	1.8595	2.9431	1.6842	2.4588	2.0489	4.5539	3.0607	6.9915	3.9482
ADCK2	13.4127	9.6583	13.8131	26.2303	8.4432	7.6856	15.3179	11.7427	9.5851	11.9397	12.7647	14.1013	10.2789	12.2827	10.7037	13.643	25.6	14.4373	19.0276	6.1486	8.6266	20.0188	12.618	7.3621	10.9496	13.5285	15.6783	11.9185	9.3497	16.1373	19.1934	12.2446	27.2037	8.2599	16.6776	16.5104	18.3156	11.7054	14.8976	14.285	14.708	12.4308	20.8304	9.2898	17.3595	16.1978	20.7272	19.3376	30.6399
ADCK5	5.5047	6.8996	1.8896	8.8462	6.9678	7.4344	12.1018	4.9868	6.3804	8.2816	5.0422	6.0254	5.4521	6.8868	4.2666	3.6872	6.9476	5.4992	5.8518	2.3454	2.9699	6.2397	6.3397	4.6079	4.948	5.4987	7.237	8.8341	7.158	5.154	4.9595	6.8504	7.086	4.0976	8.3905	5.0653	9.3523	3.9837	2.9782	5.2764	3.7684	6.0187	5.0456	4.2002	4.8521	4.3236	3.2888	4.1195	13.6675
ADCY1	5.2752	17.0558	7.3719	15.7098	23.7404	3.8224	5.5367	8.4954	6.2692	5.1966	22.6652	4.0484	20.8762	5.762	1.897	5.1374	14.0316	6.2529	2.7975	5.0145	3.6722	9.1424	12.0812	15.957	1.9172	5.7529	24.5064	12.9411	15.1947	14.3805	5.6494	25.668	2.5538	21.0915	9.0716	10.5895	5.5627	10.8828	11.8664	22.5397	1.4795	3.9487	2.2412	7.7329	6.3475	6.789	5.491	16.6786	15.2849
ADCY10	0.0606	0.0858	0.0858	0.1081	0.1049	0.1743	0.1342	0.0734	0.0724	0.1021	0.0913	0.037	0.3194	0.2095	0.0988	0.0879	0.1555	0.1727	0.0678	0.0474	0.1261	0.0649	0.1122	0.1264	0.003	0.0423	0.1071	0.1897	0.0401	0.09	0.2911	0.1135	0.0736	0.2363	0.0784	0.0924	0.0991	0.0575	0.0298	0.1063	0.0594	0.0348	0.0592	0.0475	0.0959	0.0722	0.076	0.0748	0.1733
ADCY2	0.0261	0.0096	0.2734	0.1422	0.3733	0.1236	0.0874	0.0497	0.0015	0.0601	0.0236	0.9707	0.1767	0.3567	0.2098	0.0742	0.0683	0.2866	0.1917	0.0332	0.0128	0.0151	0.1001	0.2401	0.1803	0.023	0.7183	2.9458	2.8965	0.3817	2.0496	1.2167	0.1634	0.0194	1.0678	0.0769	1.3856	0.0314	0.1045	0.3222	0.1055	0.4923	0.0576	0.0433	1.1804	0.0472	0.9745	0.5597	1.5939
ADCY3	8.3461	9.403	7.3987	16.0658	8.2388	7.3641	6.4295	7.0713	6.878	6.7275	5.3585	7.4826	5.1687	7.1848	15.3906	7.3542	5.3533	8.3844	10.2732	3.6339	8.8736	4.2232	10.4156	8.0727	9.8049	4.8206	6.0238	6.2765	6.0505	6.3651	10.9683	4.7829	5.8179	5.131	7.6309	11.2386	4.065	4.9894	3.3744	4.5679	7.3421	6.8355	6.8305	6.8402	11.9803	3.704	9.5796	5.1783	24.2924
ADCY4	3.5407	5.1157	3.8275	3.2537	2.6839	5.9076	0.7909	1.061	1.5451	1.4624	1.8876	6.9147	3.1917	6.7797	4.5289	0.3209	1.3733	3.1616	6.679	0.6511	0.8794	1.5149	1.7826	7.9101	4.1522	1.5009	4.0297	1.4382	2.0932	0.5422	0.6815	1.3818	2.048	1.1479	5.9162	1.9357	3.7558	0.8461	0.1168	1.0809	0.5308	0.7239	0.6402	1.5362	1.0539	1.8617	2.6485	1.4626	3.1008
ADCY5	3.7302	6.1321	2.9929	6.5146	3.7932	2.4953	2.5414	2.6907	4.8991	2.5386	1.5731	4.0606	4.5606	3.0045	2.4467	1.5985	4.1231	2.7637	3.2566	1.5758	5.5347	2.3744	4.9748	2.2124	1.9476	1.8958	2.8337	6.1949	1.4872	5.9919	8.2922	2.993	3.3563	2.0229	4.215	1.6207	3.8896	1.282	1.531	3.6773	2.8284	3.3206	3.09	1.6839	8.1463	3.1487	4.6129	2.8664	12.9778
ADCY6	8.7725	15.3644	8.7086	24.5803	14.6097	13.5322	14.6551	17.0937	16.7835	8.9998	6.9215	7.4973	13.0688	12.068	26.7067	9.9122	8.8271	7.6971	14.1214	11.8787	17.9639	7.9891	20.5834	14.7747	12.7813	5.8857	11.3834	13.2208	15.3984	12.6398	17.2729	12.3289	5.3141	9.9997	10.4273	24.1638	9.0216	11.7634	8.8918	9.432	7.6722	10.8087	12.0076	11.0481	8.1659	11.1436	7.2656	7.8211	15.9461
ADCY7	1.3353	1.0106	2.6416	4.2486	2.0717	0.7312	0.9968	2.3253	2.7237	2.8721	1.7064	1.6925	1.4483	2.3914	2.2421	4.0222	1.0907	2.109	3.6974	0.3473	3.3837	0.6711	2.8957	0.6871	4.3372	0.6013	0.7177	1.7931	1.1707	3.0556	1.5028	0.6158	0.8148	1.7437	2.5295	1.7189	1.3735	1.5244	1.5165	1.8068	1.8312	1.2419	2.6445	2.0176	1.4947	0.6132	2.0539	0.5918	10.4844
ADCY8	0.6728	0.008	0.0029	0.6512	0.0077	0.29	29.5113	0.8776	4.4824	1.9509	0.0099	0.7297	0.0048	1.0298	0.7103	0.1338	2.0468	0.0527	0.9801	0.4638	1.3326	3.1465	0.0742	0.2998	0.0987	15.0429	0.0176	2.0806	0.0737	0.4238	8.7826	0.0252	3.359	1.4654	0.0269	0.1691	1.0607	0	0.7157	0.4589	0.0045	0.2777	0	0.0065	1.4972	0.5604	3.919	0.0174	3.688
ADCY9	2.4439	4.3586	3.5608	5.27	0.3523	2.7839	2.0957	3.4918	2.7537	4.8272	4.7523	3.5709	3.5588	3.0733	3.9907	3.7409	4.3071	3.321	3.508	2.4217	4.0491	2.5238	4.7298	3.2247	4.0538	3.3009	2.4896	4.9962	0.7786	3.0825	5.0084	2.8395	1.306	5.9213	4.4914	3.0809	3.2296	0.9127	1.2887	4.9598	4.7414	2.8136	5.3733	2.9807	3.5514	2.4889	2.7782	3.3102	5.8711
ADCYAP1	1.7566	0.0084	1.7448	20.7102	0	5.3719	0	17.0671	2.9977	0.0201	0.0116	8.262	0.0947	1.2906	141.8914	0.0967	1.6082	0.2993	41.4	0.0076	4.0703	0.4538	2.2142	5.5488	2.2322	0.894	0.3905	19.4426	0.9559	2.8427	6.5798	0.061	335.8386	16.5856	0.6539	0.1226	0.6208	0.0037	51.8531	0.4817	0.0071	15.4915	0.0623	4.9646	38.2786	1.3597	316.4981	0.6964	18.1058
ADCYAP1R1	6.4247	22.7731	32.867	19.5712	13.7535	11.0557	16.478	19.5466	18.3402	10.497	9.7966	9.0199	9.9786	9.8751	3.8051	14.5668	8.3651	7.7995	6.3076	4.1869	25.049	10.0015	15.4035	7.3791	8.1479	10.8782	23.3249	16.6133	28.1239	11.2372	42.196	9.8798	12.4195	12.7657	9.2685	35.9821	5.5257	16.1248	12.0335	21.8878	12.2753	18.8373	10.7541	17.0113	7.9484	19.7238	19.6399	7.8962	31.7033
ADD1	22.2122	21.8194	16.0999	30.8354	28.9309	23.8964	15.399	24.6675	20.6803	26.5576	24.9825	30.1225	20.0579	15.6997	24.8854	18.6538	21.1207	24.0397	25.3941	12.9046	23.8207	18.4364	14.2687	21.6434	19.7305	11.7813	24.6099	26.1975	27.2124	14.5675	29.2478	25.0766	15.0406	13.5436	22.7881	17.7444	27.8704	17.9445	19.2222	27.3667	17.7263	19.8471	17.847	18.9558	21.4402	19.0387	21.8858	19.2187	30.012
ADD2	13.8823	10.5524	28.0406	18.4957	18.8787	9.2573	18.3395	26.7807	15.1288	18.988	23.9709	9.8187	13.6415	11.3992	4.9987	23.679	20.3347	10.1864	6.0785	25.5544	36.9618	14.6535	30.3598	7.8436	7.2677	17.8913	11.0584	20.7806	12.7254	22.5486	19.3339	25.2273	15.9323	16.0145	23.8285	22.1845	20.175	7.967	17.0867	22.4304	15.6514	17.5443	21.8042	15.9207	12.3801	13.4488	12.1654	23.3472	19.2557
ADD3	9.1552	19.5789	4.9889	5.9868	21.4731	13.7496	7.9611	20.5317	10.9224	17.2929	21.9131	24.5194	22.1388	22.3404	40.3104	6.3384	13.6381	14.3299	32.6485	1.8574	17.5441	10.8526	26.6755	17.499	4.2749	7.8781	21.178	21.9258	39.4005	12.4952	15.5836	31.7411	7.9249	23.7155	17.8443	19.0352	10.0229	11.7329	11.7966	22.2099	3.7872	25.8999	6.6448	28.2166	9.4442	11.0419	5.8336	7.4169	5.189
ADGB	0.0087	0.0144	0	0.0026	0.0375	0	0.0025	0.0019	0.0017	0.0334	0.0019	0.0063	0.0074	0.0075	0.0068	0.0047	0.0915	0.0682	0.0257	0	0.0675	0.0137	0.0084	0.0071	0	0.013	0.0372	0	0.0023	0.0061	0.0022	0.0088	0.0127	0.006	0.0103	0.0016	0.0036	0.0018	0	0	0	0	0	0	0	0.0114	0.0033	0	0
ADGRA1	2.563	0.0074	0.4645	5.9352	7.2695	0.6961	1.1961	0.5586	0.3255	8.4643	1.2071	3.7236	2.5006	3.8613	0.8681	0.1547	3.8791	4.8368	3.2148	0.0179	0.4417	8.3178	2.1973	1.1121	0.2177	0.3413	9.5083	1.7058	2.7966	6.3448	7.7523	4.4535	2.2626	2.1431	8.4868	1.6803	7.1299	1.8492	2.7088	3.3692	0.0125	2.5186	0.0194	0.4248	8.4213	3.8552	3.7677	2.3039	10.178
ADGRA2	7.1989	13.253	24.4558	9.5053	5.6548	4.7521	6.9109	6.7583	9.0874	3.5623	4.5305	17.2364	7.1111	7.4724	14.5923	8.0907	2.4011	8.8507	17.5902	2.79	7.5494	1.1814	2.9701	16.6027	34.284	5.6363	6.2278	3.4017	4.7157	1.4267	1.9187	3.0162	2.4597	4.2928	14.6017	7.4896	3.3814	5.6175	0.4819	3.0007	9.1666	2.9096	9.5553	6.2543	5.9185	2.5959	2.635	4.21	14.1193
ADGRA3	4.5075	8.6925	28.9653	5.6729	11.9917	8.2161	10.2671	15.0026	18.6748	2.6053	14.2561	2.1914	7.1909	3.7037	2.3142	22.3563	5.5412	3.1372	1.5259	15.8271	25.5007	4.7103	3.6574	7.6893	3.7483	4.5705	6.315	9.4912	11.8231	5.338	2.9789	9.1462	1.2609	7.3848	4.2341	5.2798	3.9131	15.2339	6.6072	11.0882	14.1787	10.9242	17.0656	14.5688	1.6373	1.7323	0.8334	7.3813	4.4239
ADGRB1	2.6546	4.1436	9.3475	2.562	6.5453	2.499	36.8827	8.0282	8.8846	7.9648	1.8755	2.7491	1.1994	2.7181	4.9039	5.5795	4.5028	4.0197	2.4302	1.7129	6.2347	4.789	2.5576	1.2939	3.5613	5.6493	10.2256	9.0042	10.5437	5.1948	6.4854	1.7717	0.693	1.6911	7.3536	4.0504	5.4782	4.8582	0.975	3.105	5.1267	8.444	4.4057	5.4402	2.4616	3.372	1.4496	4.1016	9.3483
ADGRB2	10.8801	47.2957	15.1652	29.0128	18.819	15.1615	9.6536	11.6497	11.6473	36.6942	15.3356	10.2701	16.6522	20.6874	6.5148	10.7306	49.9586	27.2307	17.9239	3.2416	15.675	29.3039	28.5601	11.9533	11.3536	16.1389	32.7147	21.3308	19.5083	33.1259	39.8901	28.1584	7.4426	8.0014	27.5834	19.3341	29.0624	21.0524	17.0963	26.3192	8.6012	9.4202	21.0798	10.3293	24.4282	39.7376	13.6015	27.0776	32.4862
ADGRB3	5.7856	9.0045	5.4124	6.4027	8.7654	3.8977	10.0783	8.6605	11.6021	3.4118	24.5134	8.605	20.0915	5.4274	10.393	7.481	7.6093	6.1806	9.02	4.894	4.1953	4.9	17.3471	15.0514	1.1302	6.0389	23.2268	23.7714	9.6954	6.4062	18.3993	19.5673	2.6631	10.989	10.3093	4.2588	3.3302	6.5168	2.5892	22.4614	7.6339	7.6835	3.2877	9.2416	4.7748	8.2178	2.3438	6.5627	3.5903
ADGRD1	0.4806	0.3123	0.1754	0.9566	0.5824	0.4754	0.1874	0.1422	0.1145	0.2803	0.0642	0.3859	1.0647	0.4032	2.8202	0.07	0.5429	0.4362	0.8697	0.0306	0.1001	0.4603	0.273	0.1525	2.0135	0.287	0.2725	0.276	0.1564	0.3219	1.3241	0.168	0.4883	0.8504	0.1963	0.1738	0.3594	0.1037	0.1458	0.1292	0.1303	0.0617	0.1685	0.1586	0.3851	2.3241	0.2535	0.1368	0.6507
ADGRD2	0	0	0.1362	0.0181	0.0498	0	0.0518	0.0157	0.0071	0.0661	0	0.0176	0	0.0053	0	0.0376	0.0034	0.0035	0.009	0.4066	0.009	0.0048	0.0094	0.005	0.0033	0.0156	0	0.0079	0.0095	0.0256	0.0215	0.0025	0.0433	0	0.0048	0.025	0.0026	0.0102	0.0094	0.0025	0.0097	0.0032	0	0.0105	0.0133	0	0	0	0.0033
ADGRE1	0.105	0.1248	0.0569	0.2659	0.0455	0.3627	0.3049	0.0392	0.1304	0.1278	0.0995	0.4203	0.2294	0.205	0.4839	0.0927	0.0505	0.2224	1.1899	0.0196	0.0472	0.0932	0.1333	0.0822	0.3273	0.1283	0.0603	0.0471	0.0901	0.0383	0.2158	0.0479	0.9751	0.1915	0.267	0.0918	0.187	0.0496	0.0212	0.0899	0.0401	0.0048	0.294	0.0577	0.0397	0.0239	0.1433	0.1558	0.3308
ADGRE2	0.2041	0.2008	0.2648	0.6928	0.0765	0.6014	0.1311	0.1483	0.2531	0.4839	0.2635	1.0541	0.1421	0.6882	1.6231	0.1195	0.0955	0.4964	2.3494	0.1468	0.1651	0.1078	0.5504	0.2378	0.4264	0.448	0.1678	0.2499	0.1101	0.152	0.5606	0.1141	0.5699	0.2166	0.2637	0.3274	0.2264	0.0934	0.0304	0.2593	0.0533	0.064	0.2894	0.1196	0.4738	0.1817	0.2585	0.1957	0.3765
ADGRE3	0	0.0084	0.0805	0.2198	0.0162	0.1741	0.0068	0.0154	0.0138	0.1508	0.0156	0.0057	0.0457	0.0824	0.1069	0.0216	0	0.0208	0.2758	0.0103	0	0.0843	0.0687	0.0244	0	0.0406	0	0.1129	0.0186	0.0612	0.048	0.0048	0.1443	0.0598	0	0.0178	0.0399	0.005	0.0461	0.0049	0	0.0063	0.0278	0.0069	0	0	0.0365	0	0.0127
ADGRE5	5.2663	5.4084	3.1034	7.5339	1.2194	9.1608	1.3598	0.9747	1.2235	3.4583	1.9356	22.1823	5.7348	8.6956	13.7335	1.4613	1.5542	41.8505	15.3676	2.5358	0.7937	2.0584	4.3774	12.8088	8.8845	3.3237	2.3188	1.658	1.1329	1.1824	2.5552	1.2945	6.205	2.7157	7.3168	1.8664	5.8187	1.4756	0.4085	0.9907	0.9738	0.4631	1.3176	0.9724	5.1595	2.4115	3.705	2.0108	9.711
ADGRF1	0.0014	6.00E-04	0	0.0065	0.0012	0	0	0.0012	0.0032	0.0025	0.0012	0.0052	0.0012	0	0.0011	0.001	0	0.0063	0.0107	0.0012	0.002	0.0021	0	0	0	0.007	0.0011	0.0023	0.0028	0	0	0	0.0057	0	0	0.001	0.0011	0	0.0084	0	0	0.0014	0	0	0.0059	0.0048	0.0021	0	0
ADGRF2	0	0	0	0	0	0	0	0	0.002	0	0	0	0.0045	0	0.0041	0.0019	0.0059	0	0.0208	0	0	0	0.0041	0.0022	0.0029	0.0068	0	0.0046	0	0.0049	0	0.0021	0	0	0	0	0.0022	0	0	0	0	0	0	0.003	0.0144	0	0.0101	0	0.0085
ADGRF3	0.5963	0.3421	0.7683	1.2533	0.3433	0.8668	1.2238	0.4994	0.3515	1.443	0.2945	0.3212	0.3303	1.7099	0.2038	0.6645	0.8965	0.6714	0.2889	0.4622	0.477	1.4296	1.1036	0.3367	0.1851	0.2977	0.8103	1.2432	0.1769	1.3074	1.5422	0.5478	0.1618	0.4688	0.952	0.9167	0.852	0.4096	0.4816	0.3519	0.422	0.4913	0.1426	0.4289	0.7187	0.3797	0.3239	0.6065	0.911
ADGRF4	0.01	0.0024	0	0	0.0045	0	0.0056	0.0129	0.0578	0.009	0	0.134	0	0	0.0272	0	0	0	0.0491	0	0	0	0	0.0572	0	0.0255	0	0.0129	0.0052	0	0.251	0.0121	0.0291	0	0	0.0037	0.0334	0	0.0077	0.0082	0	0.0053	0	0	0.2659	0	0.4279	0	0.2872
ADGRF5	5.2799	12.1763	14.6106	5.9068	7.6414	5.8668	3.7338	5.7622	6.5034	4.2328	8.4938	40.5009	6.8937	11.3541	16.7635	0.834	2.8028	13.7171	25.1576	4.6188	2.0096	1.8936	3.1146	26.5161	9.4352	14.3926	6.0215	5.4748	5.3137	2.6713	6.4343	4.9816	8.6125	2.6504	19.0282	7.3877	5.141	3.2257	1.4563	4.5412	3.0569	2.0667	1.2516	7.185	13.3517	6.064	5.21	4.8309	7.5366
ADGRG1	12.4794	6.3279	10.9205	24.3125	4.149	8.6881	6.2749	23.981	13.44	13.3913	3.1815	9.2853	4.4402	8.7232	10.5954	18.6308	14.685	22.6541	10.5244	43.1943	24.1833	10.0021	5.6953	6.7533	4.6538	4.676	7.1469	3.1152	1.384	18.75	5.9085	6.1939	5.0553	5.3222	16.5351	7.7914	10.8498	2.9554	7.0884	4.5667	29.8234	11.3388	35.1274	4.6328	11.053	8.8498	4.893	6.9004	19.7718
ADGRG2	0.0133	0.1689	0.0363	0.2416	0.2688	0.1918	0.0283	0.0444	0.0425	0.4484	0.1046	0.1694	0.0767	0.4922	0.1039	0.0556	0.0682	0.3964	0.0295	0.0458	0.0344	0.0994	0.2394	0.0518	0.1213	0.1263	0.114	0.1118	0.0761	0.0513	0.0419	0.0296	0.025	0.073	0.0922	0.0918	0.3928	0.0501	0.0103	0.0506	0.0346	0.0333	0.0404	0.0556	0.0507	0.0961	0.0421	0.1079	0.0799
ADGRG3	0.1067	0.4337	0.1108	0.2174	0.0276	1.6561	0.1151	0.0829	0.2315	0.8994	0.1817	0.2827	0.2901	0.7549	0.61	0.4053	0.1124	2.3879	0.2499	0.2927	0.045	0.4946	0.3124	3.1036	0.1435	0.4329	0.391	0.3541	0.095	0.4173	0.0511	0.2543	0.1484	0.2503	0.2972	0.0946	0.1784	0.0721	0.0236	0.0625	0.1055	0.0374	0	0.0409	0.2708	0.2308	0.035	0.0711	0.1354
ADGRG4	0.0017	0.0055	0.0052	0	0.0046	0.0109	0	0	0.0013	0	0	0.0048	0.0014	0	0	0.0365	0.0093	0.0058	0	0.0014	0	0.0026	0.0013	0.0055	0	0.0172	0.0026	0.0014	0.0366	0.0016	0.0068	0.0014	0	0.0015	0	0	0	0.0098	0	0.0014	0.0013	0	0.0016	0	0.0128	0	0.0026	0	0
ADGRG5	0.1041	0.2386	1.8968	0.6255	0.4009	0.6329	0.6875	0.0745	0.0514	1.102	0.058	0.5713	0.5937	0.8592	0.4215	0.434	1.2311	0.1577	0.6997	0.1019	0.0854	0.2088	0.3399	0.0308	0.2042	0.1379	0.0944	0.1294	0.2102	0.2294	0.1658	0.0817	0.1858	0.4774	0.3474	0.0431	0.2465	0.5699	0.17	0.0736	0.0923	0.0243	0.0405	0.0731	0.0409	0.3284	0.1439	0.0835	0.3452
ADGRG6	0.3315	0.6357	0.228	0.0665	0.1647	0.6703	0.1718	0.1544	0.2868	0.3264	1.0936	8.1483	4.7419	0.8728	9.9937	3.7665	0.4307	0.8643	9.7555	0.8586	0.3007	0.2853	0.4112	0.8666	0.0955	0.0919	0.2701	0.0893	0.4044	0.0652	0.6428	0.79	1.1266	4.8343	0.9504	0.122	0.3522	0.1534	0.3027	0.3474	2.1999	0.0357	16.1682	0.2296	3.6682	0.3036	0.5581	0.0612	1.3473
ADGRG7	0.0041	0	0	0	0.0037	0	0.0094	0	0	0	0.0036	0	0.5568	0	0.0032	0.006	0	0	0	0	0	0.013	0.0064	0	0	0.0458	0.0032	0.0071	0	0.0039	0	0.0067	0	0.4716	0	0.0062	0	0	0.0064	0	0	0	0	0	0	0	0.0032	0	0
ADGRL1	28.5391	41.6106	48.1496	36.5857	23.6101	23.1368	30.0398	47.8606	42.9228	56.1757	25.8388	18.5129	15.364	44.128	8.7743	42.0849	60.9888	31.5039	9.2177	28.5254	72.2985	50.442	19.0179	22.3144	21.4641	38.01	24.5172	53.9781	30.4905	40.928	35.6441	26.1403	13.1988	23.0422	50.9732	17.6807	70.4129	29.5955	26.4055	33.5574	27.8592	33.8394	53.8418	32.5205	20.505	44.1493	11.8438	43.0331	40.1813
ADGRL2	4.873	8.7489	8.263	4.7183	11.0483	4.3274	3.264	4.0273	9.5036	6.1133	6.3082	6.8129	6.7247	5.8885	6.144	9.0829	6.171	4.8996	4.3984	5.3178	6.8779	1.4733	0.8954	4.154	2.4657	4.2904	12.092	4.577	19.6471	6.1846	0.3797	7.1916	2.8372	3.7659	8.4493	7.2965	2.9697	9.1175	2.1671	5.6137	3.4386	0.9276	1.7496	3.2817	4.0131	4.6172	2.6435	9.9109	3.6446
ADGRL3	3.6193	3.7559	3.8193	1.1523	1.596	2.8244	5.8689	6.1372	3.8587	5.3722	5.6953	2.9415	1.9691	4.5211	3.1942	7.7425	5.7004	1.7463	2.6422	5.2543	10.2074	3.6535	8.5992	3.748	0.5214	7.4882	2.5628	7.9566	5.5031	7.1744	9.2103	5.6515	2.6732	4.5481	2.3526	3.1918	2.2928	6.0872	2.6851	5.5616	4.5622	3.191	4.5176	3.1493	3.765	7.1217	4.2439	3.6371	2.0459
ADGRL4	6.9422	5.6671	8.6049	2.5205	11.2382	7.9345	1.597	3.9181	2.5042	2.7816	5.5934	12.9625	5.6447	6.7795	8.5038	0.6018	2.7112	8.6563	17.5085	1.877	1.6431	1.4086	3.5205	11.7642	2.7938	4.1032	5.6337	2.6085	3.2632	1.4103	2.0219	4.706	5.1966	2.0829	9.997	7.011	4.3031	3.2372	1.551	2.8856	1.911	1.6253	1.6344	4.4844	4.5913	2.9002	3.7838	4.869	1.2988
ADGRV1	0.0108	0.0852	0.0531	0.6839	0.6786	0.3654	0.3261	0.0359	0.0167	0.357	0.0496	0.0477	0.2656	0.3122	0.1173	0.0063	0.0462	0.8046	0.119	0.0372	0.1137	0.7077	2.2453	0.1315	0.3286	0.0687	1.0403	0.0335	0.673	0.0316	1.8752	0.4191	2.2335	0.1281	0.3586	0.8689	0.4003	0.0241	0.7964	0.1211	0.0034	0.0152	0.0101	0.0025	0.3892	0.6391	0.2084	0.6791	0.1573
ADH1A	0.0075	0.0459	0.0156	0.0713	0.0204	0.0365	0.0594	0.0193	0.0231	0.0338	0.0261	0.0216	92.677	0.0777	0.1285	0.0217	0.058	0.0174	0.0221	0.0258	0.0111	0	0.023	0.0061	0.0407	0.0255	0.0524	0.0129	0.1401	0.049	0.0528	0.0666	0.0625	35.4946	0.0592	0.0447	0.0752	0.0063	0	0.0246	0.0239	0.0079	0	0.0258	0.0244	0.0262	0.0057	0.0656	0
ADH1B	0.1712	0.6996	0.7484	0.1264	0.1246	5.7194	0.1468	0.3386	0.2203	0.7238	0.0543	13.0554	49.7339	5.3723	7.2214	0.0489	2.507	1.6341	9.8711	0.3323	0.0727	3.0623	0.574	0.0319	3.7534	0.6098	0.0927	0.0736	0.8996	0.0411	2.494	0.3811	10.9973	73.0944	0.2542	0.1198	1.4049	0.0325	0.1083	0.0213	0.0124	0.0737	0.0557	0.2147	5.7992	0.358	2.6553	0.1316	2.2198
ADH1C	0.0546	0.0343	0.0567	0	0.033	0.4573	0.0618	0.0391	0	0.0739	0.0079	0.445	5.4642	0.1257	5.7367	0.0198	0.3421	0.0422	1.1991	0.0391	0.0806	0.657	0.1258	0.0521	0.7413	0.0465	0.0141	0.0157	0.1512	0.0255	0.1464	0.0073	1.1539	22.4949	0.0144	0.1287	0.0456	0.0152	0	0	0.1307	0.536	0	0.0209	0.1385	0.0636	0.0766	0.0716	0.0194
ADH4	0.0138	0.0065	0.0644	0.0164	0.0313	0.0559	0.0078	0.0237	0.0053	0.0187	0.0421	0.0926	59.1749	0	0.0054	0.02	0	0	0.0339	0.0652	0.0102	0	0.0212	0.0113	0.03	0.0411	0.0214	0.0356	0.0143	0.0064	0.0139	0.0334	0.0173	20.0077	0	0.0206	0	0.023	0.0107	0.0396	0.022	0.029	0	0.0317	0	0	0.0106	0.0181	0
ADH5	20.3918	18.3212	21.2485	17.9925	29.7344	19.8584	14.2215	23.8604	18.2265	20.5416	23.5764	19.4015	23.7721	18.0099	23.6413	21.8568	17.9442	11.4349	17.9755	21.8727	20.0873	17.5312	23.802	12.5613	13.0267	17.8919	20.2606	20.0557	21.9371	26.989	16.9779	20.1573	18.1948	30.0426	15.6412	23.6554	18.9815	20.5168	30.0148	20.4674	20.6464	18.3626	21.4573	20.7979	14.1511	21.7872	17.5099	29.636	13.7911
ADH6	0.2038	0.2973	0.0559	0.0686	0.2648	0.0686	0.074	0.109	0.1425	0.0694	0.2582	0.0479	13.2762	0.1395	0.0959	0.2035	0.0255	0.0981	0.1399	0.3207	0.1419	0.0362	0.1123	0.2172	0.0376	0.1736	0.26	0.1952	0.3553	0.3301	0.1663	0.2297	0.0353	7.4696	0.1945	0.3093	0.0836	0.1509	0.0535	0.1546	0.3529	0.0769	0.2727	0.1149	0.0711	0.2486	0.0206	0.1951	0.0123
ADH7	0	0	0	0	0	0	0	0	0	0	0	0	0	0	0	0	0	0.019	0	0	0	0	0.0084	0	0.0355	0.0325	0	0	0	0	0.0274	0	0	0.005	0	0	0	0	0	0	0	0	0	0.0063	0.0059	0	0	0	0
ADHFE1	1.0017	1.366	0.3513	1.0566	2.6537	0.6877	0.608	0.7634	1.4041	0.9169	1.2001	2.0558	9.0264	1.0913	5.5536	0.6086	0.6986	1.1885	3.9238	0.6169	0.3197	0.8643	0.898	1.3854	0.7795	0.9609	1.2028	0.6793	1.6072	0.699	1.9017	0.7395	2.6245	4.7206	0.5992	0.7696	0.4979	2.8752	0.5025	0.9108	0.2918	0.959	0.2274	0.5862	1.8402	1.0722	1.5894	0.7461	1.337
ADI1	11.4979	7.4654	5.9387	7.1408	8.7534	13.4863	8.6249	4.1294	4.7704	5.6865	3.9144	9.6239	16.8638	8.8063	18.7855	4.5879	6.4622	9.5168	12.0705	5.8801	5.9888	5.0028	5.2989	4.6645	10.4286	6.8908	5.0922	6.5716	4.3486	5.8163	9.3456	5.6511	17.1732	15.5113	6.3224	10.3434	5.986	8.4735	4.185	3.7683	3.1411	5.7923	10.5101	3.9889	8.3702	7.072	7.0073	4.6463	9.4001
ADIG	0	0	0	0	0.0148	0	0	0	0	0.0444	0	0	0	0.0283	0	0.0238	0	0	0	0.1409	0	0	0.0378	0	0	0	0	0	0	0.0153	0.0165	0	0	0.0448	0	0.0244	0	0	0	0	0.0785	0	0.0764	0	0.0534	0	0.0376	0	0
ADIPOQ	0	0.0432	0	0	0.0033	2.6348	0.0042	0	0	0	0	0	0	0.019	0.7405	0.0027	0	0.0213	0	0	0.0108	1.7335	0.0028	0.003	0	0.0031	0.0029	0	0	0.0103	0.0037	0	0	0	0	0	0	0	0	0	0	0.0039	0	0	0	0.3076	0	0	0
ADIPOR1	22.9521	16.3456	24.8901	18.1539	28.7654	40.1191	28.6753	18.031	12.2678	30.0602	16.1093	32.7744	22.9223	29.2315	29.5802	17.8841	33.7052	44.353	37.09	16.6004	17.6179	26.9997	31.4846	41.2449	11.8318	27.0182	26.0988	27.2085	21.2859	30.1317	60.8569	20.5748	39.5048	20.7699	28.7378	33.6578	18.127	18.2246	33.9289	20.9552	20.2288	18.5444	25.4488	15.025	41.9501	43.2859	33.6964	29.4417	26.7273
ADIPOR2	12.9141	10.9303	13.4758	18.5731	13.8962	17.0649	10.541	8.3756	6.7485	14.8966	7.94	9.8681	10.2075	14.8793	14.2328	12.6644	12.1201	10.4249	9.373	8.0596	10.6327	12.3479	18.1689	5.1451	4.4036	8.8575	12.0205	14.1782	8.2386	17.3645	14.2199	10.0911	9.6908	13.2885	12.3566	17.1405	12.3566	8.1833	17.4153	9.2761	12.6568	7.2326	12.1609	8.741	8.0676	10.9947	5.751	14.963	7.6459
ADIRF	0	0	0	0	0	0	0	0	0	0	0	0	0	0	0	0	0	0	0	0	0	0	0	0	0	0	0	0	0	0	0	0	0	0	0	0	0	0	0	0	0	0	0	0	0	0	0	0	0
ADK	6.1276	4.9494	4.6722	2.4257	2.9232	5.9457	3.6826	6.0517	6.2538	5.4521	11.7385	8.9864	7.0858	4.0763	7.6759	6.2582	9.2097	5.3771	5.9857	10.0807	6.4489	4.5892	6.7459	5.2822	2.0844	5.5366	3.9525	7.5529	4.5915	4.8799	4.704	7.238	8.0093	12.7386	5.1841	5.7	5.4952	8.7164	10.0044	11.1461	10.5418	8.7616	10.6646	10.6865	7.415	4.6705	7.3329	3.9103	2.9454
ADM	10.3345	12.7027	17.6409	10.7372	10.9727	12.3756	6.3017	2.4379	6.2973	8.6696	9.6143	19.7646	6.2162	10.0665	17.4937	3.1194	2.2307	64.7383	9.5166	7.6443	0.7352	13.5963	22.3538	135.1747	20.9	50.2855	17.3547	10.4331	28.3675	3.143	37.152	5.3478	5.4238	7.4215	4.6359	31.7451	3.0392	45.6785	10.2655	26.9519	2.5692	5.4496	1.6096	2.4479	42.8021	22.9725	37.4353	11.0515	6.0647
ADM2	0.3008	0.5673	6.4076	0.9078	0.0825	1.264	1.4607	0.2345	0.2536	1.9405	0.0552	0.3226	0.6574	1.4288	0.1727	1.0445	0.2057	1.5933	1.8918	3.6409	0.0935	0.3417	1.3622	0.256	1.1135	1.2237	0.5628	0.7728	0.6821	0.6795	0.406	0.0511	0.3467	0.6822	3.2533	0.1326	2.0509	0.2313	0.8692	0.1234	1.0013	0.1082	0.5947	0.3003	0.2152	0.2973	0.4333	0.5782	3.5935
ADM5	6.7665	2.9724	6.8086	6.7316	1.0621	1.6289	1.6505	1.1588	2.5021	4.2962	0.9276	1.3887	1.0993	4.1346	1.8809	4.8779	8.0714	3.3942	3.4104	0.83	1.9483	4.732	3.2769	1.6047	6.9127	3.7252	1.6763	2.5674	0.6955	2.7757	0.8817	1.1927	0.937	1.105	3.0053	2.3182	3.7955	2.5909	1.7978	0.5738	1.0457	1.316	6.4535	3.1481	0.889	1.6864	0.3545	2.0681	3.0233
ADNP	25.7392	36.8939	38.5148	32.9572	49.4675	24.3909	35.025	47.5811	31.2851	33.966	27.6311	14.678	27.5802	35.1678	14.3909	45.236	30.9995	20.8345	13.0037	27.4292	62.2848	25.7829	44.7912	14.838	10.4187	27.4382	37.4712	26.896	33.0929	36.2948	20.0412	33.6748	9.9009	30.9566	19.3246	31.1019	19.1025	28.2957	25.7011	32.5223	34.9207	24.5558	40.7162	30.9415	11.5515	29.802	9.8241	32.5398	18.8727
ADNP2	5.9611	6.1011	9.5312	10.0206	7.5146	5.4891	7.3053	12.5685	6.7003	9.1901	5.4234	4.8251	4.1563	6.2104	6.0206	13.313	6.9163	13.3536	4.217	9.5995	13.8059	5.2296	7.7618	14.0749	5.9086	6.4354	6.911	6.5733	3.3872	9.3059	5.5741	6.4283	2.9089	6.3667	6.6914	3.978	4.534	7.105	9.3007	5.6453	8.1826	7.4981	6.6492	6.7115	5.1493	4.4048	4.0741	5.464	5.0588
ADO	12.2979	11.7916	12.8807	8.1904	12.9323	12.6327	8.7686	15.2244	11.0808	17.1141	9.2877	7.4459	6.7132	11.2026	8.3275	11.5797	17.6041	10.9185	8.2513	13.4989	15.4133	12.7964	15.5506	4.6065	3.2997	14.3308	8.5421	11.4185	10.4352	11.4847	4.9225	9.0658	7.3386	10.5657	11.8308	10.376	10.2955	15.5023	18.8134	10.914	17.056	11.5838	21.8375	13.329	3.7899	12.9113	5.1727	13.9675	5.4895
ADORA1	0.4845	0.2532	0.6118	0.2879	0.2781	0.7528	2.1486	0.1907	0.4552	0.0693	0.1514	0.4221	0.2236	0.1325	0.6766	0.89	0.1652	0.2202	0.5997	1.2498	0.3278	0.0317	0.0651	0.043	1.0484	0.086	0.2636	0.3717	0.1761	0.1771	0.467	0.0782	3.2817	0.2909	0.1149	0.3909	0.0472	0.027	0.0687	0.2054	0.3481	0.2804	0.5163	0.2367	0.6542	0.2469	1.3665	0.0918	1.1834
ADORA2A	0.7022	0.8582	0.9676	1.559	0.7314	0.5038	0.393	0.4263	0.7385	1.3558	0.6229	0.4025	0.8389	1.0388	0.2265	0.7521	0.7096	0.4776	0.3652	0.2741	1.0008	0.2724	0.4341	0.9714	0.1578	0.4607	1.8347	2.8191	0.6998	1.2051	0.2801	0.4073	0.1414	1.0085	0.7656	0.529	1.1638	0.5392	0.1998	0.9305	0.3189	0.484	0.6253	0.6635	0.1141	0.2679	0.1051	0.7944	0.5807
ADORA2B	0.8291	1.1511	1.136	2.1918	1.5267	0.1076	1.059	0.6494	1.0909	0.9405	0.2661	0.4962	0.1695	0.7334	0.4033	2.5348	0.2567	1.0005	1.579	0.1597	0.1763	1.2393	0.9888	0.5159	0.8504	0.5085	1.2836	0.3538	1.6325	1.0275	0.1601	1.3495	0.1827	0.6595	0.6082	1.8922	0.6487	0.216	0.0821	0.2449	0.1324	0.9561	1.0958	0.8389	0.981	0.5215	0.838	1.1258	0.3818
ADPGK	9.9028	7.9401	7.8148	7.6165	14.1314	11.0282	6.1182	9.3862	10.2195	9.6336	8.7422	11.5723	9.2389	11.4442	13.9722	7.3131	8.5537	11.9372	12.4577	11.9765	10.6598	11.0998	10.1783	11.8964	5.1454	5.9737	9.2635	10.3159	9.8448	8.9455	7.2373	9.1833	8.9661	9.7764	8.8497	10.4317	7.4336	13.6734	6.0813	9.3969	9.155	9.065	10.8353	11.0967	8.6812	8.8777	9.3609	6.9217	6.27
ADPRH	1.7306	2.0765	1.4614	1.9612	1.7709	2.5742	0.4525	0.7053	0.6993	1.649	1.0103	4.6526	1.2651	2.5526	5.453	0.7657	1.1638	1.9698	5.7563	0.6968	0.7253	1.6291	0.9832	1.3659	1.0835	1.2556	1.8493	0.8611	0.9176	0.8451	1.56	1.4623	6.3978	1.2474	2.51	1.3955	2.0596	0.9278	0.4084	0.7792	0.5063	0.5516	0.8898	1.3532	3.6883	1.9474	3.0574	1.45	2.9817
ADPRHL1	1.7338	3.3117	0.934	2.1043	5.5355	1.2455	1.872	0.8795	1.2371	1.2817	2.456	1.3542	1.6517	0.3539	0.7242	2.7903	0.5178	2.2325	1.7127	2.6294	0.4644	1.8952	0.8151	3.2344	0.8981	0.4425	3.1952	2.1776	1.3902	2.9765	7.7704	4.5241	3.7423	2.5489	8.8711	1.1824	3.0454	1.8878	3.7343	1.9209	2.5519	2.1551	2.3967	2.7336	2.7686	0.8564	2.9017	2.4834	3.4073
ADPRHL2	23.9921	16.7907	8.2973	25.0326	21.6214	24.196	17.011	13.6078	10.8646	25.8812	12.4111	15.0328	14.3038	20.3113	17.1906	10.3573	32.8381	35.9248	15.7667	9.1591	9.1053	35.3749	20.4615	14.0615	12.7078	20.1523	33.8534	24.672	42.4851	31.8552	21.9075	19.1891	20.7914	13.2037	21.9246	39.994	29.7816	10.81	30.5209	15.666	10.2598	13.1386	10.3397	8.6776	14.6619	34.5268	16.0561	33.354	21.3649
ADPRM	7.0819	5.3441	8.1529	2.6445	5.6602	5.7752	7.1195	8.2254	7.912	5.0278	10.2194	4.0774	7.8488	4.8178	4.2174	9.1494	5.1173	4.2176	3.0824	13.6068	6.0599	6.3794	3.4672	7.4742	3.1321	6.9758	6.8593	5.1669	7.9613	5.7508	3.0258	9.2253	4.8725	5.7162	3.6	5.6715	3.9552	12.4648	7.1252	8.4679	8.4461	13.6708	9.4371	10.736	2.34	5.1646	2.9832	6.8904	2.7386
ADRA1A	0.0116	0.06	0.1502	0.0825	0.0708	0.0328	0.0098	0.1093	1.5707	0.0523	0.4365	0.1082	0.3106	0.14	0.0722	0.4805	0.0064	0.0537	0.0484	0.005	1.085	0.0363	0.0178	0.2061	0.0817	0.1873	0.0517	0.4804	0.0901	0.0486	0.0495	0.035	0.0362	0.4539	0.1464	0.0797	0.0048	0.0242	0.0627	0.2089	0.1478	0.3501	0.0108	0.1464	0.0818	0.0455	0.3013	0.0481	0.2714
ADRA1B	1.217	3.6315	1.536	1.0299	0.6088	0.9472	0.1102	0.5518	0.203	0.8617	0.4075	1.7836	1.3354	0.37	2.861	0.1059	0.4845	1.1862	1.3791	0.0753	0.0287	0.6879	0.4115	1.4189	1.1318	0.8294	0.9534	10.8131	0.7987	1.1629	5.3371	0.393	3.3717	1.776	0.6927	1.958	0.6104	1.0976	0.3163	3.1396	0.272	0.3688	0.1817	0.4366	5.5904	0.7314	2.1545	2.0699	4.0054
ADRA1D	0.0303	0.1859	0.0504	0.1153	0.0989	0.1672	0.103	0.125	0.0843	0.0383	0.0899	0.413	0.031	0.0419	0.156	0.1231	0	0.1619	0.0418	0.0469	0.1074	0.019	0.0186	0.283	0.3954	0.0672	0.165	0.1044	0.1197	0.0509	0.0549	0.0539	0.0658	0.0166	0.2972	0.2078	0.0507	0.0355	0.0281	0.0597	0.0145	0.0702	0.0509	0.1116	0.1451	0.0424	0.6455	0.1857	0.2069
ADRA2A	0.5151	0.9545	1.0974	1.6703	1.2447	2.3737	0.1535	0.3919	0.328	3.8397	0.1379	7.0292	0.9239	3.8325	5.2124	0.1048	6.2961	2.2072	3.9734	0.9868	0.1934	2.9795	2.0171	1.9384	1.507	1.0662	1.0008	31.8663	13.8272	1.5727	6.6534	0.197	11.0212	0.9025	5.3004	1.1005	7.0855	0.2566	0.657	0.9677	0.1118	0.0523	0.2024	0.2338	6.8792	2.1315	23.9379	0.506	6.4241
ADRA2B	0.4217	0.2675	1.4536	0.2804	0.2775	0.4558	0.3581	0.1336	0.2209	0.0544	0.2276	1.4732	2.2751	0.4336	0.6612	0.0655	0.3719	0.7513	0.553	0.0518	0.0222	0.1497	0.0964	1.7795	0.7308	0.2223	0.2302	0.2289	0.7245	0.0656	0.1464	0.4336	0.2346	1.0393	1.0555	0.3178	0.6294	0.1258	0.0932	0.4325	0.1763	0.3591	0.075	0.3636	0.464	0.1316	0.8533	0.1537	0.3103
ADRA2C	2.5238	0.8715	4.409	2.4645	6.1785	4.3062	11.0874	0.3068	1.0613	8.3104	1.1918	4.752	0.6881	1.6903	1.0714	3.2547	3.7959	7.749	1.3062	8.2398	4.3906	0.7437	1.629	2.3206	0.869	1.753	1.4363	3.3136	3.8465	2.3262	3.5071	0.7711	1.3933	1.8911	3.6218	0.6941	4.6867	4.5849	1.6937	5.2697	0.0496	4.3547	3.4138	1.2053	0.8698	0.1628	1.8255	5.5847	2.3754
ADRB1	0.0059	0.0336	0.0062	0.0141	0	0.0481	0.0134	0	0.0092	0.0107	0	0.182	0.0152	0.082	0.1156	0.0215	0	0.3166	0.2742	0.051	0	0.0279	0.0319	0.1845	0	0.0051	0	0.0204	0	0.0055	0.006	0.0048	0.0099	0.0487	0.1031	0.0044	0.0397	0	0.0092	0.0146	0	0.0062	0	0.0068	0.0516	0.0207	0.0272	0.0415	0.1201
ADRB2	0.7716	0.1275	0.0714	1.2384	0.9842	1.028	0.0223	0.0422	0.0304	1.1717	0.7286	1.8761	3.2366	1.2735	0.7049	0.0927	2.7013	1.2089	1.2473	0.0211	0.0798	1.2809	0.5702	2.9736	0.1869	0.2763	1.8524	1.4248	0.0306	0.8851	0.5438	3.1147	0.8038	1.5734	0.6605	0.2819	7.366	0.1601	2.4479	2.1736	2.9619	0.0103	12.1238	0.0452	1.3576	0.3435	1.0424	1.5178	0.9219
ADRB3	0.0115	0.0433	0.0298	0.1568	0.026	0.0651	0.0325	0.0887	0.0221	0.0363	0.015	0	0.0244	0.0793	0.0224	0.0125	0	0.0133	0	0.0049	0.0339	0.045	0.022	0.0517	0.0748	0.0098	0.0936	0.0247	0.0536	0.0107	0.0288	0.037	0.0144	0.0209	0.0544	0.0385	0.0192	0.0144	0.0089	0.0377	0.0046	0.1086	0	0.0132	0.0312	0.01	0.0044	0.0301	0.0428
ADRM1	43.891	41.6764	23.6802	82.3953	36.2293	42.1536	41.171	29.7884	23.5269	50.8308	20.1835	35.8613	24.8009	33.3392	37.7026	30.8865	31.0754	39.1852	34.9294	29.6228	33.0612	46.8086	45.033	34.6994	42.3636	61.0486	47.4872	35.6724	46.6354	37.3454	31.0204	32.1624	51.2215	30.9465	29.0127	46.5892	51.7049	25.6494	54.0225	21.0538	36.2458	31.2837	39.8968	25.4852	36.6403	49.6875	44.907	44.1226	80.4407
ADSL	11.6274	13.7694	24.4396	17.231	10.7161	9.3338	19.6079	9.758	12.379	12.9235	17.9752	7.0428	8.5058	9.6279	6.6533	15.3155	12.5298	9.8901	6.629	17.3632	13.9845	17.529	10.534	7.2516	10.8143	21.7621	21.3833	11.9181	23.9609	16.3455	7.0533	11.5409	7.8225	13.8524	8.2793	13.5523	12.8662	18.5067	33.7355	15.6424	17.4162	7.9974	18.3539	16.1729	5.2735	14.1311	5.5305	26.6094	12.7703
ADSS1	2.0774	1.6456	0.3345	2.5006	1.3754	0.6556	0.846	1.1977	1.8122	1.9502	1.5049	1.7986	2.0794	0.7036	1.585	0.7542	1.186	1.3837	1.4526	1.0708	0.2552	4.2001	1.9317	1.6049	2.0692	2.0966	1.9424	4.018	3.3621	1.6324	4.0199	3.7494	0.7947	3.5598	1.1627	1.6106	3.9017	3.7242	6.6399	2.1662	0.0842	1.6493	0.4649	2.0549	1.504	2.104	1.9631	5.591	1.7957
ADSS2	8.816	9.4048	35.7207	5.1736	9.0387	18.261	17.3925	17.8807	16.5656	11.5923	18.7199	14.264	9.9136	14.1054	9.5989	18.3043	19.4739	14.7334	12.0319	18.9156	20.094	12.7545	10.4164	15.3466	2.377	19.3723	12.8741	11.3646	14.8632	10.1694	18.1434	12.5132	13.7045	16.4735	10.6761	12.8063	10.6258	22.3334	10.1241	18.3803	15.6808	14.1801	28.1234	16.1219	13.4374	16.3304	11.8682	17.4171	5.4163
ADTRP	0.3466	0.1923	0.1566	0.7464	0.0222	1.5073	0.0231	0.0385	0.0409	0.3682	0.5333	1.3688	0.1772	0.9157	0.2892	0.1597	0.0406	0.5393	0.1564	0.0701	0.0963	0.4481	0.2757	0.1636	0.062	0.6565	0.206	0.1543	0.0508	0.2017	0.0779	0.1843	0.1259	0.1264	0.3417	1.3029	0.5419	0.0204	0.0505	0.2844	0.0488	0.03	0.411	0.0188	0.674	0.2066	0.1842	0.4388	0.2694
AEBP1	48.8138	83.2521	28.8528	40.2989	30.7816	37.9403	46.31	30.1769	53.2491	34.9235	22.1285	260.9843	52.6924	63.2415	125.2452	14.3647	20.1296	152.1535	83.641	31.7455	26.4264	27.264	22.9966	65.7633	338.6608	64.5834	40.9398	26.4848	27.6141	26.125	26.8712	31.9536	59.7223	29.3566	51.2907	47.6845	41.8771	15.5483	7.8285	22.9103	28.377	35.505	18.2479	29.7727	72.0882	56.6818	11.3564	30.4541	127.8628
AEBP2	3.0125	4.4607	6.919	2.1851	4.3863	5.7027	3.6586	4.9882	4.0776	4.7295	4.643	5.512	3.7773	5.1507	5.3264	5.4087	4.7353	8.5084	5.1591	6.3451	9.3426	3.7635	7.3971	6.8468	1.5385	5.3933	3.8659	4.069	3.0132	4.3777	6.1584	5.4876	2.0798	3.9899	3.4804	5.2354	2.8496	4.5541	4.6916	4.2676	4.5071	4.5943	4.3089	3.6855	4.2504	3.8552	2.1371	4.9468	2.0307
AEN	8.5309	11.0008	10.4189	16.4967	5.9214	6.4921	9.1433	15.5744	7.6488	14.4459	5.5167	3.7729	1.387	5.654	6.2857	5.9575	9.8107	10.7533	6.508	5.6962	18.716	8.9969	10.2839	7.3436	6.3021	11.2478	12.6215	7.9921	5.5943	9.4459	5.7016	2.7399	5.0776	6.8423	7.6594	12.8066	10.3205	6.8095	16.0142	3.1009	16.4113	13.0223	21.0187	9.543	4.9659	9.9382	3.9938	10.8585	14.9241
AF165138.7	0.009	0.038	0.0093	0.0106	0	0.0436	0.0609	0.0154	0.0346	0.0081	0	0.1117	0	0.0155	0.0698	0.0065	0	0	0	0	0	0.0281	0	0.0073	0	0.0076	0.0278	0.0077	0.0093	0	0.018	0.0217	0.0374	0	0.0425	0	0	0.015	0	0.0221	0.0072	0.0283	0	0.0103	0.0682	0.0313	0.0274	0.0078	0.0095
AF196779.12	0	0.0271	0	0	0	0	0	0	0	0.013	0	0	0	0.0249	0.0112	0	0	0.0501	0	0	0.0212	0	0.0332	0	0	0	0	0.0124	0.0149	0	0.0145	0	0.036	0	0.0227	0	0	0.012	0	0	0.0115	0	0	0	0	0	0.011	0	0
AF241726.2	0	0	0	0	0	0	0	0	0	0	0	0	0	0	0	0	0	0	0	0	0	0	0	0	0	0	0	0	0	0	0	0	0	0	0	0	0	0	0	0	0	0	0	0	0	0	0	0	0
AFAP1	3.6942	20.4114	25.6747	9.3831	9.3444	5.391	7.6132	16.2355	9.1679	4.032	19.8835	6.4572	10.1068	4.1826	7.47	16.275	6.9961	8.426	6.2244	29.3796	19.9642	4.2725	5.4749	9.4918	10.6171	6.1515	10.6149	11.0324	9.9657	5.8938	6.1323	14.3279	1.5589	5.9545	11.7101	5.9124	6.1632	8.5213	6.1419	20.3413	16.9121	10.7161	23.1238	8.9654	3.8267	2.4332	1.5828	8.7386	7.6049
AFAP1L1	3.0394	4.4265	4.4717	5.5512	4.7777	5.1897	1.2581	2.4655	1.81	2.7546	3.6818	6.0539	5.64	6.681	10.0772	0.5718	2.7152	4.4416	8.5957	1.5903	0.7884	1.9189	2.4897	15.7026	4.1511	1.7709	3.1309	2.4853	2.8845	2.0403	1.0527	3.3017	1.7527	2.2492	6.9813	5.2005	5.1982	1.6702	1.7021	2.8146	1.5307	1.0559	1.6259	2.5714	2.4557	1.91	1.0429	3.5811	3.7208
AFAP1L2	2.1367	3.41	2.3027	2.9949	3.8089	1.9621	1.4694	2.1763	2.2277	1.6525	2.7935	18.4444	2.5301	3.4438	39.14	1.064	1.6098	2.7099	28.7526	2.2268	0.5739	0.8536	1.7766	7.5503	2.2833	1.5637	2.601	2.6906	4.0309	1.3447	1.3083	3.6199	3.1954	1.3463	6.0076	3.466	2.568	1.8991	1.6548	2.5208	1.1806	1.879	0.5211	2.4936	6.6786	1.0929	2.0457	2.1277	6.4893
AFDN	8.1375	15.2168	11.5659	9.2135	17.7275	9.9727	12.5091	9.1403	10.2602	14.1609	15.6039	4.7766	16.6962	10.5485	5.4046	8.4762	11.4326	9.555	5.1924	6.2155	12.9613	7.4299	13.2037	13.9528	2.8554	9.5888	15.605	5.982	9.0316	10.8323	6.1145	16.3403	5.0997	17.3504	11.4438	8.1325	9.6734	6.1354	3.2756	14.8683	8.7353	5.6458	8.7578	8.0569	7.4331	7.613	5.8759	11.7193	7.2612
AFF1	3.3281	3.5989	7.8105	3.5417	4.5731	5.9535	1.3602	5.9774	2.8145	3.7588	8.1496	5.2304	5.0637	3.9491	8.6045	8.5579	3.5847	3.7446	6.6669	10.6728	2.616	2.4678	9.6996	8.0493	2.0588	1.7875	3.3951	9.7924	2.847	4.8343	3.6583	4.2613	3.218	5.7418	5.3664	4.5045	2.2944	1.3297	3.1678	12.3193	6.505	1.8412	5.939	2.5576	3.5405	1.8538	3.8932	5.1035	2.665
AFF2	0.20175	0.5697	0.0715	0.1228	0.15165	0.04115	0.132	0.04565	0.0112	0.0191	0.02265	0.05795	0.0067	0.02295	0.5876	0.0359	0.01805	0.02875	0.4094	0.0722	0.132	0.00855	0.0399	0.0569	0.0873	0.01185	0.02535	0.12265	0.61535	0.01745	0.3676	0.1263	0.4713	0.00385	0.0296	0.30055	0.0111	0.23255	0.11585	0.0317	0.00095	0.05085	0.00055	0.13265	0.04535	0.0074	0.97135	0.00795	1.12155
AFF3	1.0349	2.1794	3.6541	1.6833	4.3086	1.4023	2.2367	3.1671	3.3031	2.4079	3.4244	1.6807	3.9693	1.9645	1.4218	2.3977	1.9056	2.9381	1.8635	8.1985	7.7996	2.4404	2.2702	2.3287	0.2685	1.3229	2.003	2.0641	2.7591	3.4006	2.0324	4.6076	1.2084	1.5643	1.3925	3.1417	1.5403	2.0025	3.7647	3.6889	2.1029	1.6367	1.1408	0.7301	2.628	3.1753	2.1027	1.819	3.5526
AFF4	8.1873	12.1767	16.6212	7.2532	13.85	8.8815	7.4248	12.5028	11.1562	12.4096	16.7498	9.5651	11.0383	8.9581	11.6775	9.7989	17.5339	14.4113	9.4444	16.5294	16.3339	11.0083	17.5053	20.3142	2.9162	11.4464	11.6289	15.6717	10.614	16.9449	18.2899	14.043	6.3447	15.7328	12.4656	14.9686	7.7315	11.1063	14.7008	15.8597	10.3685	9.3088	10.1134	9.4974	12.7267	9.7064	7.7188	12.6184	4.8914
AFG1L	0.6368	0.8045	1.1827	0.4356	0.8275	0.5909	1.2856	0.6535	0.5999	0.8988	0.8417	0.3957	0.9298	0.7472	0.501	0.9511	0.9921	0.5158	0.5653	0.6629	0.9046	0.5816	0.6662	0.3525	0.1327	0.7983	1.1516	0.3445	1.0397	0.897	1.0272	1.046	0.5999	0.6886	0.8833	0.6757	0.5541	0.9131	0.539	0.884	0.8648	0.611	0.8074	0.6723	0.5727	0.7732	0.483	1.0635	0.2561
AFG3L2	5.0452	5.3026	5.5177	12.8803	6.8774	4.7757	7.5346	7.7965	6.1088	5.892	9.6342	5.8485	5.2472	4.6204	5.7704	10.3101	6.2011	7.5228	4.7316	7.6659	7.0142	6.6618	9.8063	6.3162	3.7745	7.5945	6.2714	7.1181	6.263	7.6115	6.5572	6.2468	5.1524	7.8473	4.4102	4.8633	5.4879	7.1892	12.2217	9.2858	7.2205	6.9986	8.9673	7.1368	6.7451	5.6593	6.94	8.6291	6.861
AFM	0	0	0	0	0	0	0	0.0389	0.0058	0	0	0	97.1805	0	0	0	0	0	0	0	0.0223	0	0.0058	0	0.0164	0.0578	0	0	0.0157	0	0.0076	0	0	36.9953	0	0.0281	0	0	0	0	0	0	0	0	0	0	0	0	0
AFMID	13.9826	9.9326	11.4847	5.8182	9.1024	6.3169	9.9439	10.6256	10.6127	6.6818	5.5114	5.5328	14.377	11.785	4.7734	14.1067	19.8552	8.7838	6.6941	20.4266	13.5944	9.7067	4.4614	4.8906	3.3198	4.2053	6.6791	10.4036	7.0711	13.9375	7.6186	6.2297	7.0672	10.2103	11.5785	10.4146	8.1171	10.3608	5.231	8.4995	11.8187	11.5841	12.7464	10.0541	6.7916	7.2596	3.6105	7.9946	5.9834
AFP	0.0052	0	0.0862	0	0	0.0505	0	0.0134	0	0	0.0045	0.0349	1.1457	0	0	0	0	0	0	0	0	0	0	0	0.0451	0.0354	0	0.0045	0.0647	0	0	0	0	0.2368	0	0.0039	0.0087	0	0.008	0.017	0	0.0109	0	0	0	0.0091	0.004	0	0
AFTPH	6.9833	5.2922	6.5173	2.8842	9.9414	8.3636	6.3852	6.0423	4.973	6.8206	6.2762	5.589	8.1067	7.2787	4.5695	6.9189	7.486	4.7391	5.2443	5.6338	7.1599	7.6656	8.6529	6.2627	0.7651	5.7687	7.7598	7.0653	5.9231	7.2723	5.7579	8.9659	4.1723	6.3105	5.4367	7.6622	6.1955	5.3025	9.0137	6.6257	8.5628	5.0627	5.9839	4.8948	6.6721	7.5922	5.2011	7.768	1.9514
AGA	2.4734	1.6674	1.2212	0.812	3.9208	2.2872	0.5587	2.8465	1.0208	1.2968	1.8313	4.7384	4.3168	3.8247	5.5716	1.5825	1.1543	2.8331	4.7539	2.279	0.9245	1.1918	3.7086	3.8946	1.347	1.9291	1.1848	1.17	3.7442	2.8806	2.6977	2.293	4.7719	4.4887	1.2701	1.8705	1.5387	3.8721	0.3033	1.6869	3.7567	1.4841	4.4753	2.1964	4.2101	3.0282	2.911	1.9149	2.4338
AGAP1	11.8295	21.1392	16.3135	17.6469	13.8993	7.1996	19.5256	14.4926	11.0868	13.3517	16.1302	5.7816	10.4516	5.2582	6.6469	21.8337	15.1196	5.3584	7.0625	16.0962	18.3078	8.7301	9.1269	7.5111	6.4763	10.471	13.7265	6.5841	11.9325	11.8161	13.2529	13.078	7.9503	9.8056	13.4435	14.7536	5.5935	11.4497	11.0588	15.1574	13.473	9.3011	23.5847	11.3762	12.1019	13.6482	7.3426	9.9661	20.8208
AGAP2	13.0028	21.0046	3.0203	15.7513	13.8476	10.4762	10.1518	17.2073	18.1285	11.4247	4.8885	7.794	14.7483	15.2631	6.7927	7.5155	15.5871	8.0485	6.5387	10.4604	11.5393	15.246	31.0823	9.2764	4.2162	10.138	13.4064	40.8499	24.2285	16.9286	19.6103	18.9685	8.9114	7.8544	12.2786	15.4002	15.7613	12.3414	14.4682	9.7324	9.2329	12.2249	11.709	9.1692	8.4378	20.4461	8.3098	11.4487	16.6274
AGAP3	19.7313	24.5045	18.9946	31.482	13.2904	15.3745	22.2067	16.8482	19.0692	16.9699	14.6644	13.4256	15.1427	19.4011	11.2933	22.8336	24.3043	16.7151	21.1954	16.8223	19.817	26.136	20.2394	15.2654	14.1979	18.5025	27.4604	17.6646	18.2928	20.0342	19.9728	23.1487	22.576	9.8293	17.6173	21.647	21.4887	19.3723	16.4348	16.028	15.8859	16.8459	22.7197	14.9559	21.6645	25.697	22.3254	17.1446	41.7912
AGAP4	5.9327	6.8009	3.4985	8.8464	7.7992	7.3527	4.423	3.1539	9.4627	5.4545	3.8396	1.3782	4.3199	5.5114	2.7525	5.5557	5.4352	2.8597	3.7659	5.1054	8.6788	4.7796	5.3894	5.5431	4.3446	7.51	2.3015	7.7604	8.4468	6.6634	6.7119	4.9665	1.5161	3.674	4.8745	7.6876	3.5952	4.9991	2.0644	4.824	3.0093	4.5609	8.8697	5.4208	4.3329	8.5782	1.7828	3.5157	3.8883
AGAP5	0.2064	0.6891	0.1861	0.5876	0.4332	0.2114	0.1599	0.1959	0.2475	0.4023	0.1374	0.2345	0.2499	0.4129	0.2541	0.256	0.4986	0.2962	0.2885	0.2242	0.3047	0.1279	0.2129	0.2535	0.1593	0.2036	0.1646	0.3832	0.2877	0.2788	0.3715	0.2237	0.0635	0.327	0.5668	0.2387	0.4087	0.1769	0.042	0.1649	0.2472	0.1143	0.2231	0.1624	0.2481	0.1993	0.1248	0.076	0.3995
AGAP6	10.8007	15.9962	8.2759	11.8386	13.0287	14.2912	8.379	10.6317	14.8189	12.2106	7.3216	5.9269	9.74	17.1781	9.362	8.5734	8.9836	11.2708	8.7491	12.3075	9.5729	11.9047	12.7138	8.2904	5.5559	9.5198	8.8307	16.0635	11.1878	9.4892	8.6123	13.1465	3.9546	7.5166	10.7601	11.8496	10.3578	13.1739	3.6942	6.8193	10.0362	11.1324	9.4711	9.1609	5.3167	14.3517	3.8542	4.6802	9.2171
AGAP9	5.6741	5.0262	4.5142	9.4915	7.9952	3.4873	1.8971	5.9033	9.4461	0.6761	7.5486	7.7273	4.2216	4.3724	6.1223	1.775	6.6824	9.4102	6.2009	4.4702	4.0434	2.1922	4.8163	10.7504	4.1829	4.1502	3.1075	9.8445	0.8638	6.8307	6.2331	4.2115	1.5767	4.6713	8.4728	5.4166	6.5607	6.5544	0.919	5.0751	7.7258	6.4323	3.782	6.2571	7.9345	6.1246	3.3347	2.4119	6.0221
AGBL1	0.19755	0.0956	0.05275	0.11865	0.28015	0.04005	0.01335	0.0372	0.0267	0.02845	0.13845	0.5236	0.11845	0.063	0.07565	0.08785	0.0479	0.0917	0.29035	0.2714	0.03645	0.2201	0.0595	0.0208	0.00615	0.00965	0.155	0.27245	0.04695	0.17645	0.09585	0.13215	0.74915	0.071	0.09785	0.2043	0.1146	0.13575	0.02405	0.13495	0.2732	0.05715	0.0347	0.0227	1.10915	0.42615	1.1233	0.0854	0.13715
AGBL2	0.2222	0.1222	0.1922	0.6896	0.5397	0.2152	0.1642	0.0954	0.1787	0.393	0.1076	0.2901	0.6915	0.4745	0.433	0.1455	0.1604	0.2757	0.2277	0.3291	0.0046	0.4748	0.4245	0.1819	0.0134	0.2313	0.2183	0.4354	1.3075	0.5875	0.6239	0.132	0.2086	0.3434	0.3367	0.7103	0.3921	0.2139	0.5012	0.0937	0.1355	0.1364	0.1095	0.1064	0.2416	0.8843	0.1371	0.4455	0.1151
AGBL3	1.0699	1.2503	0.947	0.4129	1.1164	0.9312	2.268	1.3901	1.3107	1.4388	1.4358	0.4464	1.1818	2.0803	0.8899	1.078	3.4548	1.4322	1.0501	0.7507	1.3367	3.025	1.4235	1.1812	0.1459	1.0435	1.7907	1.2252	0.8465	1.4673	2.9186	2.1986	0.7073	1.4574	1.0654	1.5696	1.3318	3.3069	0.566	1.4099	0.8651	0.9721	1.1045	1.057	2.2942	2.3103	0.4983	1.09	0.3258
AGBL4	0.4082	0.3935	0.1624	0.5984	0.374	0.1875	0.4622	0.1519	0.3187	1.2738	0.3085	0.4067	0.4868	0.5093	0.2033	0.0789	1.284	1.0367	0.3502	0.1111	0.2142	0.9542	1.0158	0.5031	0.0246	0.2318	1.0962	0.9442	0.5557	0.9734	0.4972	0.7964	0.2952	0.6391	1.158	0.2753	1.4766	0.3125	0.3788	0.8522	0.0453	0.1622	0.0085	0.1799	0.9766	0.6299	0.7327	0.6051	0.2779
AGBL5	16.2134	14.0583	10.9609	29.0101	19.9687	13.9285	17.0156	12.1713	13.0657	12.6318	13.3086	6.952	8.4265	11.7468	4.9682	11.9168	16.79	14.5832	4.9339	9.7467	18.6058	13.7738	22.0143	8.1083	6.034	9.8496	13.805	16.9406	14.8739	15.9278	12.5289	12.9963	5.0062	9.7924	10.6847	17.4177	10.4498	11.3331	22.3841	10.5521	21.4788	20.2527	19.2793	9.8396	7.2486	11.8301	4.3312	11.5761	12.4123
AGER	22.2168	19.2506	8.8958	17.3143	7.7369	20.1315	10.2482	10.7113	29.9185	14.8031	9.683	8.2281	17.3591	24.3619	9.7286	14.8691	14.1094	10.2943	11.7243	7.7688	13.2775	17.5877	9.3773	25.2798	5.6028	9.5979	19.7476	16.099	18.595	22.8682	4.72	55.6302	5.7176	9.1844	14.1553	28.2712	36.6111	17.1653	9.1364	13.8646	6.0154	13.8257	13.5276	15.2208	7.1853	11.316	3.9238	11.2048	12.8336
AGFG1	8.4906	9.2649	9.6381	5.729	11.874	9.4692	8.9556	7.4457	6.9653	8.4842	11.2901	7.064	9.0416	7.5141	10.0552	9.957	7.346	12.0992	7.0805	7.8408	11.521	7.4705	10.2344	17.0182	2.7731	8.9461	11.2584	5.6129	7.8459	9.4156	7.0136	14.4406	5.8748	8.5538	6.0875	9.0283	6.2111	11.2065	8.8174	12.1209	7.0788	6.1692	6.8454	6.5913	7.8041	7.5203	5.2878	9.2628	4.3612
AGFG2	4.1423	4.2634	1.7826	5.3532	3.3729	3.6562	4.5012	1.7959	1.9701	4.6028	1.8532	3.97	7.0844	5.6403	4.9527	1.5029	4.5707	2.8135	6.554	1.6282	3.2786	6.94	6.33	3.399	1.537	1.6288	4.1362	3.7841	2.5436	4.4131	6.245	3.4165	4.5934	5.0234	4.991	3.5477	7.0181	2.3861	4.133	2.3623	1.6717	1.9434	2.4996	1.9497	4.8877	6.12	5.5488	3.2916	4.0363
AGGF1	5.7722	6.311	8.9121	4.42	12.1946	6.9093	7.8365	6.8499	5.6443	7.7904	6.7365	6.6448	6.9384	6.6554	6.7449	8.9856	12.5336	4.5751	6.1887	9.2006	7.8583	10.5721	9.9953	4.4543	1.7871	6.6435	7.9615	9.087	10.325	8.25	9.7281	8.1111	7.7829	7.7428	4.968	12.2042	6.2364	6.4542	11.0635	7.1801	4.3588	5.8614	8.5769	6.6749	8.5979	7.1349	9.4014	10.4782	3.5027
AGK	4.859	6.1559	8.3672	6.0581	6.6257	5.318	8.3372	7.1713	6.919	5.4011	6.6531	4.5439	6.9559	7.1349	4.974	8.9245	7.7632	3.4487	5.972	6.7805	7.5851	9.605	7.7252	3.8957	2.0554	5.3786	8.3056	6.8683	6.4816	8.1014	8.4697	8.2984	6.7529	5.752	4.8217	11.2559	4.3123	7.4119	6.7365	7.2679	6.0779	4.6771	5.4326	6.261	6.3607	6.9406	7.0869	6.0104	4.5424
AGL	2.3273	2.8789	3.4985	1.3331	3.6289	1.7534	3.2098	1.8056	4.2432	2.3246	3.8437	2.0783	3.8391	2.9807	2.7571	1.6425	2.1922	1.59	2.0308	0.9626	3.6874	1.9939	2.7949	2.528	0.534	2.3876	2.5805	4.1648	4.7939	2.9506	4.0824	3.3788	1.8902	4.0936	2.4012	2.6271	1.392	3.5604	1.3469	4.0696	1.5086	1.1377	0.8932	2.9479	2.7404	2.8989	1.9434	2.6049	1.0178
AGMAT	0.2572	0.2489	1.0608	0.3701	0.2637	0.7133	0.2682	0.2732	0.2404	0.2445	0.1003	0.2791	6.4988	0.5846	0.1372	0.481	0.2695	0.3456	0.2863	0.0931	0.1299	0.2338	0.3432	0.1108	0.3309	0.173	0.2157	0.2038	0.2671	0.1579	0.3608	0.1749	0.2429	5.6672	0.3531	0.1361	0.3847	0.1978	0.1989	0.1888	0.0648	0.1282	0.0442	0.1479	0.2208	0.2247	0.3576	0.2309	0.2236
AGMO	0.0189	0.0623	0	0.0841	0.1753	0.0765	0	0.0162	0.0036	0.0128	0	0.1176	4.3566	0.057	0.3162	0.0068	0	0.0657	0.0325	0	0.2228	0.0296	0.232	0.0116	0.0666	0.1125	0.011	0.0162	0.1715	0.1585	0.0142	0.0038	0.0512	3.3905	0.1417	0.007	0.0513	0.0039	0.0949	0.0155	0.0075	0.005	0	0.0108	0.077	0.6346	0.0578	0.3591	0.0201
AGO1	3.1831	3.9277	2.9836	4.4905	4.943	3.0064	2.2718	2.8248	2.4254	3.9526	4.0879	2.4988	3.4357	3.4594	2.6387	3.5107	3.5086	2.4043	3.4656	2.4446	4.2259	3.041	5.6645	2.7082	1.7905	2.5918	2.7554	6.019	3.8835	5.8696	5.5196	3.6744	1.43	3.1033	3.9466	5.5056	2.7266	2.3851	4.0685	4.241	2.2337	1.6966	2.3079	2.1423	2.5705	3.4437	1.105	5.1251	2.4912
AGO2	4.1146	8.0663	5.989	5.658	13.2533	5.2627	9.9757	9.064	6.8403	11.3252	8.4443	3.0311	4.1938	5.1621	6.0462	8.54	5.7229	6.5376	3.7825	4.3026	13.3188	4.5691	8.1445	4.354	1.852	6.5912	7.8762	7.6449	6.2159	6.2551	5.2931	4.6143	2.3393	5.8409	6.4713	6.6778	4.0871	4.8025	3.67	7.4987	7.2718	4.8743	7.6579	6.946	3.5123	4.8268	2.1285	5.0753	3.8341
AGO3	2.6273	3.5346	1.9561	2.3093	5.5394	2.4058	1.5537	1.8197	1.4933	4.1878	4.1219	2.1378	2.8587	3.419	2.2873	2.1928	3.4374	2.4184	2.3197	1.4843	3.393	3.1924	4.158	2.5037	0.4917	2.6938	3.1472	4.038	4.7197	4.9706	5.291	3.9277	1.3454	2.5755	3.7947	5.2959	2.913	1.3444	2.2851	3.7507	1.1534	1.0203	1.3313	1.2832	2.4239	3.3422	1.5514	3.9319	1.0861
AGO4	6.6712	8.2932	2.9703	6.1249	10.6598	5.8671	4.5821	6.8147	6.2767	7.198	10.8995	5.59	9.1928	8.7409	6.3978	5.7609	11.0833	7.7217	6.805	4.2246	6.916	6.7852	10.5811	11.8083	2.3704	5.2702	7.251	8.7198	10.4674	10.3581	9.7407	9.2132	3.4393	7.5352	8.1284	8.1184	5.5336	3.8249	3.2992	9.2551	2.6932	3.9075	4.4553	3.424	5.8419	7.274	2.7244	6.8857	4.1668
AGPAT1	26.5446	30.9409	20.0689	42.1645	27.1663	26.046	26.0658	22.023	23.5874	32.4818	18.0226	33.8851	20.5701	21.4627	21.2971	19.7108	30.33	23.5487	32.1529	23.4497	21.4297	45.232	25.4737	20.2562	24.6013	27.6058	27.3292	36.5231	36.8461	42.2569	26.9759	30.5649	26.8488	21.7499	31.1654	46.8698	76.535	21.782	70.1175	23.6012	28.0705	29.4523	27.8551	21.3244	23.8701	28.416	22.9553	35.227	44.8509
AGPAT2	6.0796	4.3402	8.0881	4.9443	0.904	7.9196	5.7434	1.18	1.1554	4.9465	1.2064	15.2548	24.8715	4.2433	10.1818	5.7528	1.5404	6.9232	12.8308	2.2658	1.7783	2.8222	1.938	5.5169	14.9177	4.0004	14.006	1.2954	6.3132	1.9936	7.7053	3.5254	8.3639	19.9401	5.282	1.9277	3.6502	2.2713	0.3203	1.3668	0.6536	2.3367	2.4244	1.082	4.6158	2.3678	11.5659	2.0255	7.1216
AGPAT3	3.5682	7.698	10.2106	5.614	4.6288	5.0545	3.5244	6.5079	6.9493	4.5062	4.9441	6.5416	7.0715	5.6983	5.9327	11.3715	1.5788	3.9751	7.1967	6.2754	8.5823	3.5278	4.6593	2.9557	5.3121	3.9787	6.5298	5.3571	6.5519	4.181	4.8607	3.9316	3.5426	6.7099	6.0439	2.9478	4.2386	6.6214	3.1049	6.5281	7.2175	4.3483	11.3265	5.7506	4.1622	3.3893	4.1212	4.6316	9.7135
AGPAT4	6.8966	9.4032	17.8778	5.8557	4.5953	7.3996	11.1864	6.6252	7.3114	8.3003	8.8475	6.5666	12.9793	8.0338	7.0226	9.3259	8.884	6.6319	7.1086	14.2744	12.3943	6.4168	7.2326	7.0194	2.587	4.5763	14.6454	6.4162	9.8186	9.3492	19.3684	17.5322	10.9032	6.725	11.0224	6.3297	10.8847	9.1434	2.3431	15.1561	7.7863	8.1756	10.2229	7.7982	10.0896	7.9498	8.1635	5.8194	11.8237
AGPAT5	8.3486	12.4747	25.8838	8.7167	12.7507	9.5184	13.8742	17.2737	15.0853	11.9112	15.2972	4.9652	6.0785	11.3768	5.2882	20.2594	10.9188	8.5468	5.3161	17.7556	22.793	10.544	17.7179	6.1402	2.296	11.143	12.6085	13.7895	12.3719	14.5936	12.2199	9.0587	6.1016	12.4846	8.2758	13.3219	5.6349	11.3343	8.287	13.5763	15.0152	11.3605	19.5531	14.8775	6.6041	11.5946	6.8131	6.4192	5.402
AGPS	6.0836	10.7155	8.7699	4.7528	7.2281	7.3101	10.8965	8.3142	8.0033	10.2404	10.0211	6.9734	9.1277	7.7563	5.149	7.4005	7.7917	4.8145	6.5589	5.144	10.6781	9.4769	7.8008	5.4658	2.0903	11.2666	8.8476	12.5983	9.0911	9.9631	7.0264	16.5274	4.4393	15.9759	6.1553	9.7143	9.1162	6.2923	13.705	10.7154	6.0046	6.1855	5.6396	7.2839	5.087	7.3613	4.625	14.5388	3.3707
AGR2	0	0	0.2222	0.0141	0.0054	0	0.0135	0.0051	0.0046	0	0.0052	0	0.3598	0	0.0139	0	0	0.0207	0	0.0102	0.0966	0.0093	0.0137	0	0	0.0355	0	0.0102	0	0.0056	0	0	0.0496	0.0217	0	0.0044	0.005	0	0	0	0.0047	0	0	0	0.0388	0	0.0091	0	0
AGR3	0	0	0.0606	0	0	0	0	0	0	0	0	0	0.0621	0	0	0	0	0	0	0	0	0	0.0112	0	0	0.0124	0	0	0	0	0	0	0	0.0266	0	0	0.0122	0	0	0	0	0	0	0.0168	0	0	0	0	0
AGRN	19.0636	24.4537	20.7795	29.601	22.4388	15.8248	15.8856	12.3674	8.0243	4.7628	18.4517	24.3656	18.8034	12.999	13.1478	3.9633	3.5572	10.1016	17.0394	5.4356	7.9225	4.8081	12.742	37.1201	30.0161	13.2352	22.7032	14.848	29.6694	31.6966	10.9463	27.6342	2.6658	19.9039	37.925	14.185	20.2755	12.7333	7.6688	24.6279	3.2305	8.4232	2.9039	7.7109	7.3022	2.7316	3.8119	18.0368	25.8769
AGRP	0.2215	0.1984	0.1609	0.8161	0.4014	0.4309	0.0752	0.1522	0.7183	0.42	0.0773	0.5523	0.2264	0.4209	0.1726	0.1124	1.1512	0.1799	0.305	0.7618	0.2943	0.5912	0.3574	0.3264	0.2888	0.283	0.1377	0.5716	1.3569	0.4134	0.646	0.2146	3.8443	0.0606	0.5603	0.4289	0.8146	1.9051	0.4454	0.4725	0.2829	0.9321	1.137	0.6111	0.554	1.0835	0.3222	0.4263	0.3777
AGT	4.9412	6.3736	4.9294	0.7374	0.3949	2.0598	0.0669	0.222	2.1329	0.3602	2.8145	11.4904	314.4053	2.5519	7.8814	0.5891	0.2205	2.9566	10.0698	2.7182	0.8505	0.4407	0.2724	16.9742	6.2269	1.5352	1.7622	0.7498	1.3652	0.834	3.4322	5.8615	8.9001	310.0063	1.8333	0.4676	0.2593	2.7633	0.2856	0.8667	0.7075	0.3885	0.062	1.2398	7.7832	2.426	7.6745	0.0775	10.2493
AGTPBP1	12.9059	16.9196	17.2326	10.7711	19.9842	12.1878	8.5922	19.783	14.9519	18.3382	57.5366	9.6149	10.537	12.1744	7.9767	19.2656	15.6595	9.2067	7.2861	17.9554	14.7429	13.1356	17.5929	19.5031	2.8065	12.2254	16.0232	13.6464	29.8773	16.5512	14.9867	20.5398	7.9594	33.1046	10.0314	9.2019	11.1461	15.6787	14.5577	43.9422	15.5499	12.6159	16.8776	17.9853	10.8533	12.9474	14.4625	15.2329	7.5659
AGTR1	0.1168	0.2019	0.7171	0.0116	0.604	0.4418	0.1432	0.4471	0.6199	0.0351	6.1601	6.5376	9.579	0.2437	0.6561	0.0635	0.5273	0.096	1.5171	0.0251	0.1077	0.1222	0.2318	0.0358	0.925	0.1492	0.2458	4.9682	13.1305	0.0681	0.1077	0.7777	2.4116	7.5837	0.0538	0.1667	0.0203	0.0569	0.0602	2.7306	0.835	0.0665	0.2043	0.7328	2.7513	0.0425	28.2045	0.0724	1.5297
AGTR2	0	0.0055	0.0244	0	0	0.0095	0	0	0	0	0.0102	0.1915	0	0	0.1144	0.1788	0	0.0409	0	0.0202	0	0	0	0	0.0128	0.03	0	0.0707	0.0244	0.0055	0.1004	0	0	0	0	0	0	0.0049	0	0.0193	0.0469	0.0185	0	0	0	0	0.009	0	0
AGTRAP	6.3307	4.722	1.8898	7.7148	4.2569	6.4225	2.329	0.8593	1.9371	2.7299	0.8968	12.8971	4.3337	4.7779	10.3241	1.8644	2.5668	6.2006	12.4068	1.4819	0.954	2.2585	2.83	3.0154	12.9329	3.3683	4.8173	1.5065	2.4896	2.1335	2.4744	1.6494	15.3789	2.9283	6.2843	3.1573	3.8571	1.3405	3.5365	1.1689	2.1467	1.9082	3.0225	1.9654	5.5999	2.9382	4.4803	2.0307	9.8062
AGXT	0.0911	0.0018	0.0276	0.0135	2.8645	0.2584	0.0043	0.0587	0.0147	0.0034	0	0	119.684	0	0	0.1679	0	0	0	0.0294	0	0.0357	0.1225	0	0	0.0097	0.1681	0	0.0039	0.0071	0	0.0521	0.0063	66.5525	0	0.0283	0.0032	3.8568	0.0235	0.081	0.1636	0.016	0.17	0.0436	0.0371	0	0	0.01	0.0404
AGXT2	0	0.004	0.1289	0	0.0039	0	0.0582	0.0221	0.0033	0.0155	0	0	3.5931	0	0	0.0404	0	0	0.0126	0.0552	0.019	0	0.0066	0.0035	0	0.0146	0.0033	0.0037	0	0	0	0	0	3.8896	0	0.0096	0	0	0	0	0.0376	0.009	0.032	0	0	0	0	0	0
AHCTF1	4.1066	4.6892	12.1823	3.0099	9.4165	7.4437	8.8607	8.3628	6.2059	6.5887	8.0019	4.1685	4.2248	7.4258	7.4354	8.1237	6.7149	8.0669	4.3583	7.097	13.9728	4.6062	7.0509	10.15	1.6989	7.9579	6.101	7.243	6.2521	5.9914	6.9344	5.6896	2.2087	6.6945	4.0564	7.0356	3.2487	9.2603	4.0614	7.154	6.362	4.3687	8.486	6.2945	3.9374	5.4396	2.5094	5.454	1.9538
AHCY	39.8176	34.021	101.5552	55.5093	28.6785	25.6326	52.7681	56.151	37.2108	30.5862	57.3314	18.6678	25.3227	20.6137	15.1878	79.735	27.8922	19.4221	16.7304	39.9841	69.6207	24.1109	19.9402	14.4267	41.4794	51.8491	32.6968	28.7367	33.992	35.5627	15.3546	15.7904	24.39	44.553	25.8728	20.8439	33.1057	80.3073	52.4224	38.4912	79.7172	70.946	115.7425	82.8041	13.4729	25.7604	19.7978	39.6644	53.6596
AHCYL1	17.1132	21.2205	34.2267	18.6102	20.0959	16.42	25.5215	24.5437	17.1493	22.4483	24.3335	19.8926	16.9086	17.4714	22.4295	15.4399	18.1351	20.0025	21.3164	11.5022	27.1634	17.1883	19.1887	18.3978	10.0207	17.6534	22.7925	20.3509	13.1037	21.445	23.3079	22.9962	21.9416	21.9989	20.0916	20.9548	17.4476	21.2696	14.9582	26.2621	19.1893	8.9589	10.2984	16.8215	21.0831	16.427	17.622	22.9723	18.2781
AHCYL2	3.1015	3.7359	2.0334	5.5165	4.9949	2.2524	5.4029	2.7291	4.4372	4.0443	3.7652	7.1161	7.1807	5.1106	5.1927	5.5034	4.0794	2.2302	4.8177	4.8351	2.455	6.4268	7.0052	3.4443	1.1232	2.7912	6.2032	7.2934	5.524	7.3587	8.2345	5.6871	5.4851	3.7785	4.0179	6.502	3.3722	4.5949	9.6751	4.2699	2.2078	1.7704	2.2891	2.4141	5.8415	7.1776	6.0419	4.1814	4.2812
AHDC1	8.8094	7.8911	7.7694	9.7459	8.6362	5.8001	3.049	3.9815	3.7844	11.2438	5.3562	9.252	6.5403	7.0945	8.0736	6.3072	8.3539	9.0173	12.9122	4.5965	3.7555	7.4278	10.1351	6.4556	6.8789	5.3452	7.6859	3.8544	6.0642	10.8174	13.0937	5.8522	3.2949	3.9592	11.9426	6.9242	11.5121	4.1186	5.0359	7.4884	3.2668	2.684	3.9589	2.9928	11.3388	8.5218	6.1281	10.1543	10.5381
AHI1	4.5817	10.9508	6.2082	3.2786	20.4665	3.5678	5.1171	3.2685	8.1276	7.7486	7.1243	6.4769	5.5214	9.4662	6.6243	5.328	9.7705	11.5751	6.4687	4.1786	4.3388	7.5261	7.3007	8.5144	0.7138	4.4923	16.6566	8.0804	11.3886	7.936	17.0805	20.7715	5.6028	5.2356	14.0967	4.5925	5.8268	7.2935	1.4854	9.291	2.959	3.628	2.7886	4.3133	13.6708	8.2019	6.0757	3.5833	3.4826
AHNAK	7.8343	9.9386	10.3918	5.3059	5.3764	7.7369	2.6841	3.187	3.3227	5.7899	5.1047	47.7267	12.335	11.996	89.8786	1.9428	2.7496	12.3189	75.2376	3.3846	1.6439	3.4094	5.1446	14.6432	21.9011	4.3669	5.7209	2.7289	5.113	1.6216	6.3323	3.4172	20.4325	9.1238	9.6206	8.5365	5.0213	3.746	0.7127	2.8026	2.6709	1.2109	3.4573	3.8159	20.7785	6.7649	11.3652	3.7944	13.3067
AHNAK2	0.851	0.074	1.73	1.9383	2.1958	0.1389	2.5221	0.6224	0.1907	4.5019	0.4473	5.7851	0.8056	1.0792	12.1699	3.703	0.0419	0.7876	3.6693	1.2945	0.8543	0.7289	3.0664	0.0982	1.4034	0.7571	2.0295	1.0206	1.3995	3.7484	6.143	1.1761	20.0235	0.495	2.772	0.9427	2.296	0.7709	2.0386	1.3573	0.1432	0.6848	0.3466	1.2686	2.3312	0.4599	10.6568	1.2816	7.4518
AHR	2.0678	3.0175	7.0375	2.2586	1.2914	4.4485	1.6222	1.8129	1.1338	2.5006	1.0611	35.193	3.7918	7.0698	59.696	1.2157	1.9469	10.3784	65.0827	2.8112	2.1863	1.5954	4.1244	13.2237	5.3101	5.107	2.1638	1.1692	1.5036	0.8629	1.1677	1.3392	6.3808	4.3745	7.2573	2.0813	2.1065	0.5707	0.3104	0.6504	0.4887	0.2486	0.8702	1.0456	11.5726	2.2547	2.4101	1.5758	7.6731
AHRR	1.005	0.1975	0.716	0.4637	0.9207	0.8004	0.1223	0.7608	0.1651	0.1075	0.2787	0.3128	0.2704	0.1066	0.3384	0.4794	0.1901	0.5933	0.2146	0.2672	0.2668	0.5986	0.3184	0.2508	0.5746	0.2816	0.4419	0.6977	0.4188	0.2735	0.7958	0.395	0.0809	0.1749	0.2613	0.1494	0.0645	0.484	0.2216	0.8047	0.1566	0.2597	0.4237	0.2331	0.2469	0.1001	0.1283	0.5071	1.2731
AHSA1	44.1629	19.4093	41.7695	57.9099	25.4918	44.4305	41.7557	47.1576	28.1303	62.7064	31.6579	32.4923	22.6022	28.7258	29.4436	36.7887	27.4987	15.2649	21.2409	48.6345	27.6995	63.5788	31.649	26.4671	21.901	62.9914	31.8676	30.6006	55.2769	18.1953	24.7273	34.2774	50.0398	28.1815	17.8953	42.4874	94.5259	35.7922	79.4638	38.4606	25.9328	44.5432	21.2045	29.9275	19.1196	29.3033	47.1417	123.6219	36.5589
AHSG	0.6328	0.0068	0.0299	1.0172	0.5148	0.3148	0.3745	0.8646	0.8829	0.1429	0.138	0.3311	759.5829	0.0373	0.0168	0.2607	0.342	0.025	0.0212	0.3896	0.5945	0.4968	0.0774	0.2237	0.0859	0.0858	0.1118	1.0084	0.0523	0.1275	0.0723	0.6212	0.054	497.1489	0.216	0.1875	0.541	0.006	0.3003	0.1357	0.0631	0.2875	0	0.4217	0.1329	0.1633	0.1762	0.9186	0.8048
AHSP	0.1505	0.142	0.2813	0.1432	0.0273	1.7087	0.0682	0.5171	2.7666	0.1631	0.7614	0	4.6686	0.6762	0.0235	0.1747	0	0	0	0.0259	0	0.0945	0.1851	88.9162	3.9254	0.1282	0.6318	12.3295	0	0.0281	0.0909	0.2188	0.2261	4.0369	0	1.7492	0.9312	0.0503	0.0931	0.2224	0.1202	0.3168	0	0.0346	0.1637	0	0	0.2107	0.0963
AICDA	0.0054	0.0077	0	0.0129	0	0.1057	0	0	0.0084	0.0245	0	0.0156	0.0046	0.0188	0.0381	0.067	0.006	0	0.0053	0	0	0.0512	0	0.0133	0	0.0509	0.0042	0.0047	0.0113	0	0	0	0.0136	0.005	0	0.0081	0.0091	0	0.0168	0	0	0	0	0	0.0177	0	0	0	0
AIDA	4.0784	6.5632	11.7324	5.5368	6.7247	9.3032	5.7042	6.651	3.6554	6.4382	9.63	11.946	5.5117	6.3201	9.0568	4.981	9.821	6.4023	10.6705	6.4842	7.5789	4.9342	5.1215	5.8696	3.788	7.391	6.7398	5.8511	8.6528	5.5371	8.0153	5.62	4.2642	7.0604	9.2419	6.3077	5.1438	4.6546	10.2606	7.8675	5.6237	4.152	10.3449	5.7692	8.74	5.5747	5.6272	7.8534	4.1038
AIF1	31.3627	8.0604	5.781	8.4329	4.6986	32.3818	7.3873	3.4164	3.7477	14.443	6.9729	46.7301	19.1726	29.8271	36.5914	3.2886	9.8113	18.7876	64.1402	3.7971	3.1322	11.6803	13.3788	12.3556	6.9444	16.5493	9.0486	7.4839	5.7424	7.1279	15.0458	7.7405	70.0051	12.6033	20.0641	13.1072	28.8212	2.6468	1.5385	6.7791	2.1488	2.1765	7.1913	3.5524	11.9265	12.3956	13.9315	8.7828	6.0351
AIF1L	4.1481	1.2378	2.2074	5.8528	5.0437	1.7242	3.9229	1.8812	2.8158	1.0266	7.0282	6.0919	1.9588	3.343	8.281	0.5627	1.1654	0.9967	7.1492	1.1505	10.0267	0.2407	0.7385	0.6641	2.373	0.2312	2.0523	1.4862	3.7603	0.3546	0.6167	3.47	1.6815	0.7019	3.5643	1.2915	1.1745	2.5067	0.0296	1.9626	0.1198	3.8602	3.8597	2.357	1.6356	0.4575	1.1174	0.7795	1.6983
AIFM1	7.4881	4.9019	10.487	8.6268	7.8152	6.2491	2.9845	6.7558	6.2523	7.1137	5.1952	5.6897	9.9334	6.1275	5.4417	12.3329	4.8736	3.7296	4.6169	7.1869	7.3745	8.9923	6.6582	4.3875	3.887	7.7608	5.3659	6.8382	6.3886	8.6068	5.2357	4.033	8.8371	11.1901	4.5315	4.5366	9.1816	7.7921	12.7783	5.4934	5.9773	6.1443	6.3728	6.3907	5.555	6.063	6.1766	7.0529	6.5462
AIFM2	1.6509	1.3876	0.4617	1.4766	1.7021	2.3402	0.5559	0.9395	0.6692	1.2172	1.5	2.9362	2.4677	1.1101	3.2107	0.7766	1.4395	1.7588	3.7763	0.782	0.7589	1.0296	1.4154	1.0036	1.3139	1.2267	0.7836	1.1169	0.811	0.8702	3.6824	0.9178	3.8856	2.9244	2.1204	1.4236	1.4186	1.6731	0.8003	1.5656	0.6997	0.7731	0.7874	0.6289	4.6587	1.5199	4.0826	0.5766	4.1443
AIFM3	0.4887	0.2644	0.7089	0.648	1.3996	0.3251	0.415	0.1265	0.2201	0.4244	0.0628	0.9375	0.2349	0.4059	0.5568	0.3158	0.2633	0.3926	0.8074	0.2856	0.2682	0.7673	0.9798	0.1975	0.565	0.2429	0.5843	0.6415	0.2635	0.9034	0.5483	0.1796	0.6144	0.2286	0.4755	0.3594	0.8328	0.3427	0.3247	0.0848	0.025	0.1121	0.1053	0.1909	0.6916	0.5529	0.2951	0.7593	0.3506
AIG1	5.5889	4.1249	5.763	3.0691	6.79	3.5116	7.1241	4.0386	4.9301	6.1725	3.4387	7.7209	11.0422	6.0543	5.9524	3.1959	7.7734	4.8367	6.4134	4.8225	4.5716	5.4494	3.5898	3.9217	1.9068	7.6312	6.7107	3.0731	5.7364	5.176	8.824	7.0893	9.4849	8.2556	5.9899	3.8883	6.2423	6.0977	3.7808	5.5022	4.3108	5.442	3.7226	5.5912	6.3317	7.1306	7.0749	5.8125	4.9434
AIM2	0.7496	0.2899	0.0699	0.5706	0.1603	1.2837	0.5436	0.0651	0.2276	0.928	0.1763	0.8321	0.1794	1.1931	0.6565	0.1649	0.4937	0.3909	0.7208	0.0507	0.0995	0.5686	0.8607	0.0552	0.2745	0.4161	0.2029	0.2536	0.0875	0.3223	0.6439	0.3128	0.5904	0.2766	0.799	0.3137	0.528	0.0422	0.1042	0.1935	0.0336	0.0709	0.283	0.1356	0.2382	0.1913	1.1738	0.1695	0.2424
AIMP1	10.6114	11.856	19.954	3.8679	15.7114	14.0974	10.7596	16.1075	13.0814	10.9008	12.0641	9.6802	8.9235	11.928	10.2091	19.5809	9.9583	8.3184	8.6075	16.526	15.935	10.0664	15.4905	11.6268	3.1763	10.6201	13.9485	9.3519	14.5301	9.6792	8.423	10.3072	10.9298	12.2198	7.3552	10.4713	8.4493	14.874	13.4489	12.3743	22.9108	16.214	18.9684	16.8123	7.0223	12.952	7.9228	12.7269	2.7204
AIMP2	8.3041	9.2945	17.5729	14.7947	9.6356	8.5384	14.5933	12.4757	9.9166	8.2725	6.2538	5.6336	5.4512	5.5187	5.2959	17.5236	7.5342	4.0379	5.7958	18.9908	13.2644	20.395	7.0881	3.5049	5.5812	8.9246	10.4029	10.1298	9.082	9.4072	6.9357	7.7744	5.639	9.497	6.0258	12.6789	8.5191	10.579	21.7311	6.9423	14.5432	13.0954	17.0997	13.453	4.8157	8.0425	6.993	9.1419	8.1441
AIP	78.9006	30.4522	29.2901	73.3753	41.1481	53.434	38.3645	50.124	52.3426	40.1974	41.8728	36.863	28.2521	41.0845	42.8255	35.2234	59.666	53.5262	42.3531	63.2387	37.9263	48.1122	33.3291	41.739	50.7015	62.9041	40.0684	37.1916	52.0282	35.4801	39.2703	32.2031	63.0172	30.3967	31.7764	28.7497	67.5231	69.6722	80.9805	47.0045	33.0758	80.9702	37.2882	49.7988	36.1864	52.332	40.6083	54.6495	85.0382
AIPL1	0.0042	0.004	0.0176	0.0353	0.0077	0	0	0	0	0	0.0037	0	0.0072	0.0147	0.0232	0	0	0.0345	0.0084	0	0.0063	0.0333	0.0131	0.0104	0	0.0217	0	0.0146	0.0132	0.0436	0.0384	0.0034	0.0035	0	0.0067	0.0032	0.0177	0.0284	0.0066	0	0.0102	0	0	0	0.0462	0.0074	0.0163	0.0037	0.0045
AIRE	0.0543	0.0699	0.1014	0.0731	0.0295	0.1408	0	0.118	0.081	0.0425	0.0473	0.4753	0.1664	0.5124	0.6203	0.4564	0	0.1805	0.5906	0.0404	0.0053	0.0114	0.0083	0.4501	0.2004	0.0339	0.0422	0.0498	0.0601	0.0203	0.0437	0.0701	0.1238	0.0528	0.1258	0.035	0.0212	1.0875	0	0.5046	0.0231	0.2816	0	0.079	0.1652	0.0253	0.1136	0	0.0848
AJAP1	0.1732	2.0789	0.4078	1.1058	2.4684	1.0284	5.5307	0.2132	0.5761	2.991	0.6042	0.4069	0.0651	0.3063	0.8942	1.1256	1.7137	0.3371	0.5662	0.0375	0.0805	0.726	0.1897	1.3033	0.1289	0.617	2.0502	4.5895	6.724	0.527	1.8207	0.2896	1.7279	0.8609	0.1186	3.1039	0.382	0.6334	0.8355	1.164	2.0808	0.2052	0.0688	0.4579	1.1897	0.367	0.4794	0.2697	2.1909
AJM1	2.0096	2.6573	6.4416	3.5577	2.1566	1.9763	3.3496	2.6068	3.4816	10.335	1.4295	6.8255	1.7614	5.8436	2.9794	3.1381	6.3387	3.3387	5.2928	2.0629	3.1146	3.3428	3.0082	1.7432	2.4305	3.5452	3.3513	4.2838	6.1922	3.3186	7.5226	1.5663	2.4591	1.1715	8.9824	3.9761	12.2842	4.0843	1.945	2.0699	1.7211	2.7108	10.4042	1.7871	6.5604	3.3426	4.5217	5.1867	8.4028
AJUBA	0.5604	1.7909	1.8154	0.8813	0.6052	0.8397	0.5832	0.3816	0.5179	0.5776	0.4788	1.8947	3.3635	1.1147	2.3361	0.1437	0.5477	0.66	1.9654	0.2628	0.1755	0.4177	0.3392	1.4157	2.4014	0.3857	0.8072	0.4431	0.3791	0.4093	0.2363	0.7403	0.4062	8.4021	1.4944	0.7188	0.925	0.286	0.0919	0.3762	0.2892	0.1042	0.1083	0.5336	0.4586	0.3511	0.3901	0.5794	0.8627
AK1	8.5907	5.4242	3.9974	6.4404	3.9843	6.337	5.3159	6.3312	6.5892	11.4309	4.0609	6.1279	4.3946	7.5956	5.074	10.241	10.5811	7.6636	7.146	6.2411	3.1564	8.7859	6.1475	6.8412	5.9556	6.2586	7.4208	4.0282	2.3718	7.7975	4.9458	9.7629	9.2337	5.0925	11.084	5.8362	10.3525	3.338	5.5253	4.9822	4.8771	5.9476	8.1425	3.691	8.8111	7.5046	6.4905	7.6825	11.9488
AK2	17.8874	17.2861	8.7985	15.8951	16.6107	16.3986	15.6396	11.1262	11.1904	20.5779	19.8722	14.5491	14.9599	16.0679	14.0139	12.062	18.5663	15.4136	15.1888	11.6028	12.1081	20.3323	18.0895	13.2443	6.8534	13.3395	20.59	21.4506	19.7374	20.7367	15.6528	18.2551	14.6852	18.5866	13.7988	26.316	18.5408	11.7992	14.2045	18.2171	11.8632	11.8623	14.8201	12.3514	10.1311	17.9387	8.2871	21.1479	7.7058
AK3	12.222	10.1008	24.9052	6.2811	18.1759	18.1889	8.6499	28.9621	27.3614	28.5754	25.6762	16.0595	25.2081	28.0643	20.2358	38.6351	29.5916	22.1916	17.0199	28.2494	14.6155	23.8765	9.771	21.2088	2.8049	16.1666	16.5677	12.5439	16.0623	16.921	21.0898	29.784	15.056	27.9031	24.2518	14.6473	22.7203	25.8883	15.0985	27.4069	22.6061	25.9715	28.7899	22.9479	15.7993	10.7362	8.2255	20.8277	4.6223
AK4	0.8708	0.8771	3.6712	1.903	0.4634	4.3157	1.3804	0.838	3.2863	2.5751	1.0106	4.2427	3.8694	0.7985	4.0084	1.3342	1.1187	1.5364	3.343	1.056	0.2604	1.9317	1.4292	2.6088	1.1062	2.1133	2.78	3.742	5.0432	1.5065	8.2606	1.7126	10.4404	5.9449	0.9849	4.4074	1.594	2.5771	1.7443	5.6506	0.9358	2.6876	0.1834	1.8946	5.3326	1.502	7.4957	2.3443	4.0101
AK5	0.8413	0.5478	1.5104	1.5378	0.195	0.7217	0.36	0.3969	1.6807	1.5527	1.593	6.6898	1.7898	0.8957	3.2044	0.8689	1.428	1.4642	5.8578	0.4984	0.148	1.7548	2.2155	0.859	0.2843	1.4458	1.9747	2.6341	2.3999	1.3784	1.7293	2.4937	2.449	1.7823	1.9951	1.2387	1.1591	3.1329	0.5334	5.0309	0.3924	0.2856	0.0867	0.329	3.633	1.8416	7.0205	3.0554	2.8281
AK6	7.8188	6.3258	12.1124	2.4746	9.6455	12.4111	9.5263	5.3434	5.0522	7.8527	4.8661	6.7486	5.6478	7.1794	8.6567	6.833	7.0024	5.2672	6.3669	9.9534	5.2224	10.9856	2.7303	4.1075	2.2789	7.4605	11.9095	6.383	5.3153	6.8654	6.5261	5.7689	12.0436	6.5532	4.2442	7.7999	10.3565	8.6995	10.3631	6.1203	6.285	7.5098	11.2279	8.1255	6.4942	10.625	6.4064	9.1414	2.8862
AK7	0.1861	0.1947	0.2423	0.6395	0.5427	0.1372	0.2299	0.1395	0.081	1.3109	0.2036	1.5869	0.5765	0.415	1.2844	0.1595	0.7933	0.3298	0.9319	0.2328	0.0749	1.3865	1.4377	0.2743	0.0037	0.1239	0.8125	0.4017	1.5389	0.6788	2.7328	0.5245	3.2273	0.5802	0.6152	0.5166	0.7948	0.4125	2.2767	0.4886	0.1431	0.2385	0.0821	0.4902	1.3504	0.8808	3.0028	0.9502	0.5554
AK8	0.1921	0.1373	0.3087	0.5892	1.078	0.1909	0.1684	0.1649	0.1244	0.2742	0.0973	0.6537	0.1372	0.2034	0.6906	0.1887	0.0206	0.417	0.2865	0.4582	0.0823	0.7199	0.4999	0.1978	0.1346	0.0792	0.6067	0.0746	0.4375	0.318	0.5235	0.1801	0.5274	0.0791	0.2645	0.0785	0.2227	0.8382	1.543	0.2745	0.0841	0.2868	0.052	0.0641	0.7749	0.2382	0.5456	0.515	0.5877
AK9	1.0708	1.6925	0.6975	0.3884	1.8282	0.6793	0.9392	1.7254	1.4479	1.135	2.4958	1.0158	1.5104	1.0537	0.9953	1.2102	1.325	0.5833	0.7385	1.7031	2.0977	0.9761	1.7202	1.1305	0.1602	0.8921	1.9599	0.7813	2.4152	0.86	0.9472	3.1115	0.5719	1.3007	0.665	0.7139	0.6289	1.4316	1.1275	1.8012	1.6091	1.1354	0.929	1.7243	1.4907	1.3292	1.124	0.7682	0.3822
AKAIN1	0.0476	0.2132	0	0.3112	0	0.0386	0.2156	0.0409	0	0.3654	0.1453	7.3501	0.0608	1.439	1.3356	0.0173	5.9483	0	0.3512	0	0	0.5979	1.7372	0	0	0.7704	0.2774	2.5183	3.7565	0.6218	9.5034	0.3843	1.0327	1.1939	1.2417	0.6913	0.8157	5.3065	0.2945	0.1758	0.019	0.5008	0	0.1094	1.0611	0.79	7.7813	0.1041	0.279
AKAP1	24.5278	11.9355	20.7383	23.5514	9.1394	9.9755	32.7678	29.6735	26.3033	18.2561	12.8641	7.7195	17.9007	23.2975	7.1871	46.6613	17.1328	12.7244	11.7615	37.5241	32.7061	18.6939	19.0295	7.8802	6.0916	16.7476	15.111	24.9836	8.1787	30.0452	24.5195	11.576	14.2095	20.7735	14.2061	29.2337	18.0193	17.9103	8.0573	12.3905	47.6787	23.1018	33.354	29.3421	18.7563	19.6473	14.2262	17.3517	29.6392
AKAP10	5.0436	5.9992	7.1876	6.8205	10.0421	4.5331	7.2952	7.97	6.0397	6.0079	4.7845	6.4209	7.6957	5.4387	6.6546	8.4254	5.4774	4.9692	5.9809	6.1915	10.5009	4.9923	6.8898	4.4093	2.7492	4.9058	7.6547	6.3297	7.3685	6.3709	4.4867	6.481	4.0894	5.7717	4.6242	10.3937	4.534	5.9316	3.6875	5.5132	6.447	5.8498	6.61	6.6333	4.2854	5.3969	5.0298	7.8938	3.7386
AKAP11	4.9638	12.4594	13.6913	3.1852	9.0316	5.9713	5.5874	7.7915	10.2089	7.9164	12.9719	7.7434	6.1399	9.1231	9.3323	10.8313	7.6419	4.956	8.554	10.7437	13.8747	6.9497	9.8444	5.9382	0.7709	8.2809	8.6524	10.7388	10.3462	6.8573	15.4963	7.9679	5.2098	13.9898	6.8579	5.1316	4.9877	8.4743	11.8892	14.4725	7.8632	4.8473	7.9111	7.4621	10.9428	7.5341	10.6344	7.9454	3.656
AKAP12	14.3853	36.3576	73.3497	16.7282	12.8584	15.5968	22.074	29.5629	22.5829	18.582	31.3574	51.6857	18.0808	20.9145	71.4321	15.0394	23.0593	28.0436	35.7919	11.8616	25.291	18.0751	19.56	23.1669	15.4394	50.6189	25.0249	9.7158	38.56	16.596	44.8873	38.6494	78.9771	29.9261	20.8331	17.699	12.3306	10.0004	12.9119	27.0449	19.2322	25.64	32.7435	24.785	38.7972	25.7658	63.4703	18.0223	39.8163
AKAP13	2.8235	3.8287	4.8706	3.3155	4.4579	3.3971	1.5682	6.7032	4.2071	2.097	3.6445	7.8147	5.6037	3.5357	11.4224	1.596	1.7588	8.0704	7.7225	2.3913	5.1918	1.7633	2.9011	10.1554	6.3183	2.7769	3.9834	2.6968	2.4009	2.7438	2.2357	2.3112	3.0671	3.8371	4.4706	3.2049	1.8971	3.0944	1.8727	4.0784	1.7996	4.7544	1.7211	9.1689	5.7056	1.4068	1.817	1.6943	5.1276
AKAP14	0.0289	0.0341	0.6005	0.0344	0.0524	0	0	0.0994	0.067	0.0392	0	0	0.037	0.05	0.0113	0.0524	0	0.0839	0.0711	0.3855	0.2135	0	0.0111	0.0947	0	0	0.0337	0.0747	0	0	0.1164	0.0701	0.0483	0.0132	0	0.0539	0.0604	0.0242	0.0671	0.0356	0.0231	0.213	0.0135	0.0333	0.0472	0.0505	0.0554	0.0127	0
AKAP17A	13.1425	16.7807	17.684	23.9627	13.0721	21.3701	4.9319	20.3117	20.0299	12.3976	13.4699	13.9276	20.8265	17.2735	20.5108	15.8319	17.3862	29.7327	15.3501	21.7373	13.3755	17.4788	14.6642	22.9073	23.784	13.6714	12.8792	24.1487	21.8316	11.9852	10.3581	14.2911	8.4134	17.4106	12.434	10.5993	10.375	22.3598	13.1738	15.3872	18.9529	21.9663	21.2622	14.6661	13.1048	13.2041	8.7184	22.7932	19.9466
AKAP2	0.0108	0.0436	0.1318	0.0153	0.0234	0.0035	0.0073	0.0388	0.0116	0.0233	0.0394	0.1569	0.033	0.0372	0.1929	0.0297	0.0381	0.1349	0.1567	0.1332	0.0477	0	0.0165	0.2978	0.1052	0.0293	0.01	0.0204	0.0134	0.008	0.0152	0.0035	0.0036	0.0314	0.2824	0.024	0.0072	0.0126	0.0133	0.0071	0.0189	0.0045	0.0281	0.0371	0.1053	0	0.0214	0.032	0.0069
AKAP3	0.1984	0.1283	0.1006	4.3044	0.209	0.1272	0.491	0.1505	0.1852	0.6416	0.185	0.3495	0.5699	0.1833	0.5286	0.4181	0.148	0.2462	1.0482	0.6942	0.0477	0.4418	0.5494	0.1209	0.0451	0.1375	0.8963	0.5397	0.3018	0.3874	2.7516	0.2086	1.767	0.2861	0.423	0.3161	0.8059	0.2157	0.421	0.246	0.313	0.3689	0.1722	0.2387	0.5719	0.54	1.6673	0.4238	1.6471
AKAP4	0.0167	0.0315	0	0.3108	0.499	0	0.0567	0.0239	0.0344	0.005	0.1116	0.0854	0.1327	0	0.052	0.3025	0.1169	0.071	0.2189	0.0335	0	0.0961	0.0256	0.5465	0	0.0995	0.2291	0.0479	0.0116	0.1609	0.1119	0.22	0.3156	0.2182	0	0.0249	0.1209	0.144	0.3356	0.1141	0.0311	0.0059	0	0.032	0.2238	0.1555	0.2683	0.0243	0.1541
AKAP5	0.8853	0.9145	1.0895	0.6292	0.8246	0.862	0.8008	2.0737	0.9479	1.8898	0.6659	1.05	0.5604	1.1946	0.4495	0.6893	2.8523	0.6064	0.4254	0.4339	2.3144	1.9734	1.3708	0.4869	0.137	2.0992	1.0819	0.9728	0.7906	0.9396	1.0943	1.0729	0.3459	1.619	0.8796	1.7902	1.0281	0.743	2.9303	0.9722	0.4711	0.8721	0.6623	1.1136	0.2033	1.4286	0.5157	1.9235	0.2353
AKAP6	2.2407	2.7362	7.3053	3.5463	4.6564	2.1729	4.6403	4.2575	4.3158	3.6006	8.9542	5.4192	6.6941	4.4052	5.315	5.9299	4.6224	2.5034	4.6779	10.9603	3.438	4.0655	3.2136	3.5329	0.2895	4.6503	3.1198	5.2698	7.9395	6.2104	7.8343	8.9403	6.8715	5.6411	6.9698	2.8764	5.2437	3.0068	4.9067	8.9588	1.9336	3.6817	2.7664	2.8185	4.9853	4.4313	10.0574	3.3607	5.1708
AKAP7	0.5314	0.3977	1.2911	0.1556	0.1466	2.2791	0.4011	1.0285	0.8534	0.2087	4.305	7.3059	8.1891	0.6253	2.5845	1.2789	0.0894	1.4924	3.7388	0.5464	0.6936	0.1995	0.3284	2.1597	0.5732	0.3674	1.5383	1.6929	1.9395	0.1366	18.6196	14.1956	3.2425	8.911	0.4627	1.4657	0.2801	0.7011	0.2204	8.5507	1.4202	0.5429	1.1789	0.7792	0.9088	0.2288	0.9082	0.4414	1.8798
AKAP8	10.9972	10.2971	9.7547	8.7315	15.6405	10.129	8.188	12.2481	10.1704	9.5259	8.0337	8.3679	8.3926	10.5127	10.3618	10.8761	11.4781	14.1267	8.7486	10.5466	11.9548	8.7629	7.8507	10.5387	7.3775	7.6534	10.931	13.6117	13.0026	10.1557	7.7176	9.8863	4.743	9.1359	7.7093	7.4107	8.6033	10.6113	6.5314	8.7619	8.4356	8.574	9.1284	8.6631	6.5109	10.6943	4.0113	8.7254	7.1199
AKAP8L	18.8162	16.7309	16.0355	19.337	14.4131	18.6347	14.8942	15.9069	23.3697	19.2844	15.7311	10.1287	16.4788	18.4732	12.7222	16.8218	15.6859	20.7236	10.9383	19.249	16.5039	15.5136	13.8642	22.17	11.5998	12.6213	21.6756	26.2521	14.1304	18.1802	16.082	21.5816	10.8634	12.5541	16.959	10.7951	26.8471	16.3558	9.2261	16.3659	17.2367	25.357	13.0924	13.9601	12.3825	17.0251	7.6221	13.9215	15.7453
AKAP9	4.2531	4.9128	6.0309	3.0827	8.4313	2.7949	7.0028	7.1906	6.9555	4.8026	8.5113	3.4465	7.858	5.3712	3.9786	6.3627	5.1916	3.5462	2.9634	6.4088	12.9301	5.9947	10.0723	5.7013	0.9086	4.842	6.3628	6.4448	5.5927	6.9639	7.4716	8.0165	2.5395	6.1455	3.7682	8.6473	3.0883	3.6542	4.2359	6.9827	3.2199	4.9517	3.2723	5.5201	3.3095	7.9844	3.236	4.0185	2.1699
AKIP1	7.335	4.9159	5.4294	7.1007	7.1934	9.5192	6.5224	10.4183	7.3736	6.9497	5.838	9.2156	5.6912	9.8752	7.8735	5.6068	9.975	6.0524	11.4415	8.3251	6.6902	11.0426	7.3489	5.0175	4.9077	10.2717	5.2487	9.8229	8.3731	8.2934	10.0417	5.8504	13.6417	5.281	8.2466	11.1897	10.9651	5.9903	13.144	5.572	5.3735	8.0964	8.6659	4.889	9.953	11.8256	9.5992	11.1418	10.4601
AKIRIN1	24.5392	21.2506	16.6086	14.6609	21.062	23.2023	20.5708	10.4916	7.5649	31.2261	16.8925	25.0698	12.7016	24.2298	24.7525	12.4041	28.3534	34.6118	27.1322	12.1452	10.1613	34.0496	27.052	31.6552	6.6332	25.7942	24.1129	27.9087	12.1416	30.175	33.661	17.6779	20.9825	18.0575	21.2378	27.3036	26.4469	9.2333	34.4915	19.3706	8.6877	8.8072	11.1148	6.1891	24.4305	19.6303	28.2249	31.9527	15.3832
AKIRIN2	30.0333	37.5008	35.3375	24.0469	16.7833	31.5539	32.3085	28.1902	26.0727	29.0414	25.3328	29.7151	31.4068	31.1179	26.9199	24.2266	42.6878	37.5489	26.6535	37.2008	41.4868	34.8734	23.0183	33.654	18.0068	40.2935	40.9311	31.0877	27.9787	21.9359	11.3835	40.0191	27.9797	27.9102	28.8533	21.6824	31.8483	29.1878	16.6813	30.7907	32.1223	28.659	33.1831	23.7464	25.1954	27.2421	25.732	35.5777	29.9075
AKNA	2.3656	1.9479	1.6882	4.0924	1.2974	5.6964	1.2	1.2693	1.4963	2.2141	2.0795	4.8929	2.6953	5.7134	4.2152	3.3797	0.6743	8.2862	6.7029	3.714	2.5496	1.4711	2.8785	2.1145	2.6637	0.6907	1.8359	1.0848	1.2862	0.989	1.705	0.6804	1.8342	1.7703	3.3917	1.6549	2.7686	0.8811	0.3234	1.3307	1.055	1.2007	1.1189	1.6645	2.2115	1.0068	2.9944	1.9369	4.2003
AKNAD1	0.0275	0.0487	0.025	0.0818	0.0967	0.0223	0.1052	0.0532	0.0425	0.0808	0.009	0.1057	0.0587	0.0535	0.153	0.0624	0.08	0.0999	0.1659	0.0207	0.0813	0.1081	0.0317	0.0705	0.0299	0.0176	0.0214	0.0889	0.0393	0.0739	0.2528	0.075	0.2011	0.0251	0.0816	0.0487	0.0576	0.092	0.0533	0.0395	0.0165	0.0217	0	0.0673	0.2059	0.1323	0.1054	0	0.022
AKR1A1	40.8366	22.5441	17.4395	42.7584	18.0996	34.8647	20.1902	18.3259	36.3421	20.6281	21.9037	23.6346	24.8599	25.279	19.1397	23.7259	26.0044	19.5647	27.7752	24.9973	12.8539	33.4961	22.1794	15.4208	32.621	25.6833	31.2852	27.4258	33.7577	29.7391	14.1951	24.1703	30.9195	27.3612	23.2035	33.5782	34.8334	21.4522	36.825	21.4386	16.4975	20.2214	18.0657	21.2684	17.2049	27.9821	17.5939	30.7423	26.2749
AKR1B1	49.0254	49.5819	57.7047	78.6931	27.194	35.3824	59.0942	42.5854	42.4494	35.2181	48.2088	34.3838	26.4966	27.5543	32.0331	53.9672	57.812	37.079	44.2272	39.9605	53.1122	81.0875	47.169	19.596	29.3188	35.244	50.2766	41.1139	26.9043	49.7482	40.4571	52.6206	160.214	31.0781	29.0765	56.4778	56.188	53.7901	66.8515	40.3375	52.408	49.7603	68.0159	46.138	40.5392	60.7355	64.8225	48.8501	59.7117
AKR1B10	0	0	0.0604	0	0.0088	0.0315	0	0.0083	0	0	0	0	0.5704	0.0168	0.1588	0.007	0	0.0225	0.5154	0.0083	0	0	0	0.0079	0.0527	0.0413	0	0.0334	0	0	0.2635	0	0.8987	2.0265	0.0767	0	0	0	0.03	0	0.0232	0	0	0	0.4643	0.017	0.7652	0	0.0827
AKR1B15	0	0	0	0	0	0	0	0.0175	0.0118	0	0.0178	0.0195	0.0087	0.0176	0.004	0.0074	0	0	0	0.0044	0.0301	0.016	0.0274	0.0083	0	0.0087	0	0.2233	0.0476	0	0	0.0041	0.0425	0	0	0	0.0085	0	0.0079	0.0084	0.0244	0.0107	0	0	0	0.0178	0.0585	0	0.0163
AKR1C1	2.9383	1.9112	0.3022	1.5528	1.3782	2.0063	2.6177	4.1534	3.0705	3.3697	3.3623	3.7074	22.5838	2.2303	3.3071	1.8945	5.0776	3.0315	2.0594	2.8214	1.394	2.9953	1.6322	3.229	0.5806	2.2795	1.1016	6.2206	0.8533	4.6688	4.5122	8.3939	4.6786	11.6582	5.7447	3.9391	8.6766	1.6908	2.0562	4.2547	1.8348	4.9092	0.9475	2.4225	4.9577	1.7436	6.2437	2.2138	2.0068
AKR1C2	2.5219	1.6165	0.186	0.2791	0.2882	1.2443	1.8464	3.7938	2.9667	1.8307	1.7236	7.1935	6.9554	1.2516	3.0952	1.0727	5.4691	0.6034	3.8639	2.4051	1.6993	1.4387	2.0464	1.5212	0.4416	1.6408	0.2197	5.9723	0.1022	3.8681	5.4922	7.9463	8.715	15.0445	5.0288	3.8226	10.5045	0.4554	2.2531	2.7985	1.5657	3.8086	0.5749	3.9182	5.7322	1.8524	14.3427	1.6653	2.7766
AKR1C3	1.5751	0.5781	0.2969	0.1545	0.2962	0.9637	0.122	0.8231	1.1015	0.4496	0.4211	3.7911	6.966	0.6738	1.6534	0.3663	0.4355	0.7457	1.0853	0.5877	0.669	0.7057	0.6194	0.4501	1.0332	0.2278	0.3147	1.0994	0.2585	0.4299	0.7548	0.3089	2.1173	10.2292	0.3289	0.3625	0.2826	0.4033	0.5057	0.5151	0.43	1.8057	0.2566	1.3667	1.0383	0.2791	1.5161	0.1885	0.3484
AKR1C4	0.053	0	0	0.021	0.032	0.0287	0	0.0228	0	0.008	0	0.0424	4.9937	0.0153	0.0482	0.0128	0	0	0.0261	0.0608	0	0.0139	0.0068	0	0	0.0226	0	0.0152	0	0.0165	0.1778	0.0071	0.118	3.3464	0	0.1975	0.037	0	0.0547	0	0.0141	0	0	0.0102	0.0481	0	0.0609	0.0387	0.0188
AKR1C8P	0.0076	0	0	0	0.0069	0.0123	0	0	0.0059	0	0.0066	0.0146	0.6099	0.0132	0.0237	0.0055	0	0	0.0449	0	0	0	0.0176	0	0	0.0259	0.0059	0.0066	0	0	0	0.0061	0.0064	0.6529	0.0361	0.0057	0	0	0	0	0	0	0	0	0.0248	0.0133	0.0525	0	0.0243
AKR1D1	0	0.0103	0	0	0.005	0.0089	0	0.0094	0.0084	0.0198	0	0	0.9601	0	0.0085	0	0	0.0063	0.0054	0	0	0	0.0042	0.009	0.0238	0.0093	0	0	0	0.0051	0.011	0	0.032	1.0479	0.0086	0	0	0	0	0	0	0	0	0	0.0119	0	0.0335	0	0
AKR1E2	1.3092	2.4561	1.1699	3.3619	3.1466	2.4973	1.7677	6.4209	3.7462	3.0158	6.3307	1.6586	1.8371	1.1368	1.6371	2.6601	2.9266	2.9487	1.212	2.9798	5.4052	2.3193	3.3997	3.0092	1.7494	1.7653	1.3928	4.6737	4.1002	3.0248	2.3942	3.996	1.1334	2.7904	2.103	2.7741	1.9722	4.8058	2.2958	4.4578	1.928	5.1265	1.8231	4.2579	1.9414	1.2966	1.1311	3.2647	1.9997
AKR7A2	19.059	21.5854	11.8437	22.2247	12.4149	11.0762	11.661	7.9388	6.7933	11.0427	16.7686	17.5783	13.7848	9.3226	17.7587	6.91	14.584	12.369	18.5888	8.2757	8.0928	13.5893	17.6229	8.1988	22.647	8.8217	25.4736	8.5169	14.0393	15.5066	16.2363	13.1393	30.0884	14.5324	12.0317	10.7706	18.6556	9.0768	16.9449	15.9272	11.0043	12.5849	14.5077	9.4815	20.2203	12.1012	16.7033	17.1068	18.2373
AKR7A3	2.2562	1.1525	0.5444	1.7408	0.9774	0.9948	0.6498	0.5948	1.1996	0.9205	1.1131	0.9966	2.0149	2.1539	1.1647	0.653	1.4555	1.3663	0.9637	0.8509	0.5405	4.8784	1.1861	1.6446	1.0106	0.6912	1.8687	0.962	1.7982	1.302	1.5527	2.133	0.7184	1.9224	1.2985	0.9066	1.3731	1.5949	0.3521	1.6727	0.6319	0.9578	0.6373	1.1832	1.1299	1.8326	0.4622	0.8051	0.675
AKR7L	1.4794	0.6054	0.6599	0.7557	0.9362	0.8723	0.3599	0.5355	0.76	0.5245	0.7783	0.4046	2.6405	1.8587	0.4765	0.8467	1.8389	0.9221	0.4991	1.025	0.5685	3.2345	1.2354	1.1261	0.6442	0.7343	1.0784	0.7731	1.5426	1.3463	1.2851	1.2684	0.5203	3.496	1.1018	0.9152	1.3848	1.0363	0.3972	0.9882	0.4294	0.9326	0.7132	0.499	0.5584	1.5594	0.1872	1.059	0.4756
AKT1	16.277	16.7811	25.5394	23.7618	11.924	10.599	7.9523	17.5906	18.3637	13.1059	19.4112	12.1497	11.9157	12.848	11.4276	14.2408	11.164	10.612	11.0678	10.7019	16.1532	10.8986	17.9943	13.0434	18.6754	13.2856	12.4493	17.9545	15.9641	9.1599	12.1314	17.8759	8.023	13.7827	9.7163	11.2575	13.4463	16.9072	14.1752	19.7572	6.3372	15.3833	8.5109	21.6262	5.5855	6.8149	6.49	17.9079	18.0978
AKT1S1	10.5887	11.6454	13.308	8.74	13.174	10.2821	8.2119	7.196	8.7841	11.8133	6.9314	9.2733	6.4479	6.2162	8.2604	10.6401	12.0037	10.1198	8.6808	3.264	8.7256	10.3128	9.1491	8.0124	8.6103	11.2987	12.6254	13.7984	14.3768	9.9223	6.3161	7.1793	7.9845	8.0706	11.1961	8.86	11.0824	11.6234	15.6352	7.2025	6.8465	7.5841	7.2072	10.7971	8.7085	7.333	8.4737	13.047	6.9065
AKT2	9.7037	12.1192	12.122	21.7449	15.0409	9.8614	8.1809	14.7729	18.7404	14.0993	13.087	8.1121	9.34	10.0731	9.2673	12.7105	11.7968	13.3839	8.4315	4.7322	13.7118	8.9128	12.3939	10.9633	11.6173	8.1701	11.01	13.2268	16.6948	10.055	7.8777	9.0779	3.9079	10.0485	13.1047	8.6309	12.4324	15.3941	6.5005	12.7146	5.551	11.1885	6.8847	12.5487	6.9911	10.6891	4.0055	11.1246	10.9936
AKT3	9.133	12.8643	48.7232	11.7812	28.5714	17.5043	19.9151	19.83	11.7599	17.9764	26.6017	13.2235	16.2465	16.8293	9.5799	10.7638	24.4133	14.3042	11.0304	19.2611	19.3535	12.5447	22.7268	16.9068	4.5751	16.0329	17.951	16.2471	24.7389	18.0585	23.5764	23.3814	8.5215	17.4681	14.6	17.4173	12.5308	28.9538	16.7294	27.8718	15.4187	15.2024	20.9592	17.7975	11.2702	21.7479	8.4947	17.4652	9.3514
AKTIP	4.6418	3.8331	2.7145	3.4759	5.6801	6.0759	2.3682	4.2069	4.521	4.7706	4.6688	6.87	4.2982	5.5912	7.7103	3.5923	4.8708	4.5141	7.3721	6.3883	4.9796	4.484	6.216	5.2571	2.0462	3.9153	4.2292	8.4427	5.3167	5.1572	8.2515	4.5694	10.4805	4.8271	3.5484	3.9104	3.8257	3.8519	5.5297	5.0526	3.4767	4.0007	3.3943	4.3569	9.5051	4.7568	11.8932	2.4475	4.4966
AL008723.1	0.0943	0	0	0.056	0	0	0	0	0	0	0	0	0	0	0.0367	0	0	0	0	0	0.1392	0	0.1087	0.0386	0	0.0402	0.0366	0.0405	0	0	0.0474	0	0.0787	0	0	0.0351	0	0	0	0.0387	0.0752	0	0	0	0	0	0.0361	0	0.0502
AL021546.1	0.1226	0.1156	0	0.3644	0.1389	0	0	0.079	0.0237	0.0554	0.0535	0	0.0522	0	0.0717	0.1111	0	0.0356	0.0603	0.0527	0.0905	0.0481	0.1178	0.0251	0	0.0522	0	0.211	0.0318	0.143	0.0925	0.0495	0	0.028	0.0485	0.0457	0.0512	0.0256	0.1423	0.0252	0.0489	0	0	0.0352	0	0.0536	0	0	0.3921
AL021997.3	0.2734	0.4298	0.1577	0.8305	0.6056	0	0.2064	0.3391	0.3049	0.2469	0.5033	0	0.3365	0.1574	0.592	0.3745	0.8063	0.282	0.3586	0.1045	0.5382	0.1908	0.0934	0.3482	0	0.3882	0.2597	0.3659	0.3155	1.0773	0.5806	0.4169	0	0.3048	1.1047	0.4073	0.4317	0.203	0.235	0.3739	0.0242	0.2237	0.1985	0.2794	0.2313	0.0531	0.1628	0.2658	0.2266
AL022328.1	0	0	0	0	0	0	0	0	0	0	0	0	0	0	0	0	0	0	0	0	0	0	0	0	0	0	0	0	0	0	0	0	0	0	0	0	0	0	0	0	0	0	0	0	0	0	0	0	0
AL022578.1	0	0	0	0	0.0729	0.0652	0.0228	0	0	0.0363	0	0	0	0.0348	0	0.0146	0	0	0	0	0.0297	0.0316	0.0155	0.0165	0	0.0686	0	0.0346	0.0209	0	0.0202	0	0	0	0	0.03	0.0336	0.0168	0.0622	0.0165	0.0803	0	0	0	0	0	0	0	0.1072
AL035425.3	0.0301	0	0	0	0	0	0	0.0516	0.0232	0	0.0262	0	0	0	0	0	0	0	0	0	0	0	0	0	0	0	0	0	0	0	0	0	0	0	0	0	0	0	0	0	0	0	0	0	0	0	0	0	0
AL035460.1	0	0	0	0	0	0	0	0	0	0	0	0	0	0	0	0	0	0	0	0	0	0	0	0	0	0	0	0	0	0	0	0	0	0	0	0	0	0	0	0	0.0072	0	0	0	0	0	0	0	0
AL049634.2	0.0396	0.0124	0	0	0	0	0	0	0	0.0357	0	0	0	0	0	0	0	0	0	0	0	0	0	0	0	0	0	0.0227	0	0.0123	0.0398	0	0	0	0	0.0098	0	0	0	0	0.0105	0	0	0	0	0	0	0	0
AL049794.1	0.0272	0.0128	0.0471	0	0.0082	0	0.0206	0.0078	0	0	0	0	0.0077	0	0.0071	0.0066	0	0	0	0	0.0134	0.0143	0	0	0	0.0232	0	0	0.0094	0	0	0.0073	0.0076	0	0.0144	0	0	0	0	0	0	0	0	0	0.0395	0	0	0	0
AL049834.1	2.9819	1.5234	2.5021	0.8312	1.2451	1.7886	2.2387	4.8931	3.2873	2.2726	2.8493	1.6343	1.7664	2.2502	1.6122	1.923	1.9552	0.92	1.5017	4.1901	1.7448	2.9072	1.6782	3.7276	0.5966	2.1353	1.9691	2.6712	2.1044	1.2638	2.9299	3.0455	2.8644	2.4458	1.0511	1.4232	2.118	3.4834	2.9633	3.5661	1.3051	5.2512	0.9423	3.3519	1.8396	2.1381	2.008	2.8609	0.6325
AL049872.1	0.8058	0.6333	0	0	1.7037	0	0	0.2307	1.037	0.4851	2.5763	0.2576	0	0.464	1.6749	0.3895	0	0	0.2642	1.1548	1.1895	2.1085	1.4446	1.0995	0	0	0.2087	0.6932	0.5578	0.7519	0.2702	0.2168	0	1.7148	0.4246	0	1.1226	1.1215	0	1.3223	0.4288	0.8478	0	1.544	0	0.4693	0	1.8799	0
AL096814.1	0	0	0	0	0	0	0	0	0	0	0	0	0	0	0	0	0	0	0	0	0	0	0	0	0	0	0	0	0	0	0	0	0	0	0	0	0	0	0	0	0	0	0	0	0	0	0	0	0
AL109810.2	0.0377	0	0.0521	0.0746	0.0341	0.0204	0.0142	0.0108	0	0	0.0328	0.012	0.0107	0.0867	0.0196	0.2276	0	0	0.3087	0.1619	0.1297	0.0394	0.0386	0.0103	0	0.0642	0.0195	0.108	0.0391	0.0351	0.0758	0.1013	0.1886	0.0114	0	0.028	0.042	0.0314	0	0.0206	0.4309	0	0.4921	0	0.628	0.0219	0.0673	0.0769	0.4549
AL109811.3	0.1995	0.0688	0	0.0639	0.2573	0.0622	0.0608	0.0066	0.0059	0.0139	0.0201	0.0515	0.0785	0.1591	0.1017	0.0223	0.1867	0.2137	0.0604	0.0066	0	0.0361	0.2536	0.0754	0	0.0588	0.2028	0.0066	0.0638	0.222	0.7256	0.0929	0.0064	0.028	0.0971	0.1372	0.1604	0	0.0712	0.0567	0	0	0	0	0.0918	0.3352	0.0529	0.0873	0.0409
AL109927.1	0	0	0	0	0	0	0	0	0	0	0	0	0	0	0	0	0	0	0	0	0	0	0	0	0	0	0	0	0	0	0	0	0	0	0	0	0	0	0	0	0	0	0	0	0	0	0	0	0
AL110118.2	0.2023	0.1821	0.1336	0.3498	0.3	0.0298	0.1458	0.4738	0.2414	0.2824	0.5934	0.0529	0.2664	0.3177	0.0717	0.3468	0.5695	0.1067	0.199	0.4903	0.1629	0.2021	0.4522	0.1205	0	0.3134	0.1001	0.4905	0.4966	0.2231	0.518	0.2821	0.0153	0.2852	0.2035	0.3288	0.1691	0.2611	0.313	0.5131	0.2643	0.1935	0.5493	0.3383	0.06	0.3213	0.169	0.5471	0.0392
AL117348.2	0.0104	0.0393	0	0	0.0094	0.0338	0.0118	0	0	0.0564	0.0363	0.02	0.0089	0	0.0162	0	0.0461	0.0967	0.0922	0	0.0307	0.0817	0.048	0.0085	0	0.0444	0.0486	0.009	0.0324	0.0583	0.0314	0.042	0.0174	0.0285	0.0823	0.0465	0.0783	0.0609	0.0161	0.0427	0.0083	0.011	0	0	0.0113	0	0.0399	0.0182	0.0666
AL117350.1	0	0	0	0	0	0	0	0	0	0	0	0	0	0	0	0	0	0	0	0	0	0	0	0	0	0	0	0	0	0	0	0	0	0	0	0	0	0	0	0	0	0	0	0	0	0	0	0	0
AL121758.1	0.0436	0.0412	0.0194	0.0148	0.0282	0.0404	0.0071	0.0428	0.0385	0.0056	0.0272	0.0957	0.0159	0.0215	0.0437	0.0769	0	0	0	0.0214	0.0184	0	0.0527	0.0051	0.0135	0	0.0291	0.0268	0.0194	0.0349	0.0627	0.0151	0.0052	0.0114	0.0197	0.0232	0	0.0052	0.0482	0.0205	0.0398	0.0197	0	0.0215	0.0407	0.0327	0.105	0	0.0199
AL121845.2	0	0.0817	0	0.5148	0.0262	0	0.1308	0.0248	0.0669	0.1043	0.0252	0	0	0	0	0.0628	0.0319	0.1005	0.0284	0.0248	0	0.0907	0.0887	0	0	0	0	0.0497	0.06	0.0539	0	0	0	0	0	0.086	0.0241	0.0482	0	0	0.0461	0	0	0	0	0	0	0	0.1539
AL121845.3	2.3338	3.8656	1.42	4.585	4.2004	2.1573	2.6849	2.2161	2.4358	3.3576	1.6	0.9571	2.3037	2.6599	0.9242	2.4625	1.7266	1.8115	1.0608	1.5546	2.7641	2.03	3.7925	1.2475	1.3348	2.0337	3.0353	3.4662	3.8218	3.2642	1.3275	2.2349	0.4835	1.0814	2.0442	4.1079	2.7222	2.4194	0.971	1.8225	1.5331	1.6708	2.3786	1.6099	1.091	3.6838	0.534	2.192	2.8304
AL132780.3	0	0	0	0	0	0	0	0	0	0	0	0	0	0	0	0	0	0	0	0	0	0	0	0	0	0	0	0	0	0	0	0	0	0	0	0	0	0	0	0	0	0	0	0	0	0	0	0	0
AL133335.1	0	0	0	0	0.0409	0	0	0	0.0348	0	0	0.0433	0	0	0	0	0	0.0524	0.0444	0	0	0	0	0	0	0.0769	0	0.0776	0	0	0.0454	0	0	0	0.0713	0	0.0377	0	0	0	0.072	0	0.0421	0	0	0.0788	0	0	0
AL133475.1	0	0	0	0	0	0	0	0	0	0	0	0	0	0	0	0	0	0	0	0	0	0	0	0	0	0	0	0	0	0	0	0	0	0	0	0	0	0	0	0	0	0	0	0	0	0	0	0	0
AL135745.1	0.1354	0.2553	0.0468	0.0536	0	0.0732	0.1022	0	0.0697	0.0408	0.0787	0.0866	0.0769	0.078	0.1407	0.0654	0	0	0.2219	0	0	0.1417	0.0693	0.1108	0.049	0.1538	0.1403	0.0776	0.328	0.1263	0.0454	0.1093	0.0377	0.0823	0.0713	0.0336	0.0754	0.0377	0.0698	0.2962	0.072	0.0475	0.0421	0.0519	0.2454	0.2365	0	0.0395	0.0481
AL135842.1	0	0	0	0	0	0	0	0	0	0	0	0	0	0	0	0	0	0	0	0	0	0	0	0	0	0	0	0	0	0	0	0	0	0	0	0	0	0	0	0	0	0	0	0	0	0	0	0	0
AL136295.1	0.0062	0	0	0	0.0056	0	0	0.0053	0	0.0056	0.0108	0	0	0	0	0.009	0	0.0143	0	0	0	0.0097	0	0.0152	0.0134	0.0053	0	0.0106	0	0.0058	0	0.005	0	0	0	0	0.0052	0	0	0.0051	0.0049	0	0	0.0071	0	0	0	0	0
AL136295.3	0.0796	0.0469	0.0207	0.071	0.018	0	0.0676	0.0342	0.0461	0.0719	0	0	0.0509	0	0	0.0144	0.1321	0.0693	0.0392	0	0.0588	0.0625	0.0612	0.0326	0.0216	0	0.0309	0.0171	0.0207	0	0.02	0	0	0.0726	0	0.0445	0.0166	0	0.0616	0.0163	0	0	0	0.0229	0	0	0	0.0174	0
AL136454.1	8.3154	3.7156	14.7743	5.6972	2.3033	5.7699	7.8116	3.7731	6.3366	3.0169	5.1929	5.5376	3.5576	2.8228	2.9719	6.7668	9.3567	3.9605	3.9648	5.2454	12.0073	2.4515	4.3804	3.7756	7.535	6.0008	5.2488	4.5296	4.9019	3.3885	2.0453	4.2214	4.3028	3.1463	5.626	5.5715	5.069	17.2846	4.0441	4.2607	9.3042	9.1688	9.1169	9.1845	3.9489	4.0603	2.2243	15.4714	8.0111
AL137164.1	0	0	0	0	0	0	0	0	0	0	0	0	0	0	0	0	0	0	0	0	0	0	0	0	0	0	0	0	0	0	0	0	0	0	0	0	0	0	0	0	0	0	0	0	0	0	0	0	0
AL138706.2	2.9686	6.7193	5.8544	0	4.5732	5.2947	1.6806	5.3536	4.5845	4.5576	3.883	3.9862	2.5291	5.6412	2.7767	13.3461	6.2378	4.8224	2.6281	4.85	3.0677	1.3983	4.7901	7.5346	0	1.0115	0.6921	3.32	5.8571	3.3243	5.6733	1.6777	0	3.7907	6.1014	3.98	1.2408	2.727	0	6.5769	2.3697	1.874	0.8312	1.7065	5.4883	2.5933	1.1366	3.1167	0.6328
AL138751.1	0.5128	0	0	0.6095	0	0	0	0	0.3959	0.4631	0	0	0	0	0.7994	0	2.8354	1.1899	0	0.8818	3.0278	0	0	0.4198	0	0.4368	0.3985	0	0.5325	0	0	0	0	0	0	0	0	0.4282	0	0	0	0	0	0	0	0	0	0	0
AL139011.2	0.0177	0.0333	0	0.014	0.0693	0.0095	0.0333	0.0202	0.05	0.1276	0.1026	0.0452	0.0401	0.0915	0.0184	0.0726	0.0651	0.0478	0.0232	0.086	0	0.0554	0.0814	0.0434	0.0384	0.0251	0.0732	0.0557	0.0367	0.1153	0.1421	0.0665	0.0196	0.0537	0.0465	0.0438	0.0886	0.1327	0.0637	0.0773	0.0188	0.0124	0.0385	0.0271	0.0576	0.0514	0.027	0.0154	0.0251
AL139260.3	0.0573	0.0663	0.054	0.0371	0.1604	0.0844	0.0648	0.0089	0.0241	0.0611	0.059	0.0699	0.0665	0.0719	0.0162	0.0642	0.213	0.0785	0.0461	0.0582	0.0231	0.1389	0.092	0.0511	0.0113	0.0621	0.0849	0.0851	0.0973	0.1166	0.1099	0.0714	0.0174	0.0427	0.0905	0.0737	0.0261	0.0391	0.0322	0.0256	0.0706	0.0329	0.1263	0.0479	0.1245	0.1546	0.0159	0.0319	0.0166
AL139300.1	0.027	0	0	0	0.0122	0	0	0.0232	0.0052	0.0183	0.0177	0	0.0288	0.0117	0.0211	0.0343	0.0448	0	0.0066	0.0058	0	0.0106	0.0675	0.0111	0	0.023	0	0.0291	0.0421	0.0441	0	0.0327	0.0169	0.0185	0	0.0101	0.0113	0.0169	0.0418	0.0443	0	0.0071	0	0	0	0.0118	0.0052	0.0946	0
AL139333.1	0	0.1478	3.2525	0.3725	0.284	0	0	0.2691	0	0.283	1.093	0	0.267	0	0	0.4544	0	0.7272	0	0	1.8503	0.492	0.4815	0.2566	0	0	1.2176	0	0	0	0	0.7589	0.2615	0.5716	0	0	0.2619	0	0	0.2571	0	0	0	0.3603	0.3408	0	0.2399	0	0
AL139353.1	0.1569	0.0938	0.1311	0.1319	0.2185	0.1737	0.091	0.138	0.0739	0.1313	0.1034	0.1358	0.1141	0.1058	0.167	0.1332	0.0466	0.1066	0.1506	0.1086	0.0226	0.1442	0.0911	0.1003	0.1206	0.0685	0.0803	0.0823	0.0676	0.0571	0.0847	0.1112	0.1884	0.0768	0.0968	0.1511	0.0864	0.1214	0.1598	0.0659	0.0825	0.2214	0.0857	0.132	0.1165	0.0802	0.1524	0.1105	0.3793
AL158147.2	0	0	0	0	0	0	0	0	0	0	0	0	0	0	0	0	0	0	0	0	0	0	0	0	0	0	0	0	0	0	0	0	0	0	0	0	0	0	0	0	0	0	0	0	0	0	0	0	0
AL158839.1	0	0.14	0	0	0.538	0	1.0084	0.7648	1.3753	0.5362	0	1.4237	2.0233	1.0257	1.6198	0.4305	2.9547	0	6.4243	0.7658	1.3147	0	0.4562	0.4861	0	0.5058	0	0.2554	0.9248	0	1.7916	0	0	0.2708	0	0.8845	0.4963	0.2479	0	1.4615	0	0.6247	0	0.3413	1.6142	0	1.3639	0	0.3164
AL159141.1	3.5994	2.1604	1.6708	1.8878	1.0719	3.283	0.6046	0.8886	0.805	1.4379	0.8871	3.8971	2.0106	2.5586	4.0071	0.6062	0.9935	3.3194	5.7604	0.3318	0.7192	0.7772	0.9913	3.7622	3.4109	1.172	0.7739	0.5885	0.9289	0.4001	0.7566	0.4594	2.0734	1.4735	1.7901	1.0901	1.168	0.555	0.199	0.4973	0.2816	0.4224	0.5002	0.8111	1.2567	0.8784	1.0938	0.7638	1.7011
AL159163.1	0.3384	0.0133	0	0.4023	0.1278	0.4573	0.1277	0.0484	0.0436	0.1273	0.123	0.027	0.1682	0.0974	0.1539	0.0204	0	0.3927	0.2774	0	0	0.0886	0.1517	0.1385	0.0306	0.0721	0.1534	0.097	0.1757	0.0526	0.0284	0.0911	0.6119	0.0772	0	0.105	0.0236	0	0	0.0694	0.09	0.1187	0	0.1945	0.184	0.1478	0.0648	0.148	0.0601
AL161784.1	0	0	0	0	0	0	0	0	0	0	0	0	0	0	0	0	0	0	0	0	0	0	0	0	0	0	0	0	0	0	0	0	0	0	0	0	0	0	0	0	0	0	0	0	0	0	0	0	0
AL162231.1	2.0217	1.5192	1.0348	2.2494	1.9575	2.2751	1.8918	2.085	3.2932	2.7762	2.5679	1.3016	1.3527	1.4193	2.0579	1.814	2.3583	2.3672	1.5982	3.4132	0.7632	1.6958	1.4541	2.0709	0.5015	1.4233	2.4249	3.3355	2.6362	1.5937	1.6899	3.1078	2.9196	1.7429	2.233	1.3064	2.1529	2.8524	1.0424	2.583	3.0065	3.8073	3.9462	1.6557	2.6503	1.7419	2.5164	1.3892	1.9875
AL162231.3	0	0.0265	0	0	0.017	0	0	0	0.029	0	0	0	0	0	0	0.0136	0	0.0218	0	0	0	0	0.0144	0.0307	0	0	0	0.0161	0	0	0	0	0.0157	0	0	0	0	0.0157	0	0	0	0	0	0	0	0	0	0	0
AL162426.1	0	0	0	0	0.284	0.5081	0.3548	0	0	0	0.2732	0	0	0	0	0.6817	0.6931	0	2.1577	0.2694	0	0	0	0.5131	0	0	0	0	0	0.8772	0	0	0.523	0	0.4954	0.2334	0	0.2617	0	0	0	0	0	0.3603	0	0	0	2.1932	3.0058
AL163195.3	0	0	0	0	0	0	0	0	0	0	0	0	0	0	0	0	0	0	0	0	0	0	0	0	0	0	0	0.0059	0	0	0	0	0	0	0	0	0	0	0	0	0	0	0	0	0	0	0	0	0
AL163636.3	0.0452	0.0373	0	0.0537	0	0	0	0.0194	0.0087	0.0102	0.0099	0	0.1925	0	0.1145	0	0	0.0393	0.2	0	0	0	0.0087	0.0185	0.0736	0	0.0088	0	0.0117	0	0	0	0.0094	0.2885	0	0	0	0	0	0	0	0	0	0	0.0491	0.0197	0	0	0.0241
AL354761.1	0	0	0	0	0	0	0	0	0	0	0	0	0	0	0	0	0	0	0	0	0	0	0	0	0	0	0	0	0	0	0	0	0	0	0	0	0	0	0	0	0	0	0	0	0	0	0.0641	0	0
AL354828.1	0	0.0132	0	0	0	0	0.0158	0	0.0108	0.0252	0	0.0402	0	0	0.0109	0.0101	0	0.0162	0.0275	0.024	0	0	0.0107	0	0	0.0357	0	0	0	0	0.0421	0	0	0	0	0.0104	0	0.0117	0.0216	0	0	0	0	0.0161	0.0455	0.0244	0	0	0.0446
AL354828.2	0	0.0234	0.0516	0.0591	0	0	0.0281	0.0213	0	0	0.0217	0	0	0	0	0	0	0	0	0	0	0.117	0	0.0203	0	0.0847	0	0.0214	0	0	0.05	0.0201	0	0	0	0	0	0	0.0384	0.0204	0	0	0.0232	0	0.027	0	0.0571	0	0.0265
AL355102.2	0	0	0	0	0	0	0	0	0	0.0179	0.0173	0	0	0	0.0154	0	0	0	0	0.034	0	0	0	0	0.1505	0	0	0	0	0	0	0	0	0	0	0	0	0.0165	0	0	0	0	0	0	0.0215	0	0	0.0346	0
AL355315.1	0	0.0043	0	0	0	0	0	0	0	0	0	0	0	0	0	0	0	0	0	0	0	0	0	0	0	0	0	0	0	0	0.0092	0	0	0	0	0	0	0	0.0142	0	0	0	0	0	0	0	0	0	0
AL355916.3	0	0	0	0	0	0	0	0	0	0	0	0	0	0	0	0	0	0	0	0	0	0	0	0	0	0	0	0	0	0	0	0	0	0	0	0	0	0	0	0	0	0.0229	0	0	0	0	0	0	0
AL356135.1	0	0	0	0	0	0	1.7417	0	0	0	0	0	0	0	0	0.3718	0	0	0	0	0.757	0	0	0	0	0	0	0	0	0	0	0	0	0	0	0	0.4286	0	0	0	0	0	0	0	0	0	0	0	0
AL358075.4	0	0	0	0	0	0	0.0123	0	0.0084	0	0	0	0	0	0.0085	0	0	0	0	0	0	0	0	0	0	0	0	0	0	0	0	0	0	0.0099	0	0	0	0	0	0	0.0087	0	0	0	0	0	0	0	0
AL365181.2	0.4606	0.221	0.5452	0.3842	0.5126	0.2358	0.3934	0.7842	0.6115	0.416	0.2748	0.3488	0.3305	0.4746	0.2708	0.791	0.8043	0.4594	0.2623	0.8477	0.7635	0.6851	0.7203	0.2117	0.0088	0.2134	0.3705	0.8551	0.3944	0.9124	0.764	0.398	0.2495	0.2506	0.3449	0.4514	0.4999	0.4251	0.5625	0.431	0.3161	0.3741	0.362	0.1115	0.3515	0.6071	0.3713	0.2474	0.155
AL365202.1	0	0.0814	0	0	0.0522	0	0.0652	0.0494	0.0889	0.104	0.5019	0	0	0	0	0	0	0	0	0.099	0.5098	0	0.0442	0.0471	0	0.0981	0	0.0495	0	0.0537	0.0579	0.1859	0	0.105	0	0.0429	0.0962	0.0961	0	0	0	0.1211	0	0.0662	0	0	0.0441	0.1007	0
AL365214.2	0.0112	0	0	0	0.0609	0	0.1014	0.0096	0	0	0.1172	0	0	0.0193	0	0.5197	0	0.052	0	0	0	0	0.0172	0	0	0	0.0261	0.0289	0.0233	0.0627	0	0.0633	0	0.0613	0	0	0.0094	0.0281	0.0693	0.0184	0.0089	0	0.0627	0	0	0	0	0	0
AL391650.1	0.2099	0.2041	0.177	0.1403	0.1902	0.2765	0.2376	0.0901	0.1114	0.1185	0.1487	0.2768	0.0894	0.136	0.2249	0.2663	0.058	0.7153	0.4	0.203	0.1936	0.0824	0.2117	0.494	0.171	0.2682	0.1937	0.1016	0.1907	0.2571	0.343	0.1483	0.2737	0.0837	0.1244	0.1368	0.307	0.1753	0.2638	0.226	0.2094	0.138	0.2204	0.1961	0.3424	0.1833	0.3114	0.1492	0.3775
AL391987.1	0.5076	0.0798	0.1756	0.3017	0.6133	0.1372	0.9579	0.5813	0.4573	0.8405	0.4427	0.1623	0.0721	0.2923	0.1978	0.2454	1.2164	0.0982	0.0832	0.4365	0	0.6642	0.5201	0.0693	0.0919	0	0.3288	0.5095	0.1757	0.5527	0.0851	0.5464	0.1412	0.3858	0.2675	0.1891	0.6365	0.5652	0.2617	0	0.6078	0.7121	0	0.0973	0.276	0.1478	0.3887	0.3701	5.1399
AL391987.2	0	0.07	0.4622	0.1764	0.1793	0.0802	0.2241	0.085	0	0.1787	0.1294	0	0	0.0855	0	0.287	0.1094	0.2296	0	0.2127	0	0.0777	1.4446	0.0405	0.1075	0.1686	0.0769	0.3405	0	0.0923	0.0995	0	0	0.0451	0	0	0.0414	0.124	0	0	0.2765	0.3123	0.3233	0.1138	0	0.2593	0	0.2597	0.4746
AL445183.1	0.3525	0.6649	0	1.6761	0	0	0	0	0	1.2734	0.3074	1.6906	0	0.609	0.5496	0.2556	0	1.2271	0.3468	0.3031	0	0	0.5417	0.5772	0	1.2012	0.8219	0	1.0982	0.9869	1.7729	0.5692	0.2942	0.9646	0	0.2626	0.5894	0	0	0	0	0	0	0.4053	0	0	0	0	0
AL445989.1	0	0	0	0	0	0	0	0	0	0	0	0.0399	0	0	0.0454	0	0	0	0.0327	0	0	0.0261	0.0064	0	0	0	0	0.0072	0	0	0.0084	0	0	0	0.0132	0	0	0	0.0129	0	0	0	0	0	0	0	0.0064	0	0.0089
AL512310.1	0.018	0	0	0	0	0	0	0	0	0	0	0	0	0	0	0	0	0	0	0	0	0	0	0	0	0	0	0	0	0	0	0	0	0	0	0	0	0	0	0	0	0	0	0	0	0.0314	0	0	0
AL512785.2	0.0295	0.0279	0.0613	0.351	0.0803	0	0	0.038	0.0228	0.0533	0.0129	0.0142	0.0126	0.0255	0	0	0	0.0685	0	0	0.0436	0	0.0113	0.0121	0.016	0	0.0115	0.0254	0	0.0138	0	0	0.0123	0.0404	0	0.066	0	0	0	0.0242	0	0	0	0.034	0	0	0	0.0258	0.0315
AL513523.2	0	0	0	0	0	0	0	0	0	0	0	0	0	0	0	0	0	0	0	0	0	0	0	0	0	0	0	0	0	0	0	0	0	0	0	0	0	0	0	0	0	0	0	0	0	0	0	0	0
AL589743.1	2.8017	5.4269	8.5132	6.8653	3.5265	0.0799	0.3277	4.2462	12.4857	4.0928	4.8916	1.3997	0.0944	1.8403	0.552	8.9166	0.6878	3.8725	0.5875	8.3656	14.935	4.9789	2.2995	0.0202	4.0875	0.7448	4.4409	4.7676	18.5944	5.5795	2.2297	0.1889	0.5344	0.7133	1.9178	2.3253	0.8699	4.6589	1.0763	0.4244	1.9268	1.3022	9.5348	8.6724	1.125	2.184	1.5276	13.9477	1.1616
AL589842.1	0	0	0	0	0	0	0	0	0	0	0	0	0	0	0	0	0	0	0	0	0	0	0	0	0	0	0	0	0	0	0	0	0	0	0	0	0	0	0	0	0	0	0	0	0	0	0	0	0
AL591806.1	0.2256	0	0	0.8045	0.2044	0.7316	0	0	0	0	0	0.541	0	0.5846	0	0.0818	0	0	0.6658	0	0	0.1771	0	0	0	0	0	0.097	0	0.1053	0.2269	0	0	0	0.1783	0	0.1886	0	0	0	0	0	0	0	0.368	0.1971	0	0	2.1642
AL592490.1	0	0	0	0	0.0193	0	0	0	0	0	0.0046	0	0	0	0	0	0	0	0	0	0	0	0	0	0	0	0	0.0023	0	0.005	0	0	0	0	0	0	0	0.0045	0.0041	0.0022	0	0	0	0.0031	0	0	0.0041	0	0
AL596220.1	0	0	0	0	0.1136	0.2032	0	0	0.0968	0	0	0.3607	0	0	0	0.0909	0	0	0	0	0.185	0	0	0.1026	0	0	0	0	0	0	0	0.1012	0	0	0	0.0934	0	0	0	0	0	0	0	0	0	0	0	0	0
AL603832.3	0.0157	0.1258	0	0	0.3129	0.0255	0.1244	0.027	0.0121	0.0425	0	0	0.0134	0.0813	0.1224	0.0228	0	0.0546	0.1853	0	0.0463	0.0739	0.0241	0.1928	0	0.0802	0.0732	0.0135	0.0978	0.0293	0.0316	0.0127	0.0655	0.0286	0.0744	0.0234	0.0262	0.1049	0.0243	0.0386	0.0125	0	0	0	0.2048	0.0274	0.0962	0.0412	0.2509
AL627230.1	0.1489	0.351	0.5151	0.118	0.6295	0.1609	0.1124	0.2131	0.1533	2.0166	0.2164	0.238	0.0846	0.5143	0.0774	0.1439	0.7683	1.2091	0	0.2987	0.0733	0.1558	0.0763	0.3656	0.7009	0.465	0.3856	0.3415	0.1031	0.602	1.2478	0.2404	0	0.2263	0.3923	0.1478	0.2074	0.2901	0	0.0814	0.0396	0.2088	0.1389	0.1712	0.7015	0.1734	0.228	0.8683	0.8462
AL645728.1	0.1226	0.0578	0.1273	0	0.0556	0	0	0.0526	0.0473	0	0.0535	0	0	0	0	0.0889	0.0678	0.0711	0	0.0527	0	0	0.0471	0	0	0	0.0476	0	0	0	0	0.099	0.1023	0	0	0	0	0.0512	0	0	0.0979	0.129	0	0.0705	0	0	0	0	0.2614
AL645922.1	0	0	0	0	0	0	0	0	0	0	0	0	0	0	0.0016	0	0	0	0	0.10545	0	0	0.0016	0	0	0	0	0	0	0	0	0	0.00175	0.0019	0	0	0	0	0	0	0	0	0	0	0	0	0	0	0
AL645941.2	0.0276	0.013	0	0.2629	0	0	0	0	0	0	0	0	0	0.0478	0.2586	0	0	0.0962	0	0	0	0	0.0425	0	0.1802	0	0	0	0	0.0258	0	0	0.0461	0	0	0.0206	0.0693	0	0	0	0	0	0	0.0318	0	0.0483	0.0635	0	0
AL662899.4	0.2034	0.1802	0.0831	0.5567	0.0614	0.0699	0.1674	0.127	0.157	0.1057	0.1612	0.1418	0.084	0.0426	0.0865	0.1609	0.1022	0.4361	0.0788	0.2384	0.1092	0.0967	0.1373	0.3481	0.4285	0.147	0.1101	0.0636	0.128	0.1783	0.155	0.1194	0.0257	0.1012	0.1461	0.2892	0.1854	0.1389	0.305	0.1264	0.2115	0.0972	0.2128	0.0708	0.0737	0.0861	0.0613	0.2857	0.3612
AL669918.1	0.0063	0	0	0	0	0	0.0212	0.0054	0.0097	0.0056	0.0055	0.018	0.0053	0	0.0098	0.0091	0	0.0073	0.0185	0.0108	0	0	0.0096	0.0051	0.0068	0.0107	0.0049	0.0431	0.026	0	0.0126	0	0	0.0228	0	0.0047	0.0157	0.0052	0	0	0.03	0.0132	0.0409	0.0072	0	0	0	0	0
AL672142.1	0	0	0	0	0	0	0	0	0	0	0	0	0	0	0	0	0	0	0	0	0	0	0	0	0	0	0	0	0	0	0	0	0	0	0	0	0	0	0	0	0	0	0	0	0	0	0	0	0
AL691442.2	0	0	0	0	0	0	0	0	0	0	0	0	0	0	0	0	0	0	0	0	0	0	0.0125	0.0133	0	0	0	0	0	0	0	0	0	0	0	0	0	0	0	0	0	0	0	0	0	0	0	0	0
AL713999.1	0	0	0	0	0	0	0	0	0	0	0	0	0	0	0.0175	0	0	0	0	0	0	0	0	0	0	0	0	0	0	0	0	0	0	0	0	0	0	0	0	0	0	0	0	0	0	0	0.0172	0	0
AL772284.2	0	0	0	0	0	0	0	0.0175	0	0	0	0.1172	0	0	0	0	0	0	0	0	0	0	0	0	0	0.0694	0	0	0	0	0	0	0	0.0186	0	0	0	0	0	0	0	0	0	0	0	0	0	0	0
AL845331.2	0.0162	0	0	0	0.1909	0.0263	0.0184	0.0835	0.025	0.0146	0.0141	0.1088	0.1243	0.028	0.139	0.3291	0	0.0376	0.3189	0.0139	0.1436	0.0254	0.0996	0	0	0.0552	0	0	0.2693	0.0302	0.0489	0.0131	0.0271	0.0591	0	0.0121	0.0135	0	0	0	0	0.0171	0	0	0.2644	0	0	0	0.1036
AL929554.2	0	0	0	0	0	0	0	0	0	0	0	0	0	0	0	0	0	0	0	0	0	0	0	0	0	0	0	0	0	0	0	0	0	0	0	0	0	0	0	0	0	0	0	0	0	0	0	0	0
ALAD	9.6101	7.1497	6.785	9.9616	13.4042	8.5508	5.8326	9.4834	12.3525	13.3064	12.8869	10.6081	14.6765	13.1463	16.7813	11.7823	8.4986	6.8362	13.662	10.1029	6.8527	7.5548	12.754	9.0747	10.5035	6.2916	14.33	8.989	10.5012	10.8121	14.5197	10.3547	14.3189	14.3713	9.669	10.236	9.5205	6.9931	5.1161	13.5475	8.4626	7.1597	8.2755	7.4179	13.3093	10.442	14.5792	8.3395	15.5845
ALAS1	10.469	13.0794	10.7278	23.5232	8.7309	13.8264	17.6782	15.981	15.4666	12.2745	10.1065	12.0634	30.6514	7.6767	16.7	12.8117	10.5595	16.5293	11.6567	19.2315	17.0306	17.652	16.9137	16.6017	14.1214	11.9531	17.9209	21.9677	8.1066	13.7418	12.6575	11.156	71.9167	17.4967	9.6418	15.0386	11.0714	10.7096	12.1479	11.0814	20.4842	20.4845	23.4848	12.6577	10.8263	11.9259	14.9084	8.8908	18.5397
ALAS2	0.0317	0.2243	1.4732	0.3016	0.2156	1.0157	0.018	1.0895	4.8981	0.3222	1.4797	0.0076	1.0201	0.5616	0.136	1.3972	0.4209	0.46	0.0468	0.0477	0.0234	0.0622	0.7311	63.1604	1.6713	0.2364	0.5176	7.5241	0.0576	0.0962	0.0957	0.5249	0.1654	2.7193	0.1003	1.1694	0.285	0.5364	0.0368	0.4229	0.1203	0.4004	0	0.5743	0.3535	0.0139	0.0182	0.9088	0.7099
ALB	0.466	0.4796	0.208	0.0596	0.0045	0.1706	0.3177	0.3959	0.4682	0.1358	0.0131	0.197	8966.6558	0.1558	0.1406	0.2362	0.0222	1.3372	0.1232	0.056	0.1184	0.0944	0.4851	0.1354	0.0436	0.047	0.7438	0.4483	0.026	0.1824	0.1865	0.1214	0.1045	4430.0206	0.1267	0.0933	0.0251	0.3557	0.0698	0.0206	1.3359	0.4534	0.0327	0.2592	0.0218	0.9105	0.0882	0.0614	0.1816
ALCAM	18.4039	49.9567	2.5076	12.8707	4.6221	13.8424	2.2551	40.8471	27.7749	44.6031	48.9419	32.9295	94.3565	70.5889	25.0487	3.7362	40.9953	37.6979	22.4181	7.9772	1.5832	57.9449	97.7863	74.2829	2.7349	60.751	135.6026	78.96	30.967	95.8946	84.0445	160.3039	21.7227	59.1375	22.6605	18.6058	71.1859	15.7764	24.0851	84.6326	7.4318	25.7507	5.2711	13.3843	26.0711	28.7445	20.8131	31.3078	9.7672
ALDH16A1	6.6402	12.578	15.2899	10.6737	7.4934	11.0325	3.7798	7.3986	9.0444	4.9599	4.2807	7.4105	7.3183	10.0985	5.7723	7.3677	10.2494	7.7935	7.3276	4.1208	11.6532	5.7506	7.012	6.3496	10.4689	5.6161	6.9674	5.7689	4.7874	4.7238	1.9831	7.8205	5.4925	6.2858	8.7407	6.9546	10.501	8.747	3.3429	4.0849	3.6626	8.4969	7.5991	7.7726	2.81	3.8459	2.6092	7.5153	8.8367
ALDH18A1	20.7764	21.5602	21.187	21.8379	11.4086	16.88	14.9568	29.3365	32.9974	15.4842	27.0071	11.5495	14.4544	14.2587	12.6046	29.1238	13.163	10.8336	8.1633	33.8209	44.6329	12.9167	16.1228	8.3028	28.352	15.7539	10.72	14.9089	13.7687	13.1991	7.475	13.309	8.4213	20.1219	13.1061	17.8376	15.046	21.0162	15.5822	19.2969	42.0024	30.5569	47.8756	35.4531	9.2742	10.9668	6.8362	14.9419	12.882
ALDH1A1	11.8728	14.7932	1.9727	2.6615	1.1033	8.3494	5.7362	2.0657	2.1096	2.2903	1.3776	246.7257	43.1978	11.8301	195.4158	0.323	3.2382	8.8418	233.6944	6.2254	1.5168	4.1217	1.3463	3.4185	5.3493	3.405	1.6617	1.0781	7.8143	2.3167	6.9896	2.5509	49.2955	64.5189	4.1786	2.3712	3.9817	0.739	0.5696	0.5994	0.256	0.25	0.7151	2.7451	111.8317	2.3867	5.4801	0.847	49.6541
ALDH1A2	0.3395	0.0222	0.0224	0.1306	0.0729	0.3978	0.0178	19.1071	0.5364	22.1635	0.0873	0.4631	0.1271	2.4004	0.6777	0.084	7.9654	0.3165	0.3205	0.0422	0.0029	1.858	0.1025	0.0386	0.1173	0.2424	0.0458	0.4272	0.1243	1.8735	4.2796	0.0539	0.3865	0.2166	0.0993	0.0862	4.2703	0.0098	1.5695	0.0403	0.0141	2.3745	0	0.3926	0.4162	0.2812	0.3817	0.0326	0.2364
ALDH1A3	0.645	2.5795	0.3712	0.899	10.844	1.9013	2.1243	1.6868	1.6117	0.4845	0.5777	9.6613	0.552	6.0519	14.6039	0.1509	1.8772	8.3679	10.7967	1.7897	0.6621	0.4235	2.3742	3.6459	6.6535	7.6566	2.3763	4.0579	1.7352	0.5116	2.4681	0.9917	3.6353	0.4091	5.0751	0.8756	0.9141	2.5853	0.4897	2.6557	0.3651	0.7372	0.2435	2.3425	8.4644	0.8963	1.8878	2.6444	5.0274
ALDH1B1	8.3944	5.4522	23.1314	9.7285	6.8416	5.9777	9.4107	15.4176	15.4437	9.4051	7.7867	5.2034	14.8064	7.0934	4.3018	26.2645	10.498	5.1486	4.3159	12.0964	12.7749	8.0672	4.2703	3.2398	19.1154	10.1548	8.7926	3.6227	7.3071	11.0213	3.8858	5.2042	5.0292	26.5935	4.258	6.3757	8.3271	6.5953	13.9835	8.5001	14.8551	13.2853	14.4903	10.5585	3.037	3.9631	3.647	12.1534	7.6821
ALDH1L1	0.1456	0.0273	0.0218	0.044	0.0783	0.092	0.0279	0.0138	0.0705	0.0591	0.0301	0.0521	3.5693	0.049	0.0596	0.043	0.1215	0.0902	0.102	0.0255	0.0146	0.1027	0.0446	0.0667	0.2293	0.0515	0.0556	0.0563	0.0282	0.091	0.2656	0.0807	0.379	3.5162	0.0702	0.0561	0.0392	0.102	0.0267	0.0587	0.0207	0.061	0.0369	0.0468	0.3637	0.0712	0.1021	0.0443	0.1026
ALDH1L2	2.2059	1.3994	1.311	2.0475	1.3699	0.9546	1.599	5.5327	1.1381	2.3712	4.4837	2.07	4.1654	1.3745	2.5504	5.8328	1.9644	2.211	2.5964	7.5717	4.5543	0.7401	2.022	1.5894	4.5252	1.9519	2.733	3.4754	1.3612	1.9248	5.678	2.8777	1.781	1.8287	4.3963	3.5527	1.1838	0.686	0.1969	4.4688	3.6042	2.0488	2.3578	3.4418	2.5871	2.2589	3.3462	1.1886	3.3093
ALDH2	7.9941	5.4631	6.2357	13.8949	7.6273	7.1047	6.4651	12.2738	6.7103	8.1673	6.7583	9.5474	35.0096	9.2386	10.6113	7.1082	9.3163	8.9585	11.148	9.8721	6.1344	9.5718	10.3052	6.4723	5.3525	7.3836	7.7522	12.6401	6.6254	8.6506	11.8614	10.7797	15.5616	24.3826	7.8302	10.1878	9.1954	6.3037	13.5907	7.3609	5.2333	10.8612	6.2427	8.5664	13.2391	11.3603	18.3007	8.7851	13.539
ALDH3A1	0.1382	0.0998	0.1569	0.1489	0.1448	0.063	0.0929	0.0742	0.05	0.0429	0.0565	0.1657	0.0736	0.097	0.3838	0.0783	0.0955	0.0651	0.1954	0.0594	0.0383	0.1627	0.0564	0.1025	0.2065	0.0221	0.1175	0.156	0.0404	0.1854	0.0652	0.0697	0.0505	0.0827	0.041	0.0515	0.0578	0.541	0.0134	0.0248	0.0758	0.1318	0.1169	0.1341	0.1268	0.1283	0.0562	0.0945	0.1013
ALDH3A2	9.007	16.4847	11.8975	9.5627	18.7033	5.9572	6.688	9.1009	7.746	8.7778	17.9226	11.0393	38.7273	10.1045	12.2314	9.0755	10.6449	7.9302	11.4712	9.6331	9.7527	13.0305	8.5498	7.5073	3.055	7.6056	36.1068	13.2766	11.4239	13.719	8.5165	27.8211	15.8831	22.6449	6.6787	14.6939	9.5487	11.0452	8.468	20.5055	5.4974	8.5085	8.3334	7.8276	10.7413	7.28	7.6392	11.2322	6.7229
ALDH3B1	1.8591	0.5672	1.047	2.137	0.8933	1.5321	0.7142	1.3356	1.6505	1.3422	0.4031	3.8186	0.6527	0.997	7.6059	5.8979	0.7738	0.8771	6.9785	3.1445	0.6032	1.0866	0.6181	0.5018	1.2652	0.6265	0.4148	0.8964	0.4349	0.7149	1.0454	0.2928	1.4598	0.6103	1.2153	0.6429	0.9371	1.141	0.2686	0.3143	1.5472	0.8974	0.9177	1.2155	1.3581	0.6336	0.393	0.7239	2.8416
ALDH3B2	0	0	0.0163	0.0187	0	0	0	0.0045	0	0.0047	0.0046	0	0.0223	0.009	0.0245	0	0	0.0303	0.0051	0	0	0	0.004	0	0	0.1158	0	0.018	0	0	0.021	0	0	0	0	0	0.0175	0.0131	0.0485	0.0086	0	0	0.0098	0	0	0	0.004	0.0137	0.0056
ALDH4A1	4.6374	3.9301	2.2281	7.0387	2.681	3.3171	1.8697	0.709	1.4734	2.0588	2.6559	5.1122	23.9709	3.7243	5.6061	1.4069	3.419	2.2247	7.6795	1.1044	1.4423	4.7099	4.5995	1.7425	1.7741	1.3402	3.5255	3.5436	3.2104	4.6699	3.6356	2.8996	5.3359	24.4327	2.8935	1.1821	3.447	1.9612	4.8531	2.1228	2.6948	1.6263	2.5902	2.0884	5.0082	2.4523	8.2819	2.5724	8.8096
ALDH5A1	1.7855	3.4646	13.2114	1.5508	5.9669	2.3687	3.5058	5.852	7.3949	1.9665	3.5253	4.0772	9.6386	2.492	4.2517	10.1601	2.9603	2.6439	3.2356	6.0464	6.8903	3.414	1.6167	1.5973	1.2012	2.0976	2.6467	3.4068	5.9091	4.3756	6.694	3.2465	4.8278	5.1985	3.6412	9.0083	1.8945	4.1306	1.9329	5.006	4.9897	6.4606	6.4146	5.5564	6.6813	3.6547	8.7215	2.0793	6.6068
ALDH6A1	1.9074	2.1704	2.5109	2.3786	3.0116	1.7291	1.6434	2.2993	2.6718	2.6902	3.6049	3.7756	9.9769	1.6672	5.0171	1.7082	2.6837	0.9876	5.3423	2.1389	2.5914	1.9687	3.5405	1.7691	1.3403	1.8039	1.6162	2.3601	4.5086	2.969	2.9505	2.3907	3.5809	8.7103	1.3096	2.0773	2.7696	3.3233	5.6541	2.6917	0.8351	2.5452	1.3382	1.9134	2.8291	1.3985	3.2043	3.9249	2.1895
ALDH7A1	9.9064	7.9572	17.4617	12.8198	8.1604	9.1865	12.0537	16.5477	14.3173	6.1117	12.5755	7.4467	12.5388	8.4848	7.485	10.2192	14.3999	8.0797	5.2071	11.1603	12.4048	8.5302	13.5211	7.6195	6.4693	9.8424	3.5906	15.427	15.5271	14.3029	4.9427	10.1839	5.5248	12.4121	7.1884	9.9026	8.5633	10.2235	16.3461	11.9218	12.6256	13.1351	14.2853	13.9089	4.4946	7.268	3.8433	13.8018	5.1487
ALDH8A1	2.3482	1.9503	1.6963	2.5457	1.9675	1.9324	4.1818	1.7784	3.804	3.6179	0.71	0.6055	16.4167	3.6285	1.8073	1.0867	2.3294	2.9437	1.1375	3.2367	2.4474	2.8809	1.6094	3.0625	0.2628	0.8594	2.907	1.5329	1.1824	1.3654	3.2046	4.3583	0.7484	15.7726	1.4272	1.415	2.5794	1.0051	0.2282	1.6218	0.8619	0.7387	0.6002	1.6212	2.1751	0.7422	0.5828	2.0389	3.5277
ALDH9A1	10.8853	7.7138	13.1406	12.1723	14.7588	17.409	7.8825	7.024	7.2794	12.0985	7.5382	17.1127	15.5013	12.6187	19.1861	7.9079	15.5285	13.6689	19.2966	8.7748	8.2837	9.0431	11.5083	15.684	9.7477	8.6407	11.7908	8.6647	8.6741	12.6638	16.0269	8.8664	15.0127	16.7913	9.1546	12.7406	11.6475	9.3423	14.543	8.3778	9.2565	7.4107	13.4064	9.2744	12.0602	10.1883	14.1631	11.9491	7.7089
ALDOA	112.8057	64.1717	80.4437	206.6794	38.4622	142.0333	57.3957	67.3166	84.595	116.777	91.6855	129.5654	35.0786	43.7356	143.4826	90.1942	90.2213	102.0271	104.3112	50.6373	48.6681	115.9485	107.2773	127.9023	157.9886	134.2963	46.694	148.5213	67.1126	115.1055	96.3133	76.9988	247.5695	60.6358	84.2217	103.1503	99.881	65.8592	238.8434	165.0878	104.3332	177.4551	170.2975	64.4626	141.6276	62.0254	247.8749	148.1488	314.0266
ALDOB	0.29	0.3386	0.215	0.2462	1.514	0.347	0.3283	0.2964	0.5757	0.4614	0.4816	0.4304	472.2154	0.167	0.2475	0.3254	1.1223	0.3845	0.3463	0.2553	0.1325	0.6178	0.6153	0.113	0.045	0.1529	0.4346	0.2138	0.1075	0.8375	0.9027	0.4124	0.1671	461.1825	0.2947	0.1183	0.127	0.6227	0.2243	0.2889	0.2149	0.1598	0.0902	0.4366	0.4204	0.3619	0.2802	0.1389	0.2575
ALDOC	3.6235	4.6736	1.4696	13.6422	6.9493	7.0652	4.6327	0.8238	2.6774	18.6789	3.8955	20.9245	11.3882	5.9002	29.6762	3.9978	9.3311	8.5026	21.4542	23.082	0.8617	13.0385	8.8011	5.2898	3.7986	7.0791	15.5756	11.1863	5.179	22.7795	19.0311	23.0294	89.9219	5.4186	8.7803	10.8257	16.4102	8.9911	9.3594	14.6955	4.0549	7.0834	2.287	2.1727	45.596	11.6015	76.5986	10.6886	31.2343
ALG1	2.9695	3.3028	3.1134	4.5764	2.3294	2.0077	2.0753	2.6309	2.7056	2.6749	2.2251	2.8337	2.5651	2.6267	2.8075	3.032	3.2424	2.2665	2.7248	2.9223	1.7446	2.5586	2.5853	1.7441	4.6328	2.35	2.296	3.0791	2.8647	3.2276	2.7862	2.449	2.1105	2.9041	2.7252	2.3856	2.8535	3.0173	5.6645	2.3193	2.9982	2.5144	4.3699	2.7347	3.0329	2.8538	3.536	3.4475	4.9218
ALG10	0.6361	0.9435	1.1205	0.8111	1.7119	0.7376	1.1262	1.0727	0.7919	0.8008	1.0624	0.3513	1.4025	1.392	0.4568	1.2496	0.4989	0.5055	0.493	0.6895	3.0221	1.2046	1.9552	0.7449	0.0838	0.67	1.0067	1.1177	1.0809	1.4679	1.0703	1.5251	0.5115	0.8439	0.4571	1.7517	0.7477	0.3542	1.2524	0.9491	1.0402	0.6409	1.1263	0.7269	0.2851	0.9296	0.2568	1.1199	0.2301
ALG10B	1.172	1.9807	2.818	0.8872	3.296	1.62	0.9354	2.1336	1.8967	1.312	1.5865	0.8151	1.6155	1.8843	1.2753	2.7639	1.4008	1.6377	0.9116	1.4297	3.6349	1.5501	3.9531	1.7255	0.1718	1.4768	1.7872	1.5715	1.191	1.5268	1.7185	1.9389	0.428	1.7417	0.951	2.6244	0.6857	1.8625	3.5481	1.3231	2.6733	1.499	2.4996	2.102	0.7185	1.4951	0.3814	2.2926	0.3922
ALG11	0.3311	1.182	1.4135	0.5709	1.0135	0.5014	0.5463	1.0245	0.845	0.8714	0.7267	0.5469	0.5343	0.6061	0.8239	1.3898	0.5287	0.5852	0.7464	0.9692	1.8032	0.3856	1.3649	0.5027	0.4598	0.6557	0.4602	1.2244	0.665	1.0969	0.8889	0.5028	0.3239	1.2981	0.6692	0.6142	0.4986	0.6868	1.7707	0.8278	0.7807	0.4176	0.7758	1.1169	0.4364	0.4713	0.408	0.6063	0.4558
ALG12	2.7137	4.6995	2.298	5.8797	3.7804	2.3693	4.3009	2.6998	3.3653	3.2705	2.929	2.5209	2.223	2.4642	2.1621	4.0846	3.4838	2.3671	2.2649	2.6897	5.4628	2.5425	5.1521	1.8567	3.694	2.441	3.8124	4.2692	3.7179	4.2088	2.6946	1.9661	1.0425	2.628	2.7802	3.2604	2.472	2.4617	3.4491	2.5018	4.3223	1.0183	4.0266	2.5309	1.6407	1.9838	1.2327	2.8446	7.9353
ALG13	3.3138	3.242	6.1211	4.2865	7.0002	3.9051	1.245	7.7103	6.3853	3.9066	4.5597	4.5689	3.9037	5.6361	6.023	10.5095	3.9269	4.3083	4.2363	5.2398	5.434	4.0295	4.3771	4.435	1.9671	3.8978	2.6682	5.5051	6.9199	5.1167	4.3189	2.6081	4.2923	4.6116	4.0711	3.4431	3.4001	6.9487	4.2837	4.6708	4.7074	4.8298	2.5628	6.8539	3.8104	3.861	3.1587	4.9223	2.5055
ALG14	0.8625	1.3154	0.7986	0.8978	1.0553	1.0538	0.6782	0.5943	1.0512	0.8011	1.0983	0.5038	1.0132	0.7404	0.9667	0.6865	1.1792	0.5116	1.0074	0.5634	0.8298	1.0646	0.9745	0.7292	0.7176	0.9322	1.6887	0.9399	0.6494	1.0688	1.4258	1.4011	1.5157	1.0334	0.8665	0.925	1.2422	1.1691	0.9918	1.0262	1.2732	0.6376	0.6361	1.2198	0.98	1.157	1.0559	1.4308	0.8163
ALG1L	5.2189	0.5017	0.6042	1.4792	0.5639	0.5858	0.2045	0.1034	1.0539	0.6163	0.6826	0.3465	0.4959	1.1096	0.6258	0.1019	1.7093	0.6521	1.1057	0.3279	0	0.7564	1.1722	0.7067	0.0654	1.3166	0.4212	1.157	1.2089	0.9178	0.9893	1.7339	2.8643	0.0915	0.0952	0.0449	0.6208	1.3242	0.2794	0.8235	1.0575	1.3938	0.6932	1.0616	0.7204	1.7184	1.537	0.3161	0.8557
ALG1L2	0.6999	0.362	0.8085	0.4696	0.7467	0.2562	0.5624	0.2714	0.6624	0.9583	0.315	0.3248	0.4712	0.663	0.2992	0.2865	0.8364	0.5501	0.6218	0.5144	0.0667	0.8507	0.6419	0.5545	0.2943	0.2885	1.0001	0.4953	0.5627	1.9909	1.3852	0.4283	0.292	0.2883	0.6068	0.2859	0.7077	1.4329	0.3841	0.4909	0.7118	0.7601	0.6532	0.7657	1.0312	1.3017	0.3285	0.4049	0.4331
ALG2	10.29	6.1281	8.6021	5.3064	11.8998	9.2712	3.3655	5.7531	4.2749	11.1524	3.878	8.6398	8.699	11.2987	9.4665	9.2918	6.3863	9.3529	7.8844	4.3752	5.4598	6.8221	7.1482	5.9911	4.1538	5.5569	8.786	4.2456	5.7903	5.4522	5.3747	5.6695	7.8532	10.0373	5.2823	7.2587	7.7717	7.1815	6.3439	6.158	5.909	6.5828	7.2747	5.9544	4.5711	7.8791	7.3058	8.824	4.5042
ALG3	8.7195	7.1499	14.1257	10.5384	7.7597	9.853	11.0119	6.7958	9.1392	8.223	4.5024	8.5084	6.1135	6.118	6.6747	7.3817	6.8068	6.3595	6.1313	10.7234	8.4515	8.4211	6.0768	5.3752	10.7416	7.4027	9.8969	11.0565	11.2966	9.3174	4.7611	4.8665	6.3673	8.501	5.854	7.3641	8.3054	12.5644	17.1674	4.9342	19.6601	11.9131	19.0444	11.6985	3.9311	6.9984	7.3723	11.2058	13.2137
ALG5	11.106	11.8596	10.6148	7.1871	10.2317	15.0062	11.2823	9.438	12.1189	11.165	12.045	9.9345	10.684	11.9111	11.5964	13.4107	10.7214	8.8057	7.4955	15.1998	7.1842	13.4651	8.9662	11.347	4.6421	14.9333	14.1273	11.0738	11.2203	8.7012	8.9987	13.0881	11.6491	16.4325	7.4014	11.6958	12.1267	13.0617	24.516	13.5809	20.1867	19.166	17.3557	14.95	8.3118	12.37	6.5433	17.3347	5.1375
ALG6	2.6903	1.9343	1.845	0.8086	2.949	3.9242	1.9236	1.8289	3.8089	2.7908	2.7633	2.7607	2.2105	3.5727	3.0056	2.2086	3.0282	1.8206	2.5253	1.9841	1.9328	2.8446	2.3929	2.2586	0.2191	1.5608	2.4707	2.6615	3.0918	1.6971	1.6745	2.2382	1.9769	2.2168	1.7024	2.7778	2.306	2.3323	1.9935	2.948	2.2839	1.3667	1.64	1.4542	1.7472	3.1356	1.3061	3.8013	0.7615
ALG8	4.9223	5.2253	9.8412	3.6341	13.7904	11.0923	9.2905	9.3307	9.4166	5.8679	6.2821	8.5808	4.6326	5.3834	4.4449	7.6793	4.7272	3.6443	5.2426	12.786	14.0111	7.0039	6.8667	4.8858	2.6712	5.6269	5.9344	8.8533	14.0754	5.1566	4.9658	5.5943	4.685	9.4401	4.6242	12.6217	5.817	10.8523	8.8285	6.2859	9.3703	8.5451	10.4619	9.4959	3.8533	5.2132	9.1426	8.7375	1.8934
ALG9	1.2586	2.0413	2.0472	1.0015	1.3912	4.054	3.3617	4.7223	4.1563	1.8861	3.9627	1.1565	2.6663	1.7729	1.1785	3.5464	2.0038	2.5826	1.0448	5.4165	4.6854	1.6047	2.0834	4.1425	0.6929	1.565	2.0924	4.6307	3.7322	2.749	2.1814	2.6851	1.1031	3.0316	1.8296	1.3684	1.4739	3.3947	1.2805	3.7376	3.587	3.1104	3.4019	2.2725	1.4835	1.5385	0.9556	1.5649	1.1321
ALK	19.3428	30.1198	12.5898	31.1123	2.9729	18.6814	3.4327	7.3222	25.8318	23.6958	19.4489	4.9635	2.0401	12.2543	3.5181	9.7776	16.4511	6.9902	2.9294	3.627	0.4612	8.8914	29.3254	7.9762	10.8362	10.0517	10.5324	32.1088	16.0454	38.4736	10.4177	6.5605	3.3	26.3387	7.4676	24.9505	11.696	7.3936	21.9868	11.8877	19.1967	16.4596	11.4374	21.6885	3.2811	6.1116	3.2354	11.3958	9.5299
ALKAL1	0	0.0131	0	0	0	0	0.2676	0.1075	0.0107	0	0	0.1467	0.0948	0	0.0108	0	0	0.0484	0	0.1076	0.0205	0	0	0	0	0	0	0.012	0	0	0	0.0112	0	0.1015	0	0.0207	0	0	0	0	0.0111	0.0146	0.0519	0	0	0	0.0106	0	0
ALKAL2	0.3939	0.641	0.2645	0.202	0.2589	0.6512	0.1924	0.5438	0.5367	0.5649	0.2088	2.7778	1.4541	0.587	3.6721	0.3808	0.1964	2.0431	1.9904	0.3121	0.342	0.291	0.1484	0.7524	0.5622	0.2171	0.4261	0.2857	0.1043	0.1802	0.5671	0.3679	7.9206	2.557	0.232	0.2416	0.3228	0.1161	0.227	0.1394	0.074	0.195	0.0577	0.2486	2.0325	0.3373	4.3524	0.2162	0.7655
ALKBH1	5.5274	2.4661	4.6811	5.0141	4.6691	5.3156	2.9843	5.0277	3.1608	5.4001	4.3581	3.7892	3.9284	5.2831	3.9327	3.7448	6.751	2.1677	3.4179	4.0672	4.1984	7.0621	5.5729	3.1614	1.5578	4.7135	4.1384	4.7193	4.0839	3.5589	3.5548	4.6881	2.8599	4.7972	1.712	5.5882	6.003	5.2171	8.4762	5.1604	2.7593	4.8576	2.3935	3.9607	2.1029	3.971	2.7563	10.7076	3.3038
ALKBH2	13.0493	6.8502	15.9604	10.0038	10.6264	14.6767	18.7406	16.7649	17.6644	8.5215	11.7849	4.4862	5.735	8.8077	5.6329	17.8904	9.0053	9.4225	3.9686	20.5859	18.6856	11.8217	11.9855	6.9269	6.2939	13.8792	8.8722	16.5468	18.0624	10.5637	6.1168	8.0474	6.2895	9.1119	5.2687	19.0097	8.8079	17.7901	15.6131	11.9565	25.0323	23.7967	24.0628	20.7543	4.0259	17.6868	4.0907	16.3041	5.3868
ALKBH3	8.054	5.0425	5.9013	6.8682	6.3351	10.7571	4.2405	7.866	6.4613	5.7337	6.9236	5.7611	6.0412	6.0386	6.2277	6.0263	7.4238	7.4165	7.0172	6.5327	7.972	10.5955	8.3098	6.7809	5.2238	9.7837	7.4788	7.6897	6.5485	9.1267	9.6149	7.6252	12.6085	5.2443	5.9662	6.0573	8.1695	10.3301	8.9932	8.2711	9.4071	11.3932	8.1831	5.6756	9.7517	10.6814	9.3352	9.4056	10.424
ALKBH4	9.1706	8.8523	7.3155	14.7889	6.4597	7.132	10.8142	7.2908	6.8493	7.7663	5.0099	4.6751	6.5534	8.4079	4.3984	7.1061	16.4713	6.9721	6.465	6.5323	4.9808	13.95	10.6624	4.2065	5.3832	6.9328	10.915	6.8378	8.5349	13.0106	8.3038	8.8749	8.0069	5.7476	6.3062	13.2521	10.8776	8.1473	13.5966	6.0535	6.5607	8.7936	10.1032	5.6209	5.7545	21.5465	4.7299	11.9036	10.9597
ALKBH5	24.8621	27.5343	28.1729	33.2084	21.4429	20.1859	22.6303	20.5624	15.8427	24.6849	17.1097	27.7328	22.04	19.8481	31.7622	23.1511	25.7822	37.8952	33.1593	26.3312	30.2965	28.7823	21.9197	49.4787	24.4754	29.9175	36.557	26.5816	15.7977	28.7345	24.4948	25.4975	41.1133	19.4299	23.6241	25.9852	21.5139	19.3536	25.7475	27.5995	12.0674	21.302	31.4535	15.8076	50.5213	26.4223	41.3843	25.2462	33.2427
ALKBH6	1.8959	2.6448	2.0169	1.5789	4.1397	1.7831	2.218	1.4961	2.2278	3.015	1.8526	2.1284	1.7462	2.4785	1.9509	1.995	3.4567	2.5886	2.3186	1.0981	1.4139	2.166	3.1013	1.6265	0.5353	1.2155	2.4383	4.5302	2.5008	2.7034	2.6008	1.9411	2.0163	1.323	2.4179	2.0052	3.5057	2.2218	1.1096	1.9664	0.8432	2.202	1.3171	2.08	3.9178	2.1968	2.6499	2.0243	1.2477
ALKBH7	43.9023	27.4582	29.9482	29.9689	24.5126	26.3993	19.4881	36.2533	32.8933	29.1974	24.7139	28.1648	18.2704	13.9226	21.23	27.4912	43.7803	38.7684	26.2657	40.2197	26.3702	26.0193	14.2261	25.7749	29.1615	24.42	27.1863	39.7494	23.8873	25.8723	18.7043	20.5805	35.6847	18.3506	27.5979	13.9634	38.448	57.4074	44.0734	25.0973	30.0497	55.9656	33.9426	34.9914	21.5889	19.0795	20.1341	30.4531	28.8184
ALKBH8	1.9077	2.2046	3.5041	0.8883	1.4633	3.0322	2.9848	4.4277	3.3752	1.3396	3.661	1.8801	2.6874	1.9462	1.6362	6.4753	1.2916	1.0022	1.8211	8.5439	6.6468	1.362	1.5697	1.9431	0.8731	1.657	2.4164	2.7557	2.7882	2.043	1.8621	2.3951	0.843	3.1408	1.3358	1.6614	1.2462	3.6817	1.7194	3.294	4.6133	3.4294	4.4338	5.3321	0.9965	1.7124	0.8569	2.1815	0.8485
ALLC	0.5858	0.0439	0.1175	0.364	0.4343	0.4317	0.3166	0.0972	0.2159	0.505	0.0929	0.7662	1.7014	0.4255	2.6773	0.1979	0.3239	1.2744	0.8578	0.103	0.1081	0.8779	0.3273	0.0599	0.0868	0.2835	0.1242	0.7674	0.0968	0.5094	1.7007	0.1182	0.661	0.68	0.7788	0.3322	0.3005	0.4781	0.2059	0.1202	0.0425	0.3011	0.1678	0.1454	1.8243	0.535	0.3925	0.1572	0.227
ALMS1	2.1708	3.6824	4.1678	1.7975	9.0349	1.8975	2.721	4.4378	2.1931	3.8959	7.4606	1.5093	1.9325	2.1798	1.5232	4.5128	2.0492	1.8329	1.3999	3.8875	7.7992	1.6276	5.3695	2.1174	0.8293	2.2984	3.1206	4.4125	4.1722	4.0178	1.7221	3.6179	0.6671	4.1807	2.4765	3.2634	1.9585	3.2597	5.7343	4.7619	4.0567	2.8996	5.5301	3.8247	1.3238	2.4507	0.649	2.6851	1.0202
ALOX12	0.8215	1.9307	1.7053	1.2378	2.0281	0.43	1.4501	0.7999	0.9989	1.5071	0.9814	0.7445	1.1187	0.961	1.0336	0.9662	1.5165	1.3359	1.1835	0.4728	0.8498	0.8328	1.6103	1.1757	0.6746	0.5179	1.5583	1.2743	0.6717	1.7082	1.1125	1.0862	0.2267	0.7729	1.9123	0.8287	0.9462	1.4098	0.4002	0.6634	0.4234	0.9459	0.809	0.8924	1.0411	0.7459	0.4111	0.6848	0.8342
ALOX12B	0	0.012	0.8729	0.6134	0	0.0516	0.2236	0.3009	0.1427	0.1036	0.0167	0.1467	0.0326	0.1431	0.2086	0.462	0.0352	0.1331	0.0439	0.6683	0.094	0.09	0.0098	0.0522	0.0554	0.7001	0	0.0274	1.1114	0	0.3076	0.036	0	0.0174	0.2417	0.0047	0.2769	0.0904	0.1478	0	0	0.6904	0.107	0.4248	0	0	0.0293	0.5072	0.1969
ALOX15	0	0.0188	0.031	0.1595	0.009	0.137	3.7822	0.0085	0.0077	0.0673	0.0087	0.0048	0.0508	0.3091	0.0426	0.036	0.1154	0.0461	0.0391	0.0214	0.022	0.1015	0.0879	0.0122	0	0.0254	0.085	0.0342	0.0052	0.0232	0.19	0.0161	0.0207	0.0136	0.1022	0.0074	0.1704	0.0706	0	0.0041	0	0.0366	0	0	0.0108	0	0.0381	0.0348	0.0583
ALOX15B	7.7062	0.1133	0.0058	2.7898	0.0456	2.084	0.0633	0.1344	0.1294	1.2112	0.2388	0.2251	0.0762	0.4248	0.5967	0.0365	0.0124	0.1362	0.2199	0.0432	0.0825	0.6317	0.1975	0.0915	0.1154	0.795	0.1563	0.5721	0.029	0.5423	0.5621	0.1308	0.8394	0.0153	0.6449	1.0864	0.4625	0.0047	0.0864	0.1146	0.0045	0.1176	0.0626	0.0321	0.1398	0.0683	0.9457	0.1956	0.1132
ALOX5	3.4432	1.767	0.2966	4.9446	0.3453	4.2736	1.7875	0.3389	1.5938	3.3635	1.2461	6.8486	2.2494	3.8401	5.9547	0.7862	0.7425	4.6321	8.2912	0.2692	0.73	1.5456	2.5341	2.7931	3.5043	1.453	1.2269	2.0958	0.961	1.3928	1.1772	1.0255	2.6348	2.0564	1.8361	3.3114	1.46	0.394	0.2947	0.8599	0.4164	0.4105	0.343	0.4538	0.6907	1.5614	1.2748	1.1907	2.7415
ALOX5AP	1.5096	1.0561	0.1434	2.885	0.2414	5.5673	0.4357	0.2372	0.3352	1.5148	0.6023	7.2111	1.7821	3.2044	12.7126	1.0302	0.6656	2.0721	9.4143	0.2291	0.2622	1.3167	1.5921	3.4978	2.4226	0.8825	0.3834	0.8488	0.3688	0.8563	0.3771	0.7727	6.8256	1.1609	1.3883	1.5727	1.3361	0.1401	0.1374	0.17	0.1024	0.4256	0.1473	0.2496	2.0709	0.8792	1.1257	0.8201	1.8718
ALOXE3	0	0.0064	0.0794	0.0214	0	0	0.2293	0.1816	0.1911	0.0447	0.0157	0.0173	0.0077	0.0311	0.0912	0.5254	0.005	0.0574	0.031	0.654	0.0399	0.0141	0.0104	0.0884	0.2005	0.2722	0.0035	0.0155	0.0467	0.0042	0.1267	0.0036	0	0.0205	0.0498	0.0067	0.0188	0	0.0487	0.0148	0.0108	0.4261	0	0.0776	0	0	0.0689	0.0354	0.283
ALPG	0.0136	0	0	0	0	0	0	0	0.0052	0.0123	0	0	0	0.0235	0.0053	0.0049	0	0	0	0.0117	0	0	0.0052	0.0167	0	0	0	0	0.0141	0.0063	0.0068	0.0055	0	0.0062	0	0	0.017	0.0057	0	0	0	0	0	0	0	0	0	0	0
ALPI	0.0064	0	0	0.0688	0	0	0	0.011	0.005	0.0929	0	0	0	0	0	0.0047	0	0.0224	0.019	0	0	0.0202	0	0	0	0.011	0	0.0055	0	0.15	0.0711	0	0	0	0.0915	0.0048	0.0322	0.0054	0	0	0.0051	0.0068	0	0	0	0	0.0049	0	0.0411
ALPK1	0.5451	0.527	0.2252	0.4194	0.1928	0.7569	0.1648	0.1497	0.2046	0.4278	0.2227	1.6157	0.7076	1.0032	2.136	0.2021	0.205	0.325	1.8259	0.2786	0.1094	0.2393	0.481	0.5058	0.5862	0.3731	0.2817	0.3189	0.1839	0.2011	0.4115	0.2727	0.6656	0.4921	0.5513	0.2843	0.3948	0.0975	0.0467	0.2219	0.0833	0.078	0.1064	0.1657	0.5196	0.379	0.3753	0.2126	0.3439
ALPK2	0.1005	0.1244	0.0019	0.0512	0.626	0.0844	0.1077	0.1063	0.0651	0.0875	0.025	0.0361	2.6108	0.2542	0.0266	0.026	0.0357	0.2706	0.0388	0.0154	0.0318	0.1042	0.102	0.1851	0.8324	0.1651	0.6442	0.0262	0.0112	0.0603	0.0235	0.0304	0.0344	1.8607	0.0255	0.0722	0.054	0.0599	0.025	0.028	0.0329	0.0283	0.0318	0.0846	0.0273	0.0846	0.1113	0.0361	0.1377
ALPK3	7.6904	3.0604	1.7595	2.1841	11.2969	4.8779	1.8458	0.7584	0.9578	5.4979	6.8571	4.0337	6.2777	3.4896	5.4807	0.1458	2.9216	5.4666	10.591	0.3431	0.3493	4.1963	2.7216	7.4069	2.3963	1.1885	1.1996	6.9552	0.8384	7.8764	6.3988	5.3145	5.6805	9.9627	9.4806	9.5954	4.2072	2.9993	0.2081	8.9806	0.4124	0.524	0.4187	1.0954	12.5516	6.7695	4.3821	3.7593	13.559
ALPL	3.6296	1.8256	1.2908	2.7223	5.5429	4.7172	9.1749	0.8698	0.2346	2.729	0.4711	1.9106	1.4239	2.2845	4.1143	1.0691	4.1945	5.3998	4.6331	0.4403	3.1982	3.0216	1.3404	0.2672	20.6888	0.8916	4.4476	0.4309	0.1928	2.0007	0.3113	0.2862	2.362	1.8067	5.3113	0.7251	7.5262	0.1786	0.2089	0.0693	0.8849	0.3138	0.6986	0.7958	1.4442	0.9242	1.9648	1.093	1.0616
ALPP	0.0332	0	0.0459	0	0.01	0.0179	0.0313	0.0048	0	0.01	0.0048	0	0.0094	0.0382	0.0043	0.016	0	0.0064	0	0	0	0	0.0043	0.0045	0.0481	0.0613	0	0	0.023	0.0052	0.0056	0.0045	0	0.005	0	0	0.0092	0	0	0	0	0.0058	0	0.0064	0	0	0	0	0.0295
ALS2	5.0581	5.8991	4.7748	3.6085	8.2161	4.0927	5.0665	5.8089	4.6857	6.1278	4.8512	3.8089	5.5338	4.9855	6.5401	7.3555	4.8045	3.9196	4.6052	4.0732	7.9793	3.8786	4.9796	4.0091	1.349	3.3093	5.253	8.4155	5.7127	6.8216	5.5302	5.6122	3.2106	5.2778	3.5759	5.7313	3.7255	4.5289	7.0124	4.7414	3.8893	3.7546	4.7378	3.7095	5.9668	4.6037	4.1213	4.7775	4.0328
ALS2CL	1.164	1.6034	0.7253	4.5524	2.1823	7.9125	1.2121	0.3562	1.1382	1.7952	1.7758	4.4422	4.4441	4.5669	3.846	1.2897	1.2624	7.1668	7.965	0.6763	0.1158	9.2077	3.4037	7.8348	2.0318	0.4743	2.9126	8.1666	3.3156	7.5857	13.1412	2.2203	2.8547	7.595	5.7687	1.2371	7.7212	4.2266	1.2889	5.6645	0.3997	2.6202	0.3836	0.595	8.5619	8.0953	6.2845	0.5672	6.591
ALX1	0.0586	0	0	0.515	0.1061	0.9873	4.9323	0.181	0	0	0.0204	0.0899	0	0.5867	0.0091	3.5578	0.0907	0.0272	0.4723	0	0.0346	0.1287	0.036	0	0	7.5912	0.273	0.2519	0.1824	0.1202	0.0353	0.0284	0.0098	0	0	5.8525	0.0196	0	0	0	1.1217	0.8624	0	0.0135	0	0.3478	0.009	0	2.6459
ALX3	0.1729	0.0343	0.189	0.1731	0.5361	0.0886	1.4016	0.0391	0.4076	0.8056	0	0.3492	0.0543	0.5975	0.0213	0.2178	2.4562	0.3802	0.009	0.0078	1.8678	2.8153	0.6225	1.7364	0.0791	0.4962	0.1203	0.1879	0.2836	1.2061	2.3987	0.1396	0.038	0.3487	0.072	3.1322	0.5478	1.6799	0.4506	0.239	0.1453	0.4118	0.1189	0.0628	0.0792	0.9224	0	0.5495	0.5239
ALX4	0.103	0.0208	0.0397	0.1224	0.0587	0	0.0067	0.0152	0.0136	0.0452	0.0128	0.048	0.0025	0.0153	0.0275	0.0064	0.013	0.0888	0.0289	0.0228	0.0434	0.0139	0.0158	0.0795	0.0064	0.0175	0.016	0.0532	0.0031	0.0357	0.0326	0.0095	0	0.0081	0.0419	0.0263	0.0197	0.0074	0.0046	0.0097	0.0164	0.0062	0	0.0068	0.0384	0.0103	0	0.018	0.0157
ALYREF	88.4658	49.9483	49.5991	119.0162	46.3903	82.466	115.0994	73.2934	55.5501	89.7464	32.6511	31.2322	20.3694	66.3559	25.122	73.0889	66.0556	74.8806	24.5655	56.8222	132.2614	90.4866	88.6173	41.7112	62.3815	117.4385	61.5241	68.6607	28.7236	63.984	42.4849	50.9029	38.3874	35.7111	61.6286	83.6198	58.6272	38.1821	80.7177	30.2921	147.6163	79.8864	150.7413	79.4001	22.0962	60.9125	24.4235	149.5196	87.5727
AMACR	0.6505	0.8774	0.5627	0.4864	0.6656	0.397	0.3366	0.5286	0.4348	0.4675	0.7991	0.8152	0.7211	0.4229	0.368	0.3424	0.4835	0.3937	0.609	0.5534	0.222	0.4777	0.4891	0.4238	0.2584	0.4231	0.4539	0.6289	0.5847	0.5451	0.2568	0.4913	0.324	1.0559	0.7023	0.422	0.3333	0.7244	0.7845	0.5711	0.3266	0.5961	0.5223	0.3941	0.4602	0.5561	0.316	0.5569	0.3989
AMBN	0	0	0	0	0	0.0137	0	2.4159	0.0911	0	0	0.5332	0	0.0146	0	0.0061	0	0	0	0	0.0373	0.0132	0.0129	0	0.0092	0.0287	0	0	0	0.0079	0	0	0.1687	0	0	0.0063	0.007	0	0	0.0138	0	0.0266	0	0.0581	0	0	0.0193	0	0
AMBP	0.0497	0.0391	0.0258	0.1084	0.4808	0	0.0188	0.0427	0.0704	0.1423	0.0578	0.0716	687.7438	0.0859	0.0323	0.0541	0.1192	0.077	0.0163	0.0071	0.0857	0.013	0.1019	0.0204	0.045	0.0141	0.1095	0.0357	0.0603	0.1934	0.0584	0.0201	0.1038	524.297	0.0786	0.0371	0.1109	0.0692	0	0	0.0199	0.0174	0.0696	0.0572	0.1082	0	0.0571	0.0363	0.053
AMBRA1	6.8078	5.6664	8.3204	14.7603	6.9364	9.5471	6.3147	8.507	6.6155	8.2152	6.9421	6.153	5.922	7.4136	4.4108	6.8217	9.1506	7.2466	5.4622	6.1154	11.977	9.9613	7.4608	7.2546	5.9299	7.828	5.1432	6.3233	6.0663	9.1227	8.3979	5.2877	5.3276	7.2652	9.1277	7.7579	13.2892	6.4642	9.7526	7.6978	6.992	7.1183	8.8735	6.26	5.3217	7.7985	5.6417	9.703	13.3621
AMD1	7.6078	9.4817	16.0337	3.5926	6.9619	8.1603	11.3966	10.5795	8.8558	7.9496	17.0028	7.3125	6.6811	7.3949	9.4967	12.2919	8.9265	11.5324	7.9929	18.3536	19.0338	7.5449	9.4732	11.2354	2.5812	12.2427	8.8112	5.0291	6.1215	6.5986	6.7212	10.4623	7.3535	10.3304	6.8084	6.834	7.0997	12.5284	5.5415	13.0329	13.032	9.8554	17.4403	11.8069	5.998	6.5743	5.924	9.2081	3.3462
AMDHD1	0.3654	0.0564	0.0262	0.3669	1.1988	0.4597	0.1569	0.0974	0.0827	0.2162	0.1923	0.435	7.1061	0.2285	0.3879	0.0548	0.209	0.9795	0.6507	0.0379	0.0651	0.2077	0.363	0.1754	0.2122	0.1878	0.7735	0.3469	1.0074	0.0647	2.3382	0.1729	1.0619	4.1313	0.3984	0.8118	0.1948	0.1526	0.419	0.0569	0.2615	0.2717	0.0235	0.1159	0.7468	1.0787	0.3618	0.2976	0.5707
AMDHD2	7.0421	8.1528	3.6607	8.9785	7.8634	5.2409	3.8177	3.4614	5.5992	6.8742	3.5689	5.877	4.4345	5.142	3.9907	4.0497	5.2205	7.4065	6.706	4.7489	4.6572	5.6408	7.4449	2.9256	7.4614	2.3738	5.0029	9.6825	6.7653	6.1809	4.0893	4.7435	2.2736	3.9344	5.6188	3.695	7.0982	7.3535	5.3535	3.813	4.3961	4.1428	5.6829	4.5896	5.711	4.5978	4.3298	4.7946	10.2483
AMELX	0	0.0764	0	0	0	0.0329	0.0229	0	0.0156	0.0366	0	0.0777	0	0.07	0.0316	0	0	0.1411	0.0797	0.0523	0.1197	0	0.1246	0.0166	0	0	0	0.0349	0	0.0378	0.0408	0.0654	0.0507	0.0555	0	0.0302	0	0.0169	0	0	0	0	0	0	0	0	0.0155	0	0
AMELY	0	0	0	0	0	0	0	0	0	0	0	0	0	0	0	0	0	0	0	0	0	0	0	0	0	0	0	0.0172	0	0	0	0	0	0	0	0	0	0	0	0	0	0	0	0	0	0	0.0154	0	0
AMER1	1.938	0.9422	6.6858	3.0802	3.8411	1.5598	1.1573	4.2356	3.4046	2.3421	3.7225	1.6051	2.3324	1.9146	1.0576	8.1775	1.7953	1.2674	1.2893	2.8417	5.9646	1.2555	2.3992	2.0248	1.5656	1.9309	1.341	3.6069	2.7034	3.0204	2.1126	1.7879	1.0035	2.8663	2.0817	1.9839	1.7959	2.6394	2.508	4.6441	3.7547	2.1444	3.152	2.9194	0.9699	1.2151	1.2108	2.0165	2.3475
AMER2	1.3467	0	0.944	1.8359	1.4184	1.9869	3.5951	8.3611	6.3438	3.9958	10.9528	1.2151	1.0494	2.4146	0.9228	11.0874	3.6033	4.5859	1.298	10.5368	18.1911	1.8713	0.092	1.6826	0.2202	4.1088	4.1751	3.2162	0.1823	0.2725	4.0828	2.861	1.3608	2.4013	3.9327	1.9395	2.5982	3.5497	0.3529	4.6321	9.5345	4.4771	11.5909	5.3713	2.7676	2.7041	1.7972	3.5918	2.8689
AMER3	6.4525	7.3523	3.4896	6.8641	10.9207	5.0738	7.701	5.8121	4.2095	7.7703	4.2013	3.8199	4.7239	5.3298	1.0523	5.7852	9.2065	4.3451	2.1649	4.1361	7.0896	6.7849	6.1422	1.7256	1.3262	3.5601	7.7077	4.9369	4.2512	8.3525	5.4548	7.604	3.576	5.8333	4.428	5.7903	8.431	2.948	5.3605	5.2097	4.2154	4.3725	9.6673	3.6334	2.8181	5.2866	2.5466	7.4621	7.7122
AMFR	9.3452	10.4014	12.8904	20.1583	13.8689	14.5139	4.9178	12.1313	11.7224	10.7325	9.8172	19.0313	11.6621	11.5596	20.0064	12.6001	10.1269	15.9478	22.6605	8.0633	10.607	13.5188	11.4573	12.1215	17.4357	12.9423	8.3428	14.2841	15.0781	14.5426	28.5064	9.4189	23.8808	14.4982	13.8035	9.6332	8.7599	10.9602	27.3288	14.2777	11.119	11.4367	12.6502	8.2373	23.9945	12.3278	26.8225	5.5587	46.9442
AMH	14.0302	73.0091	44.6246	36.6106	24.2006	33.8527	14.0711	113.245	171.6728	48.0887	20.459	12.9423	4.0791	11.4011	0.7749	45.6408	14.1055	18.8142	9.8119	73.7505	64.6745	44.8261	13.424	66.2705	15.0866	36.0885	117.997	38.984	94.3431	5.8291	3.4606	25.669	3.1603	19.4307	86.5645	0.7015	18.5952	139.6648	8.5797	25.3111	4.7251	93.4114	204.2664	126.6311	2.134	4.4569	0.4307	16.9388	21.6319
AMHR2	0.0385	0.3402	0.9635	1.7723	0.7845	0.6083	1.3887	0.0785	0.4902	2.0807	0.0377	0.3921	0.5983	0.5152	0.06	0.0523	0.3245	0.3349	0.1136	0.579	0.0071	5.105	1.4044	0.4647	0.6846	0.2991	1.7756	0.2359	0.1199	3.0521	0.8708	1.5494	1.2082	0.4957	0.1445	0.0394	2.4928	4.8201	3.482	0.1697	0.0154	0.1366	0.009	0.0498	0.5126	0.2353	0.0516	0.7659	0.5588
AMIGO1	1.5428	2.395	4.244	2.5454	2.796	2.3895	6.071	4.0085	3.9903	2.5786	1.4543	4.6442	2.8838	2.5231	4.6025	2.3089	2.1755	1.4542	4.0091	1.4199	5.2154	3.6566	3.526	1.2039	0.8327	3.2113	3.9344	2.7705	1.2161	3.6529	10.7698	1.8218	5.1552	1.7072	1.7162	3.9324	2.2465	0.6648	1.4858	1.822	4.6371	1.4986	2.2597	2.4545	6.7218	3.8162	9.1004	2.1182	7.8148
AMIGO2	0.8854	11.8921	0.6793	2.7861	11.818	2.1777	0.7361	0.4812	0.5185	1.267	0.5408	5.6738	11.9017	3.8202	2.5039	0.2481	2.1571	4.3278	6.6394	0.2317	0.1263	1.2021	0.3812	0.9841	1.7148	3.8368	5.1424	0.1693	1.1904	2.4827	3.5064	23.6407	5.6325	1.2055	4.2265	3.9824	3.125	13.6344	3.6853	0.888	0.2356	0.189	0.024	0.8655	15.5178	0.5829	28.1668	1.8973	10.1115
AMIGO3	0.0177	0.1255	0.0368	0.0492	0.0643	0.0288	0.0134	0.0203	0.0365	0.0427	0.0567	0.1021	0.0453	0.0409	0.0138	0.0171	0.0131	0.0206	0.0233	0.0356	0.096	0.0278	0.0409	0.0242	0	0.0252	0.0322	0.1017	0.0553	0.0386	0.113	0.043	0.0049	0.0377	0.0467	0.0352	0.0198	0.0346	0	0.0485	0.0189	0.0062	0.0221	0.0272	0.0579	0.031	0.0453	0	0.0315
AMMECR1	1.9451	1.0849	2.5741	2.6885	1.7673	3.2843	1.2467	3.0775	2.4022	1.3696	2.9891	1.4322	1.6173	1.9559	1.4736	3.2689	2.4727	1.3499	1.0167	0.8976	2.2426	1.8347	2.0852	2.9128	0.7025	2.9554	1.1362	3.1947	2.0818	2.0453	3.5053	1.7778	0.6284	4.4363	1.4123	1.7389	0.6512	1.1255	1.667	2.3844	1.8718	1.5	3.3255	1.6003	1.1805	2.1188	0.4454	2.397	0.775
AMMECR1L	10.7939	12.0383	12.6164	11.0091	13.6008	7.3244	9.6901	11.5951	10.0772	9.3851	10.6086	8.0927	11.473	8.8167	9.2722	13.5275	10.5221	9.8602	7.4921	10.5984	14.6803	7.4495	10.7898	9.2534	8.7884	11.1203	10.2114	11.0103	11.3341	12.3776	7.2713	12.2607	5.2585	10.5581	9.6928	13.5935	8.0453	10.9788	10.7094	11.7878	10.3069	8.9743	11.0565	10.3586	7.823	8.6749	4.9503	10.224	10.8337
AMN	0.0765	0.1563	1.6898	0.2641	0.7129	0.2067	0.6021	0.2533	0.3543	0.5427	0.6288	0.2201	12.0983	0.2517	0.1164	0.7025	0.2135	0.3803	0.086	0.2725	0.2742	0.0915	0.1483	0.2803	0.5104	0.0931	0.484	0.282	0.1588	0.0816	0.37	0.1911	0.0426	4.2155	0.7831	0.1058	0.0883	0.9915	0	0.7113	0.1105	0.5901	0.1054	1.3818	0.1347	0.0573	0.1116	0.2454	0.1592
AMN1	2.3621	2.0703	4.3427	3.0909	3.6762	2.5504	2.2607	4.2343	3.0507	2.9606	3.7777	3.2662	4.4219	3.7694	2.9681	4.8426	4.6095	2.1754	2.5684	5.2325	3.9326	2.5777	3.8131	1.7344	1.0587	2.7791	3.9225	4.4605	3.0853	3.4299	6.4883	4.9427	3.1423	2.7148	2.5622	2.9428	2.6961	2.4193	3.8504	5.154	3.5934	2.8863	4.177	2.9106	3.5133	2.9795	4.6028	2.9145	2.7207
AMOT	3.4412	0.8278	2.0555	17.1085	2.2941	2.1879	1.3431	3.2713	1.0957	3.3036	1.47	3.2337	3.1318	5.869	1.3838	5.1276	7.4506	1.0507	2.7017	0.5699	4.3924	13.371	6.1094	1.0249	1.9309	1.4614	1.2838	3.9723	2.7715	9.7896	4.1879	2.8038	3.0526	4.3059	2.1995	1.4231	12.401	1.3479	12.3513	1.6266	1.1216	1.2312	0.8601	1.2723	1.8094	2.6254	1.082	2.8731	2.4818
AMOTL1	3.9458	9.8477	11.7316	5.3614	4.2158	7.3054	3.3316	14.0505	11.5098	2.6375	11.2176	5.5894	6.1859	3.8131	12.2865	6.462	3.4275	7.3918	8.937	9.0344	21.8829	2.5971	5.649	6.9539	6.0327	5.0231	6.7514	11.18	5.1497	5.158	10.5189	6.1219	7.8222	9.9999	6.8007	4.3255	2.2144	7.7055	5.7252	11.4024	9.6817	7.4085	10.0726	9.197	10.2966	2.9697	4.9593	3.4226	9.9438
AMOTL2	7.9771	14.6756	9.6886	8.4599	10.734	8.6426	8.1611	18.2904	12.1007	4.0272	6.4924	21.1685	7.4177	6.8878	15.7065	7.0043	4.7127	10.7783	9.6353	8.4299	20.0454	1.2475	3.5155	11.9879	24.8355	8.5512	8.0651	5.3008	14.7583	2.7232	2.8215	6.6136	1.5291	10.8814	7.3586	5.4613	1.8957	7.7408	3.6348	4.499	7.9363	11.1625	11.6314	7.7831	5.1109	3.9672	0.9267	5.6036	9.8643
AMPD1	0.0339	0.0575	0	0.0161	0.0123	0.022	0.023	0	0.0105	0.0245	0	0.6437	0.0058	0.0468	0.0317	0.0098	0	0.0708	0.2734	0	0	0.0319	0.0417	0.0111	0	0.127	0.0263	0	0.0141	0.0063	0.0205	0.0109	0.1471	0	0.0643	0.0151	0.017	0.0057	0	0	0.0054	0.0071	0.5632	0	0	0.0118	0.0467	0.0237	0.2168
AMPD2	13.3103	17.8727	23.1878	19.8653	10.4029	14.0459	17.8111	11.4133	15.5609	16.4796	10.6118	15.428	9.2755	16.4044	12.4239	14.1419	12.6932	16.1865	15.8398	9.0843	13.3227	12.129	12.0262	15.6711	16.4628	16.1888	22.9567	17.9622	18.8152	21.8815	21.5624	11.4425	14.491	9.1634	13.2487	14.035	8.6551	26.6733	15.3715	27.8018	19.3747	7.1676	7.3355	11.0032	20.786	16.1837	12.011	19.517	38.2898
AMPD3	1.9031	0.8774	2.7329	2.1762	0.7291	2.5324	0.6459	0.6375	0.8925	1.8874	1.8007	2.597	1.6765	3.2747	4.2483	1.7159	0.6364	2.5579	5.9346	0.3427	1.0149	2.3896	2.5016	2.3474	0.433	1.6806	1.0821	1.5686	0.5587	1.6643	9.0399	1.3554	6.2527	1.4609	1.1618	3.0465	1.4555	3.2992	1.4834	3.2438	0.3838	1.0352	0.6696	1.8873	12.3175	3.7689	7.7267	2.4125	4.2585
AMPH	2.525	8.7833	0.8694	8.2115	8.1157	2.619	10.2797	4.2697	2.3438	4.0508	6.121	4.4058	4.7883	1.6338	5.0455	1.4456	3.3336	3.9992	1.9964	2.6152	12.9995	0.3394	12.2221	2.3499	1.9604	3.3836	3.4789	10.1662	4.2463	0.4763	9.0233	3.837	2.4252	0.3341	5.7292	10.4231	3.4056	0.178	0.4458	6.8019	7.0339	2.6344	1.9868	2.4232	6.0599	3.6614	16.4695	5.6632	7.379
AMT	5.8655	9.6079	4.1088	14.0804	8.0584	9.0532	7.0822	3.3357	7.8893	8.1717	10.0968	6.7324	14.6627	10.6454	10.8066	6.5532	7.5699	14.0506	12.1525	13.0027	1.8292	17.0726	10.556	11.8036	7.2472	5.6222	7.8683	10.1335	16.7931	10.1715	12.2472	10.507	8.0556	10.2665	5.7422	17.0606	10.2619	24.9622	7.3398	13.6167	9.0412	7.1391	9.4325	10.6081	9.6427	15.8483	6.3463	5.2258	12.7362
AMTN	0	0	0	0	0	0	0.037	0	0	0	0	0	0	0	0.0127	0	0	0	0	0	0	0	0.0376	0	0	0.0556	0	0	0	0.0152	0	0	1.5387	0	0	0	0.0136	0	0.0252	0	0	0	0	0	0.0355	0	0.0625	0	0
AMY1A	0.0338	0	0.0701	0.008	0	0.0219	0.0076	0.0116	0.0156	0.0122	0.0177	0.0907	0.023	0.035	0.0158	0.0245	0.1793	0	0.0399	0	0.0299	0.0318	0.0156	0.0111	0.0073	0	0.0105	0.0058	0	0.0189	0	0.0109	0.0113	0	0.0641	0	0	0.0056	0	0.0166	0.0054	0.0213	0.0567	0.0078	0.0073	0	0.0052	0.2423	0
AMY1B	0.0072	0.0034	0	0	0.0066	0.0118	0.0082	0.0062	0.0056	0	0	0	0.0062	0	0	0.0053	0	0.0084	0	0	0	0.7854	0	0.6292	0	0	0.0113	0	0	0.345	0.0146	0.0176	0	0.0066	0.0115	0	0.0061	0.0121	0	0.0178	0	0	0	0	0.0631	0	0.0111	0	0
AMY1C	0	0.0098	0	0	0	0	0	0	0	0	0	0	0	0	0	0	0	0	0	0	0	0	0	0.0085	0	0	0	0	0	0	0	0	0	0	0	0	0	0	0	0	0	0	0	0	0	0	0	0	0
AMY2A	0.0089	0	0.037	0.0106	0	0.0289	0.0303	0.0459	0.1859	0.0242	0	0.0171	0.076	0.154	0.0486	0.0259	0	0	0	0.0077	0	0.056	0	0.0511	0	0	0.0208	0.0767	0.0093	0.025	0.0269	0.0144	0	0.0163	0	0.0066	0	0.1563	0	0	0.0142	0.0281	0	0.1128	0	0.0312	0.0068	0.0078	0
AMY2B	2.6451	3.7941	1.3223	0.9344	1.83	2.2159	4.1817	2.1842	6.0332	1.8808	2.8207	2.2727	4.7361	5.3851	3.451	2.1424	2.3557	6.0519	2.6331	1.5577	2.2509	2.4968	1.6853	6.987	0.3239	1.1969	10.7155	4.0809	5.7633	3.8469	5.4166	8.19	1.8699	2.4394	3.2855	4.2701	1.8599	7.9266	0.0559	2.9916	2.9048	1.1265	0.4849	4.3682	3.9231	2.6284	1.6362	1.1877	1.7695
AMZ1	0.0652	0.1149	0.2931	0.2352	0.2187	0.0626	0.0383	0.0725	0.0671	0.109	0.0926	0.0926	0.0473	0.0709	0.2032	0.105	0.0827	0.2156	0.0878	0.056	0.1532	0.1326	0.0816	0.2411	0.1442	0.0843	0.0807	0.1536	0.0677	0.1464	0.1675	0.0701	0.0383	0.0308	0.1145	0.1222	0.0646	0.1209	0.0597	0.1347	0.0462	0.0559	0.0653	0.0777	0.126	0.0464	0.0979	0.0612	0.2778
AMZ2	30.8149	11.9025	15.0251	18.8433	21.2792	17.4163	19.2953	24.0659	15.7508	22.7153	12.2693	19.2144	14.163	19.3466	19.925	25.5093	22.6523	22.6903	16.6409	32.4731	23.2901	30.1921	21.4712	14.7021	5.9069	16.8531	15.9339	32.4823	12.5968	30.9287	27.6745	15.0387	32.8921	12.782	20.2324	23.3226	33.5019	11.7433	38.6961	12.2405	31.5239	21.8289	21.2992	18.7112	22.3756	22.38	33.0652	29.7772	19.6054
ANAPC1	1.163	2.3374	4.038	2.0631	2.4035	1.1426	2.1348	2.4359	2.2873	1.8002	3.2163	1.0571	1.549	1.2788	1.0095	3.6753	1.4351	1.1742	1.2939	2.9401	4.9164	1.2659	1.9883	1.156	0.8718	1.3541	1.712	1.9345	1.8169	2.1126	1.4559	1.8841	0.6061	1.9108	1.5959	2.1354	0.9626	2.5246	2.2959	2.416	2.8388	1.961	2.9366	2.524	1.1461	1.138	0.8701	2.0051	1.4602
ANAPC10	2.5941	1.8956	2.6309	1.3416	4.4996	3.572	2.3935	2.436	2.4503	3.4157	2.7413	2.3409	2.2902	2.8821	2.8054	3.9308	2.5623	2.6941	2.2109	3.8652	2.9087	2.6194	4.1843	3.2304	0.6723	1.864	3.4049	2.747	1.9021	3.3539	2.6192	2.8537	3.5405	2.7454	2.1602	2.2087	2.2016	3.7994	3.7906	3.0507	3.6079	3.0678	2.1024	2.8402	1.5774	2.8716	2.8961	2.6464	0.9445
ANAPC11	49.4738	18.7759	10.9209	63.9897	16.929	29.9232	55.9352	24.2128	20.0512	26.2557	9.4937	16.1168	10.6967	17.3487	14.9745	21.6665	32.3708	33.1928	18.7777	15.9373	33.0621	36.4365	37.6075	13.8711	26.9481	30.654	19.2275	26.7465	9.1544	28.2595	30.4177	13.1487	35.2014	11.4593	28.2735	33.9482	32.7253	13.987	25.3618	10.5195	35.2618	32.2413	33.2775	24.2855	17.433	21.5619	21.5699	36.9243	66.7559
ANAPC13	20.8019	15.2277	24.5991	9.66	24.9601	31.6234	21.1406	21.0054	23.6225	17.9826	21.4043	30.6499	22.5989	19.3927	22.2471	15.8795	20.7124	18.5103	16.5461	35.5513	17.7896	28.3689	18.8827	21.6001	5.8682	24.0563	28.2127	33.3166	25.1317	25.1213	21.825	26.7485	32.1079	18.5347	17.3056	12.6569	27.7495	30.4003	40.9423	31.5185	24.4318	28.8437	25.7826	24.246	22.0915	33.1483	32.3396	26.6841	8.6084
ANAPC15	2.4534	3.0057	3.0399	3.6975	7.0738	4.8154	2.2329	6.5675	5.0713	2.0937	6.633	1.9196	2.9502	1.967	1.862	4.3879	5.8418	3.6911	1.8706	8.4079	4.8781	3.2437	4.4873	3.6953	4.5147	2.3349	3.7996	5.0594	4.1445	3.949	2.5149	4.4494	4.604	4.8019	2.6539	4.2143	2.5218	5.024	3.0142	4.8401	6.4701	6.0207	4.8865	6.1947	1.1936	2.174	4.8762	2.1721	3.1716
ANAPC16	16.8313	17.3478	9.659	7.9214	16.6243	24.7841	10.7049	11.0295	13.6278	17.5608	15.8678	18.0801	14.1394	19.6251	15.2453	11.3391	15.5887	15.8424	18.6004	14.9806	7.7007	17.357	16.4237	14.908	5.0296	12.8008	17.8125	14.3585	11.7846	14.4173	17.0238	20.9747	21.5498	15.5835	15.0775	12.0292	23.5623	20.6767	18.7287	19.0576	18.3426	16.9382	16.9478	16.881	13.1332	15.1786	10.4786	12.0242	9.0466
ANAPC2	14.2931	12.5085	15.4933	20.8846	22.8188	13.0659	9.0958	14.8407	16.9756	16.0921	10.1069	11.069	11.579	11.8547	11.8988	16.2029	17.425	17.6586	10.7014	10.6099	10.4101	13.4713	15.8734	12.7704	18.0261	5.7609	17.578	12.8494	15.3164	12.6595	12.5079	12.1135	7.256	9.2256	14.0367	9.7366	13.3603	18.7642	7.4385	10.0891	11.0298	15.3711	12.8738	24.0833	9.8715	13.5418	7.3501	10.5318	21.2232
ANAPC4	3.6647	5.033	5.449	3.0838	8.7901	8.2668	4.2541	5.0493	6.8205	3.8214	7.2221	5.2713	5.4133	6.7871	5.1374	5.6798	5.7259	3.964	4.3933	5.5178	5.7132	4.1336	3.2912	7.8143	1.2437	4.8778	6.5278	9.2657	9.4281	3.7148	4.7194	7.4958	3.3445	4.3372	4.3195	5.7921	4.8677	6.0868	2.2248	8.1188	5.8055	5.2002	4.7756	5.34	3.2831	7.1563	1.6581	6.8826	2.0143
ANAPC5	10.9279	14.4908	17.5933	21.1493	23.2321	16.6081	10.6539	13.4695	12.9606	12.5701	15.5624	10.3704	14.8696	17.1507	11.4325	13.4426	12.0381	18.1642	10.4382	15.6035	16.9359	13.5167	14.7401	16.4447	12.878	11.1317	15.4642	17.8604	12.5573	12.0635	16.2964	19.1279	8.2366	11.6003	11.2518	16.7336	16.8013	19.3955	12.249	16.2476	14.3435	14.035	20.154	14.8059	9.5449	17.5669	7.4651	13.7527	11.9225
ANAPC7	14.2236	16.0313	22.3656	22.2651	18.1584	21.7975	32.3619	19.4113	20.8565	12.4484	12.7443	9.4477	11.8539	22.888	7.0216	20.6784	17.3151	15.0235	9.9055	14.9857	26.95	15.713	16.2042	6.7321	7.9697	12.999	21.3701	19.4192	10.951	14.24	14.3858	21.0336	8.1635	12.0947	11.6153	18.6482	17.2117	13.2161	9.7832	12.489	15.8605	16.3126	25.1819	17.4472	7.7386	19.1288	7.0142	15.297	14.1391
ANG	0.9585	1.0713	0.1597	0.211	0.2252	0.825	0.3483	0.2845	0.2376	0.4168	0.1857	3.1778	97.8584	0.5519	3.136	0.0429	0	1.0572	2.9914	0.2544	0.0524	0.5016	0.2091	1.1916	2.8411	0.8366	0.2391	0.2749	0.4669	0.1325	0.4642	0.2675	2.4193	44.4229	0.2245	0.1939	0.366	0.0593	0.2196	0.1942	0.1322	0.61	0.1325	0.1769	1.0809	0.4755	0.453	0.0932	0.7567
ANGEL1	3.8385	3.3701	6.0872	6.7639	3.5166	3.0029	2.772	5.9448	6.2008	3.264	4.6148	5.0329	5.1942	5.0041	9.5847	6.1904	4.07	2.3601	7.6685	5.5373	5.0434	2.6965	4.4576	4.2248	3.9067	2.5305	2.6776	6.0303	6.079	2.4963	4.0652	4.1703	3.0403	4.8293	3.8247	2.9711	3.621	5.4109	2.9749	4.2775	2.3859	3.5861	2.7135	4.1675	3.1387	2.5167	2.7372	4.4154	4.7182
ANGEL2	3.9566	5.801	10.6915	2.8156	8.6663	9.2837	5.0194	9.1631	7.67	3.9531	8.0618	4.4526	4.0997	6.4174	4.6332	7.159	9.1472	7.0643	4.8638	6.1566	11.4997	4.9601	6.5858	5.2092	1.3184	5.0318	5.5084	5.2377	7.5895	6.1565	6.72	6.1013	2.4152	6.6683	4.0832	6.4982	3.2121	7.1965	4.1352	7.2542	4.9656	5.7769	7.9998	5.4149	3.9969	7.9728	1.958	5.9856	1.94
ANGPT1	0.4131	0.4948	0.4805	0.048	0.2366	0.4388	0.1828	0.9887	0.1686	0.1544	0.7287	1.8306	0.8049	0.4634	0.7568	0.031	0.2573	0.2011	1.317	0.0857	0.0631	0.1379	0.3265	0.8843	0.2063	0.3215	0.2343	0.1491	0.1578	0.0864	0.7736	0.2626	0.4457	0.7015	0.3866	0.3625	0.1667	0.0734	0.0294	0.3682	0.1175	0.0524	0.0355	0.5677	0.4337	0.2613	0.4526	0.2783	0.2201
ANGPT2	2.6724	1.988	3.7978	4.0226	10.807	5.5197	1.0887	2.4108	3.2669	4.6645	2.9576	3.4783	0.949	5.005	1.1973	0.8005	0.5883	2.811	1.6854	0.975	0.5162	2.1175	0.8617	5.9383	1.2346	1.3787	3.0668	1.792	2.9722	0.9602	0.5175	1.4316	0.4752	0.3599	2.0178	8.122	2.8936	2.7761	1.6728	3.6028	1.4255	1.5162	0.3357	2.1364	0.7877	1.8633	0.4437	5.2618	0.2689
ANGPT4	0.0905	0.0512	0.3418	0.3011	0.0525	0.088	0.0492	0.028	0.0391	0.098	0.0221	0.3783	0.0462	0.1125	0.2059	0.1023	0.064	0.021	0.1851	0.7157	0.0855	0.0568	0.0862	0.0296	0.519	0.0524	0.3094	0.0218	0.0338	0.027	0.1565	0.0789	0.0544	0.0066	0.0744	0.0135	0.1452	0.1027	0.0504	0.0059	0.0462	0.0343	0.054	0.0208	0.1102	0.0632	0.2993	0.0886	0.2546
ANGPTL1	0.5619	0.7831	0.0619	0.0532	0.4416	2.3462	0.1633	0.2776	0.0653	0.1706	0.1431	2.9283	2.2071	0.524	1.3798	0.4579	0.0385	1.1481	1.2815	0.0812	0.323	0.3123	0.2827	0.8305	2.955	0.4151	0.1971	0.1069	0.0929	0.0557	0.3901	0.1124	1.4648	1.025	0.5503	0.2407	0.1081	0.0997	0.0538	0.0898	0.262	0.0523	0.0835	0.1544	0.4596	0.2172	0.1561	0.1088	0.1431
ANGPTL2	5.2691	15.4454	16.4478	8.6885	12.8732	6.3353	4.7097	5.7991	9.0509	3.9137	6.1123	17.1853	11.4877	5.9756	8.0683	14.0177	1.5109	5.8008	9.172	18.0068	5.4532	1.8718	2.7147	13.8824	55.1753	3.8398	4.4263	2.9234	5.0423	1.9652	2.1707	4.2785	5.5589	5.6075	6.8445	10.7141	3.317	7.7467	2.921	4.9626	15.3617	5.9144	14.2057	11.6007	5.5598	7.602	2.552	5.3827	5.5695
ANGPTL3	0.0364	0.0737	0.0324	0.0743	0.0944	0.0084	0.0177	0.076	0.1568	0.0893	0.5312	0.1798	32.6781	0.045	0.0933	0.0642	0.1497	0.2779	0.1793	0.2238	0.1922	0.0736	0.104	0.7673	0.0113	0.0754	0.0162	0.2329	0.1406	0.1506	0.3037	0.1849	0.0304	46.7805	0.1399	0.1706	0.0479	0.1391	0.0966	0.2222	0.0416	0.0657	0	0	0.1302	0.0364	0.0638	0.0911	0.111
ANGPTL4	2.1066	7.1176	4.6208	1.8233	1.5321	4.5322	1.0884	2.8395	3.8587	1.4961	1.4446	20.7415	10.5827	3.4626	18.7214	0.435	0.6936	70.0396	15.1092	4.2559	1.1272	0.8242	0.6443	29.0529	15.1323	14.5478	3.4386	2.5689	2.2796	1.2597	0.3977	0.721	1.9229	12.3743	3.7186	2.1277	3.254	14.4042	0.8226	3.7928	1.7795	3.6581	0.7	1.113	10.7949	0.6909	0.4855	1.4136	5.8856
ANGPTL5	0.05	0.0135	0.0223	0	0.013	0.0348	0.0324	0.0123	0.0055	0.0387	0.0623	0.233	0.0974	0.0494	0.0557	0.0415	0.0158	0.141	0.0984	0	0	0.0561	0.0714	0.1287	0	0	0.0389	0.0123	0.0668	0	0.0431	0.0577	0.0596	0.0065	0	0.016	0.006	0.0477	0.0442	0.0176	0.0171	0.0376	0	0.0411	0.0855	0.0125	0.0219	0	0.0152
ANGPTL6	0.1552	0.128	0.0886	0.2582	0.0984	0.478	0.1142	0.1732	0.1378	0.3293	0.1082	0.3646	0.9452	0.4289	0.3326	0.1125	0.0944	0.2431	0.4426	0.1401	0.0458	0.1705	0.0656	0.2541	0.6659	0.271	0.1447	0.1468	0.1772	0.1086	0.359	0.094	0.0971	1.6417	0.0245	0.0982	0.1167	0.1814	0.012	0.0573	0.0124	0.0898	0.0507	0.0803	0.1687	0.0678	0.2911	0.0543	0.4383
ANGPTL7	0.0529	0.0499	0.7063	0.1258	0.0343	0.3923	0.0257	0.013	0.0117	0.3278	0.0857	5.5984	0	0.0131	17.5682	0.011	0.1338	0.1667	13.1642	0.208	0.0446	0.0119	0.0465	4.1475	0.3368	0.0644	0.0764	0.2212	0.7066	0.0706	0.6768	1.758	2.7825	0.0138	0.1674	0.0282	0.2654	1.326	0.1286	0.7321	0.0241	0.0159	0	0.0087	7.7702	0.6077	0.7584	0.0397	2.6512
ANGPTL8	0.0692	0.1109	0.1436	0.4111	0.0502	0.0449	0	0.0238	0.0427	0.025	0.1327	0.1858	3.5598	0.1434	0.248	0	0	0.2408	0.1361	0.0476	0.1021	0.0217	0	1.3933	0.4059	0.1532	0.0645	0.2023	0.1293	0.0129	0.0417	0.0223	0.0462	19.2826	0.1094	0.0927	0.1157	0.0347	0	0.0454	0.011	0.0437	0	0	0.0903	0.1209	0.0424	0	0.4129
ANHX	0.0098	2.3716	0	0	0	0.0159	0	0.0042	0.0038	0.0398	0	0.0188	0	0.4996	0.0191	0.0213	0	0	0	0.3541	0	6.3724	0.0829	0.004	0.0107	3.0733	0	7.3165	5.6043	0.0091	0.0049	0.004	0.0041	0.0671	0	1.3472	0.3401	0.0123	2.7979	0.0563	0	0	0	0	0	1.8328	0	1.3552	0.0261
ANK1	2.2219	3.9279	4.6092	5.729	8.7196	2.7718	4.9516	3.6116	2.2032	4.691	4.345	2.7894	2.2881	2.9072	0.9734	4.263	3.594	4.2617	1.6662	1.3002	2.5098	3.6533	6.1776	5.0289	1.2836	1.4376	6.0327	6.128	3.469	4.1497	4.3421	2.8134	1.7574	2.9441	8.4946	2.5513	6.9852	3.8078	1.5924	5.5865	3.1932	1.7689	2.1821	2.1186	6.874	1.1389	3.8958	3.0201	9.0549
ANK2	6.2902	35.1653	23.4374	6.5788	18.5026	4.1384	6.4235	41.3613	26.148	10.0027	41.5154	15.5737	14.9948	15.0748	9.7885	14.9189	12.3899	8.3691	11.1721	46.6687	48.2172	7.7139	12.3615	8.0885	3.2282	10.4498	32.4671	14.1423	47.2849	18.4755	27.9438	23.1407	22.8532	13.6947	13.4231	7.7592	11.58	12.3913	7.2277	41.5769	8.5172	31.0659	16.4665	33.2581	12.7636	10.4753	21.3289	6.8307	14.9639
ANK3	2.4166	1.7744	5.838	2.0738	0.5442	1.4932	0.9268	7.1204	4.417	1.6657	3.8072	6.1943	5.2033	3.5253	5.3728	4.9076	3.0013	1.4725	6.0597	8.0691	11.4697	1.3204	2.1644	2.0164	0.1335	2.6505	1.6906	6.3232	2.5746	2.1817	6.078	5.0278	4.6848	2.9561	3.3746	3.1378	1.1265	1.6595	1.1987	3.7061	2.3387	1.9899	2.1606	3.0738	3.3407	3.3945	2.8383	1.5733	1.7856
ANKAR	0.7406	0.7372	1.6898	0.3563	0.6018	0.4813	0.5823	0.8227	0.7851	0.4751	1.0788	0.5581	0.5383	0.5331	0.7582	1.0271	0.793	0.416	0.7371	0.8516	2.0433	0.3137	0.4381	0.6135	0.3704	0.5933	0.5801	0.8798	0.6469	0.617	0.6326	0.688	0.3482	0.6192	0.6551	0.475	0.4274	0.643	0.3409	0.9067	0.6662	0.6586	0.864	0.6352	0.3611	0.6059	0.27	0.5039	0.4604
ANKDD1A	5.0039	6.8461	3.459	4.6632	9.3212	3.6948	3.7657	3.1731	3.304	5.4979	3.8395	5.3659	6.8164	7.0673	5.5117	2.4846	6.4283	7.9166	5.6847	2.8251	4.8255	4.2469	8.1126	6.4571	1.608	3.1161	6.1135	7.4662	4.9069	7.4943	6.1943	7.1258	3.82	3.8477	6.6482	6.1692	6.2896	3.6827	2.7462	5.0202	4.088	4.4913	3.9249	3.955	5.7118	5.2831	2.5543	4.8477	3.6806
ANKDD1B	0.5972	0.4904	0.2779	0.3794	1.4601	0.5008	0.373	0.2476	0.2226	0.4324	0.7856	0.5382	2.092	0.6047	0.5337	0.4815	0.7173	0.6272	0.1975	0.093	0.2736	0.4688	0.2255	1.1211	0.123	0.1623	1.7963	0.7174	0.3047	0.4948	0.4764	1.7206	0.1246	0.5587	0.4151	0.556	0.426	1.1693	0.0956	0.7434	0.1726	0.3033	0.1538	0.6096	0.4647	0.4947	0.2759	0.5225	0.225
ANKEF1	1.4928	1.1938	2.8603	1.2867	2.3152	0.8446	1.7989	0.7547	0.373	2.2442	0.8348	0.5777	1.5371	0.9551	0.7349	0.9875	1.2776	0.6685	0.873	1.1385	0.5885	1.8321	1.4332	0.2954	0.098	0.8428	2.3383	1.0589	2.5745	2.9218	2.0518	0.9796	0.8499	1.2634	1.0857	1.6169	1.2016	0.9404	3.97	1.0673	0.8223	0.5725	0.9452	1.0003	1.5601	1.4642	1.8917	2.2455	0.8374
ANKFN1	0.5279	1.42	0.581	0.4038	3.5726	0.0476	0.0111	0.0189	0.0302	1.5054	2.5811	0.2508	2.6446	0.4476	0.1543	0.0567	1.7543	1.3811	0.4953	0.0862	0	0.4912	0.524	1.9911	0.0133	0.2603	0.3305	1.5224	0.0127	0.6614	0.9023	2.9342	0.0326	0.7647	1.4182	0.2676	0.5843	1.5431	0.1361	1.8331	0.1385	0.018	0	0.118	3.1684	1.0591	0.1909	0.7912	0.7919
ANKFY1	6.5696	9.7541	6.9296	14.3554	9.1361	3.3518	7.3081	8.8124	7.8413	10.1331	7.6191	7.6263	13.1818	7.517	6.081	8.5619	9.0704	7.2042	6.8018	5.8859	13.0276	6.9579	10.361	5.1815	4.441	4.751	10.2725	12.3746	7.5537	13.5672	10.764	11.1222	3.2871	8.4612	10.1211	8.3377	6.2859	5.3471	3.902	8.0191	2.9769	4.8857	8.2637	6.1298	7.2447	6.8466	4.2944	6.8947	9.2754
ANKH	7.7871	6.4957	10.7999	7.9508	9.0054	7.3989	5.3924	7.0189	7.932	8.0155	7.8116	6.6696	4.9425	6.5055	16.2947	6.7634	7.9952	6.0031	11.4745	8.0054	7.2513	8.6315	5.9893	5.4306	6.1996	5.8891	6.5177	6.3347	6.304	9.0397	18.6647	3.6878	8.4723	8.3326	4.6019	11.8343	3.9706	5.1217	11.0575	6.3462	6.8026	7.3603	6.0165	8.7988	10.4584	9.6624	8.5933	4.2485	12.1122
ANKHD1	0.4016	0.652	0.9521	0.7088	0.6892	0.624	0.4426	0.597	0.8797	0.6305	1.1235	0.5909	0.4938	0.4625	0.5478	0.7677	0.9471	0.9955	0.5222	1.5277	1.1699	0.492	0.8497	1.4795	0.2793	0.7723	0.4587	0.9854	0.5844	0.8048	0.6885	0.544	0.2259	0.7811	0.6854	0.5642	0.3649	0.9947	0.6306	0.8937	0.5877	0.7506	0.5949	0.6593	0.6005	0.4624	0.2178	0.5297	0.3421
ANKHD1-EIF4EBP3	0.7	0.6826	0.5245	0.4205	0.9845	0.9109	0.764	0.2999	0.4143	0.5664	0.4769	0.6657	0.6698	0.7574	0.3811	0.513	1.0914	0.5536	0.4795	0.7425	0.6143	0.7701	0.6167	0.5646	0.1017	0.4824	0.8351	0.7736	0.426	0.5839	0.5038	0.8375	0.3572	0.6046	0.5663	0.486	0.4696	0.6429	0.4207	0.5232	0.5161	0.3315	0.6562	0.4118	0.5399	0.5739	0.2196	0.5799	0.1521
ANKIB1	7.3476	11.7807	9.4492	10.8378	17.5873	7.7191	8.7169	10.822	10.5167	9.4646	11.2869	9.1095	13.3607	12.2625	9.9855	10.4784	13.8316	5.6616	10.4375	12.2378	12.1499	12.1284	16.5997	8.5882	3.7516	8.9599	11.5365	14.894	18.9021	12.7408	15.7643	14.2453	5.7948	9.6909	9.3464	16.9643	5.9852	8.0425	9.8089	12.0872	6.3368	6.1099	5.17	8.5103	10.7133	18.1697	10.9451	10.5603	7.2114
ANKK1	0.1759	0.2273	0.2163	0.3097	0.1416	0.2112	0.1844	0.0056	0.2112	0.0588	0.0227	0.0812	0.4328	0.225	0.1472	0.222	0.2449	0.4761	0.2819	0.0056	0.0096	0.1841	0.1201	0.1973	0.0566	0.0277	0.4049	0.5323	0.1691	0.4072	1.8343	0.1788	0.0924	0.101	0.0927	0.1164	0.3376	1.0878	0.0604	0.0909	0.1144	0.0548	0.0851	0.0749	0.3542	0.1252	0.1446	0.0912	0.3679
ANKLE1	4.3097	3.0584	2.1357	7.8614	2.2341	1.6144	7.553	3.2898	4.4333	5.3906	2.6997	0.6958	2.8033	2.9731	0.8093	5.3184	4.2471	2.2445	0.9794	3.3633	2.7436	2.9999	2.2477	4.5571	1.7204	2.7625	3.0251	4.5682	4.1799	4.7871	1.5546	2.8325	0.4827	2.2227	4.4824	3.1288	3.8284	3.5119	1.0267	2.0891	1.0748	3.0578	1.332	2.2349	1.0415	2.2863	0.3158	2.9161	1.7534
ANKLE2	6.1408	7.1401	8.8664	10.9939	10.6504	9.7109	6.4071	6.7907	6.2714	7.1822	7.4328	5.0198	6.9748	11.436	5.4333	7.6672	8.0015	12.7709	5.0114	7.2014	10.5554	6.6156	13.3262	9.9264	5.407	7.758	8.0064	9.0083	7.3868	8.0984	10.715	8.9747	3.571	5.8062	6.6724	10.0945	8.5302	6.7609	5.7946	7.6172	6.8804	5.8936	14.7026	6.416	6.0457	8.4083	3.5822	7.324	6.9104
ANKMY1	1.2576	1.713	1.2824	0.9393	1.161	1.2144	1.0967	1.627	1.4811	0.9547	1.8526	1.0167	1.7133	1.2684	1.2113	1.7918	1.0745	0.7407	1.1834	1.236	1.5475	0.5949	1.4433	0.9246	1.565	0.8704	1.5079	0.9424	1.4315	1.4185	0.8186	1.5795	0.6041	0.9803	1.3822	1.0981	0.8639	2.1054	0.7572	1.2521	1.8971	1.6908	1.994	1.5697	0.8658	1.0664	0.7485	0.7107	1.9281
ANKMY2	5.7096	6.4331	4.9478	7.3714	12.3571	5.5373	8.2167	12.0415	7.8101	7.7638	7.9309	9.781	8.9709	6.6473	8.4109	8.7187	7.9076	6.0126	7.8325	9.1408	11.2207	13.1066	7.7355	4.8639	3.4075	4.8435	8.9619	15.3477	9.2166	9.8703	10.2811	8.1946	5.764	3.8611	8.0519	7.2158	6.8245	4.065	15.8384	7.2391	6.0909	9.0074	4.748	5.5146	6.7701	6.7954	14.0009	6.2039	6.1295
ANKRA2	5.3647	7.7031	7.1337	4.3342	10.6856	7.6149	6.7442	9.1264	13.2377	7.6263	11.448	5.9755	9.0921	6.0684	9.6379	10.2995	10.3525	9.7689	7.4868	15.1025	5.8996	11.1903	10.6107	11.9261	2.5858	5.9034	8.9268	9.5095	10.1437	10.0716	11.2783	11.2103	6.6275	7.2438	4.5979	7.8256	4.8142	12.4781	6.6149	11.2059	4.5057	9.3399	8.0898	8.3188	9.6957	9.5619	7.2604	6.0186	4.0085
ANKRD1	0.1283	1.4555	0.6479	0.0508	0.5734	0.6516	0.2614	0.0587	0.2773	0.6177	1.3272	0.0902	0.947	1.0044	0.1866	0.1178	0.1797	1.7759	0.1009	0.0809	0.0631	1.074	0.0854	0.168	0.1486	0.2913	0.1861	0.3899	0.0888	0.0638	0.0688	0.2002	0.0785	5.0692	0.0946	0.121	0.7433	0.6212	0.0265	0.1333	0.2321	0.072	5.0996	0.1769	0.4277	0.5079	0.0982	0.0748	0
ANKRD10	38.9823	50.6326	33.6833	29.7793	169.7881	61.9197	45.695	46.1128	47.8247	46.5105	44.722	47.3266	37.1351	56.8871	62.1057	56.7483	33.6045	53.3853	47.3082	51.3949	52.0996	47.044	36.1105	88.4486	21.748	35.4465	52.6848	49.1873	38.7239	30.674	29.1199	58.9278	26.3193	54.892	54.3427	24.6323	35.1367	58.1804	24.6484	42.5363	39.3726	46.1749	31.2341	50.4419	39.5499	41.816	17.1308	30.5657	38.3856
ANKRD11	7.6315	11.2374	10.7832	12.0388	9.0794	5.3095	9.2239	11.3762	10.8818	9.2135	10.587	7.0074	6.2678	9.5357	8.3694	9.6919	7.9583	6.2589	7.2662	7.5981	12.5583	6.378	13.5104	6.9257	6.2986	6.1904	7.4065	6.3626	7.312	5.9597	11.5401	6.7817	3.2	9.2234	5.668	8.5641	7.0652	7.7729	4.741	10.1302	8.8761	6.6195	9.9463	9.0805	7.7173	4.1689	5.1494	8.3547	14.5553
ANKRD12	3.8105	4.2742	1.7317	4.626	7.235	4.2234	7.3136	3.4941	3.3816	5.7848	5.1208	2.8467	5.6749	6.4156	4.8766	4.6578	5.5887	3.8813	3.2931	3.3299	5.2866	4.8333	8.7729	4.5117	0.4261	3.9906	6.1716	7.8013	4.585	5.721	6.5512	7.0579	2.9527	4.8951	3.8451	4.3102	3.8767	2.9607	4.2919	6.1774	2.7065	2.5864	2.6284	3.2742	5.0645	5.4582	3.6548	4.7414	1.4057
ANKRD13A	7.4431	6.9196	4.4972	11.3207	11.1173	9.3433	7.1579	10.1541	8.4918	7.1375	10.2966	6.0215	10.1384	10.7898	5.5414	10.093	7.5694	12.2611	6.0193	9.688	11.0454	7.5436	12.0077	8.9777	3.9519	5.448	9.377	14.9889	4.6833	8.5998	9.2764	14.1144	4.3534	8.6785	8.8155	9.0813	7.2128	5.9677	7.3288	9.6361	7.9094	7.344	7.3295	7.0883	5.7809	10.2247	2.6566	5.7646	3.8106
ANKRD13B	43.5283	65.7341	59.9878	51.9106	34.0806	41.7453	71.9556	60.0792	78.4668	46.7445	49.7468	16.5321	36.9534	33.6924	9.0376	62.2051	45.3626	26.101	16.385	96.1772	69.7678	25.3762	27.8863	21.2361	21.2681	37.4894	54.9624	59.5372	63.7807	53.3794	20.6973	57.4955	14.9419	31.9438	36.6554	59.6751	38.715	55.7122	19.8202	51.4581	54.0213	54.1616	81.9826	60.7788	40.951	35.9891	10.8196	42.7054	46.0974
ANKRD13C	5.5901	5.8415	3.5929	2.6263	5.5328	4.9977	3.8109	3.6494	5.9144	5.341	7.0935	6.2976	5.5845	6.3934	6.5761	3.6262	6.7197	6.2982	5.5024	3.5686	4.7893	5.4348	6.6466	6.2772	1.1963	6.1296	6.3391	6.6972	5.7169	6.8213	10.3305	7.5752	4.4682	6.5899	5.6299	7.1918	4.0233	6.1475	3.281	7.0375	2.5192	2.4254	2.7566	2.2693	5.5826	6.3825	3.9307	5.78	3.2812
ANKRD13D	28.2768	9.6728	7.9158	18.7565	23.3754	20.1756	9.2204	9.2879	10.3554	12.1091	7.9563	13.442	9.7525	19.0139	12.6931	8.4354	21.167	20.1984	18.0706	13.1941	9.5887	17.0128	12.0859	9.9936	7.3502	12.9561	11.4617	16.319	12.707	12.6955	19.0721	10.4076	14.0079	6.7213	16.3501	13.0986	25.4892	10.0829	9.342	10.0764	9.7699	9.1707	12.8764	6.9876	18.7564	16.5021	12.2546	14.4633	32.304
ANKRD16	1.8365	2.7988	4.0535	2.8996	4.5615	1.9553	2.5679	4.8168	4.7838	2.8574	5.2143	3.2523	2.4318	3.3063	2.6172	4.3159	3.1016	2.3684	3.798	5.9883	5.9366	3.005	3.192	2.1331	3.1311	3.5482	2.2569	6.1103	3.705	3.221	3.227	2.7197	2.285	2.785	3.6031	2.0065	2.1964	6.1208	3.2087	5.1063	4.9586	4.5627	6.557	3.8985	3.0559	2.7834	2.05	2.8118	3.6553
ANKRD17	7.3989	10.4244	15.5256	11.3134	16.8502	6.1066	7.6836	14.728	12.7554	10.3686	12.4368	6.9887	9.4547	10.1695	8.3019	19.0432	7.5174	4.6977	7.1274	12.2177	20.4736	5.3086	15.0167	6.5478	3.962	5.6826	10.2311	13.3228	12.0362	13.4744	10.8387	9.8545	4.7108	11.6858	8.8248	9.3848	7.7084	8.0906	7.3451	13.4326	10.024	7.2122	8.0693	10.9075	6.0397	8.2989	7.7831	8.6077	8.2018
ANKRD18A	0.2785	0.0043	1.0322	0.2582	0.1636	0.0695	0.2598	1.2797	0.0047	1.716	1.4328	0.223	0.3519	0.4123	0.1693	3.428	0.6768	0.4793	0.0572	2.0286	0.4427	0.4852	0.3668	0.2029	0.2327	0.3336	0.2093	1.3057	0.7658	0.7224	0.3755	0.4842	0.2936	0.8428	0.416	0.5014	0.3658	0.5852	0.0568	2.448	0.7108	0.4475	0.0571	1.759	0.2063	0.4491	0.3046	1.5822	0.1663
ANKRD18B	0.1271	0.0136	0.5458	0.1408	0.0105	0.0468	0.4187	1.1537	1.218	0.2009	0.7356	0	0	0.0898	0.0495	1.2905	0	0.1341	0	0.8297	1.642	0.0272	0.0089	0.0284	0.0659	0.502	0.2223	0.261	0.024	0.0189	0.0436	0.021	0.0338	0.0053	0.0183	0.482	0.157	1.0133	0.2503	0.5452	0.5027	0.9392	0.6768	1.0164	0.0189	0.4694	0.0553	0.5106	0.04
ANKRD2	0.0583	0.0715	0.0968	0.0554	0.1162	0.6051	0.5678	0.0501	1.2246	0.1474	0.0305	0.123	0.3378	0.1612	1.5453	0.0254	0.1032	0.3653	0.2065	0.01	0	0.0183	0.0717	0.0859	0.5448	0.0099	0.0091	2.2272	4.299	0.0762	0.0235	0.0188	0.1557	0.2766	0.4609	0.0782	0.1755	0.039	0.0361	0.7847	1.1636	0.454	0.849	0.067	0	2.119	0.0268	3.0506	1.3175
ANKRD20A1	0.0131	0.0062	0.0587	0.2328	0.0631	0.0071	0.1282	0.0299	0.0235	0.1258	0.0076	0.0626	0.0111	0.0752	0.1527	0.101	0.0144	0.0152	0	0.0599	0.0193	0.0478	0.2341	0.0285	0.0189	0.0742	0.0846	0.0187	0.0181	0.0569	0.0701	0.0492	0.0036	0.0397	0.1032	0.0519	0.4148	0	0.0067	0.1107	0.0035	0.0092	0	0.005	0.0473	0.0608	0.0233	0.0381	0
ANKRD20A2	0	0.0101	0	0.2238	0.0349	0	0.0485	0.0441	0	0.0116	0.0037	0	0.0036	0.0148	0.02	0.0155	0	0.005	0.0168	0	0	0.0134	0.0395	0.007	0.0279	0	0.0532	0.0221	0	0.004	0.0086	0.0035	0.0036	0.0039	0	0.0128	0.068	0.0107	0	0.0351	0.0137	0	0	0.0295	0.0093	0.0075	0	0.0337	0.0182
ANKRD20A3	0	0.0052	0.0206	0.0551	0.016	0.0036	0.0075	0.0019	0	0.0219	0.0077	0.0212	0	0.0076	0.0086	0.024	0.0098	0	0.0022	0.0057	0.0293	0.0035	0.0881	0.0054	0.0072	0.0019	0.0069	0	0.0023	0.0123	0.0067	0.0053	0.0037	0.0181	0.0279	0.0033	0.0111	0.0018	0	0.0036	0	0.0023	0	0	0	0.0039	0	0.0077	0.0071
ANKRD20A4	0.0263	0.0159	0.0078	0.0714	0.1836	0.0122	0.017	0.1708	0.0232	0.0407	0.4875	0.2303	0.0096	0.0907	0.038	0.4734	0.1411	0.2438	0.0111	0.0258	0.0277	0.1532	0.0836	0.0184	0	0	0.2537	0.1904	0.0701	0.035	0.0113	0.0242	0.0188	0.0958	0.1246	0.0168	0.069	0.0094	0.1103	0.0185	0.0449	0.0829	0.063	0.0173	0.053	0.0656	0.0488	0.1937	0.004
ANKRD22	0.7909	0.1473	0.0608	0.4062	0	0.4116	0.2322	0	0.0075	0.2998	0.1533	1.3205	0.1414	0.6072	0.6469	0.0496	0	0.136	1.3158	0.0168	0.0432	0.0613	0.7803	0.1439	0.0106	0.4741	0.2201	0.1092	0.0304	0.1549	0.108	0.0788	0.3504	0.2761	1.0497	0.2473	0.8244	0	0.1208	0.1763	0	0	0.2005	0.0786	0.223	0.3753	0.0374	0.41	0.5932
ANKRD23	2.035	1.3744	0.7169	1.2314	1.8031	1.0465	1.564	1.3063	1.438	0.9096	1.1436	0.5047	1.5586	1.5624	0.8075	2.1553	1.8959	1.0447	0.6592	1.1807	1.4019	1.3038	1.0866	0.8415	0.4868	0.5988	1.0895	1.7224	0.6404	1.4425	1.377	1.7757	0.5969	0.7499	1.2609	1.1421	1.0791	1.2634	0.4451	0.8231	0.9024	1.2284	1.1511	1.0729	1.0506	1.2713	0.3526	0.8021	1.1392
ANKRD24	0.8585	0.3353	1.1855	12.9381	0.281	0.4293	1.3575	1.3154	0.6104	1.2535	0.2045	1.3422	1.2953	1.6269	1.3649	1.1025	0.5647	1.0181	0.9859	1.1415	0.3852	1.0154	0.2441	0.6967	0.7068	0.4446	0.1822	3.6507	16.0239	0.3423	5.7671	0.4977	0.6154	0.5312	0.5979	0.2169	1.4511	0.5211	0.4973	0.3103	0.2687	0.9749	1.0096	0.5131	0.3085	0.5286	0.7298	1.8828	1.0763
ANKRD26	1.9902	1.8579	1.2916	1.2031	3.0721	1.3924	1.38	3.228	2.366	2.6749	4.2588	1.3673	2.4544	2.4995	1.7805	2.2806	2.0431	1.3524	1.2954	3.3017	3.3281	2.1545	3.4875	2.3953	0.2778	1.7516	1.8481	2.9697	2.1818	2.237	2.4862	2.3895	0.8322	2.824	1.9539	2.5664	2.141	2.2172	1.6975	3.3973	2.6262	2.0087	2.4801	2.7439	1.3209	2.2747	1.5419	2.4012	0.5201
ANKRD27	4.1942	3.5888	6.766	4.4118	4.9466	4.2473	3.2171	3.9089	4.3697	4.3694	3.5991	4.81	3.1035	4.7969	3.6386	5.8686	4.1953	3.4994	3.9265	2.1913	5.2471	3.2807	3.8517	2.7866	3.1081	3.193	4.0547	5.7821	4.5634	3.7873	4.808	4.0191	5.1521	3.1123	3.4602	2.9186	3.5852	3.7455	3.3522	3.8092	2.5604	3.1639	2.6701	4.2575	5.1375	4.2041	6.5188	3.3774	6.0384
ANKRD28	3.1235	5.7295	3.9272	4.1977	5.2122	3.9772	4.6169	6.6517	8.2769	3.0471	9.5918	3.0836	5.5983	2.6694	5.7709	3.3353	3.305	3.9497	4.1557	5.7353	8.0216	5.7873	6.6952	7.3132	2.427	3.7662	6.4113	6.8391	6.3904	3.6651	4.6583	7.7225	4.1364	5.977	3.1403	5.3581	2.078	6.5286	2.6733	7.8145	2.6681	6.3578	2.5863	7.4875	3.7606	5.549	2.5226	3.1344	3.0924
ANKRD29	0.3045	4.2599	3.1823	0.3902	1.8666	1.5841	0.039	0.2183	0.1288	1.2601	1.1936	2.2703	1.1166	3.7643	4.078	0.3609	0.2518	1.8433	1.7866	0.1935	0.1954	0.715	0.651	0.336	0.0805	0.3631	2.6297	0.2187	0.2887	0.2224	0.5859	0.6541	1.1909	0.3598	0.427	0.3668	1.443	0.7761	0.0573	2.3767	0.2198	0.0446	0.2768	0.3196	1.598	0.7309	1.6259	0.2177	0.8833
ANKRD30A	0	0.0095	0	0.0321	0.0092	0	0.0038	0.0029	0	0	0.0177	0	0.0086	0.0058	0	0.0024	0	0	0.0033	0	0.0149	0.0053	0.0104	0.0055	0.0073	0	0	0.0029	0	0.0063	0.0102	0	0	0	0	0.0075	0.0028	0.0028	0	0.0055	0.0027	0.0035	0	0	0	0.0177	0	0.003	0
ANKRD30B	0.0028	0.0027	0.1615	0	0.0026	0	0.8711	0.5587	0.0175	0	0.0049	0	0.0024	0	0.0882	0.0041	0	0	0.2003	0.0024	1.5534	0	0.0043	0	0.0031	0	0	0	0	0	0.0057	0.0114	0.0142	0.0026	0	0.0021	0	0.0024	0.0088	0.0046	0.0045	0.0536	0	0	0.0246	0.0049	0.026	0	0
ANKRD30BL	0.0103	0.3	0.0746	0.0407	0.0155	0.0887	0.0232	0.0793	0.7184	0.0587	0	0.0656	0.1224	0.2186	0.136	0.31	0	0.0079	0.0135	0.0294	0.0252	0.0054	0.544	0	0	0.0554	0	0.2236	0.032	0.3703	0.5161	0.0304	0.0029	0.1186	0.1406	0.2573	0.0057	0.0428	0	0.0281	0.0601	0.126	0	0.0747	0.0074	0	0.0236	0	0
ANKRD31	0.2023	0.131	0.042	0.1315	0.3789	0.0612	0.1741	0.1853	0.252	0.229	0.2729	0.0129	0.1747	0.1678	0.0736	0.3423	0.2058	0.1534	0.0451	0.4082	0.2469	0.1863	0.3316	0.1126	0.0264	0.1057	0.262	0.3434	0.2521	0.1359	0.255	0.2178	0.045	0.1033	0.1151	0.1105	0.0834	0.4235	0.1878	0.2191	0.3058	0.1164	0.1989	0.1582	0.1115	0.1932	0.1343	0.1935	0.0115
ANKRD33	0.2055	0.0581	0	0.0814	0.0579	0.0741	0	0.0314	0.0952	0.0495	0.0358	0.1008	0.3463	0.2683	0.1032	0.0132	0.4091	0.2597	0.1078	0.0079	0	0.2581	0.1579	0.1645	0	0.0856	0.0355	0.0354	0.0854	0.3367	0.4594	0.2987	0.1715	0.0833	0.3394	0.1463	0.0611	0.1259	0.0283	0.0675	0.0109	0.0481	0	0.0053	0.6208	0.2873	0.2973	0.0479	0.3894
ANKRD33B	0.4324	0.5024	1.0287	0.4276	0.7179	0.3478	0.4543	0.4679	0.2818	0.3905	0.3092	0.2555	0.2034	0.4512	2.1032	0.6635	0.1167	1.3607	0.6431	1.3043	0.526	0.3911	0.2472	0.8851	0.4397	0.1871	0.3078	0.1384	0.3664	0.1792	0.3045	0.1787	0.088	0.3266	0.3555	0.6068	0.1504	0.3943	0.0615	0.3761	0.8767	0.2475	0.6102	0.7338	0.3198	0.1723	0.1338	0.1786	0.3226
ANKRD34A	1.7211	1.3432	5.044	1.5152	2.0559	0.7984	3.4129	3.7781	2.5478	2.1071	1.7456	2.2025	0.6704	2.1624	1.9047	3.2401	3.3589	0.7849	2.372	3.0706	1.087	2.5433	1.8104	0.6556	0.505	3.3713	1.0443	4.2559	3.2639	2.7656	4.0826	0.9251	3.1567	0.9108	1.295	2.2622	1.3964	2.6133	2.0999	1.7408	2.362	2.4208	4.6131	2.8359	1.6915	2.3799	4.9085	1.8198	3.551
ANKRD34B	0	0.0119	0.0044	0.005	0	0.0136	0.0952	0.2167	0.0065	0.0152	0.0147	0.0282	0	0	0.0066	0.0061	0.0419	0.0146	0.0041	0	0.031	0.0066	0	0	0.0137	0.0143	0	0.0036	0	0.0039	0.0381	0.0034	0.0035	0	0.0066	0.0125	0.0141	0.0035	0	0.0069	0.0604	0.0088	0.0039	0	0.0091	0	0.0064	0	0.0224
ANKRD34C	0.0103	0.0081	0.3654	0	0.0155	0.0111	0	0	0.0026	0	0.003	0.0754	0	0.0059	0.1518	0.0025	0.0302	0	0.0975	0.0176	0.0202	0.0107	0.0053	0.0084	0.0037	0.0087	0	0.0029	0.0106	0.0032	0.0688	0.0055	0.0456	0.0031	0.0216	0.0127	0.0029	0	0.0106	0.0112	0	0.018	0	0	0.1264	0.0119	0.5025	0	0.102
ANKRD35	0.6692	0.3393	0.094	0.1794	0.1505	1.4685	0.0627	0.1512	0.1826	0.3999	1.8077	2.0848	0.2915	0.5389	1.9335	0.062	0.345	0.3153	1.8016	0.1168	0.104	0.8769	0.2745	1.689	0.9238	0.18	0.305	1.0605	0.0522	0.3334	1.3158	0.1503	2.9811	1.2483	0.6682	0.1462	1.1903	5.0002	0.0156	3.5093	0.0241	0.1588	0.1127	0.295	4.2899	0.1934	2.6391	0.1277	1.1905
ANKRD36	1.2179	1.2938	0.9154	1.2396	6.5076	0.8682	1.054	2.6733	1.543	1.7604	4.6479	1.2218	3.0338	1.9316	1.1485	1.8208	2.3687	2.1278	0.8658	2.6993	4.3527	0.8627	3.9127	4.2307	0.4125	2.1674	1.9664	4.1022	3.1599	3.0062	2.1455	2.6333	0.2716	1.6311	1.3086	1.4493	0.8586	1.302	0.9474	4.0821	0.9889	1.1267	0.5569	1.1669	1.6194	1.3941	0.4087	0.9293	0.7068
ANKRD36B	0.4323	0.5892	0.6173	0.3119	1.7868	0.4781	0.2999	0.7039	0.768	0.8757	2.3993	0.6448	1.9162	0.6346	0.7071	1.7831	0.8264	0.6321	0.4917	0.7736	1.5568	0.4591	1.5823	2.0256	0.3041	0.6748	0.5457	1.3695	1.0588	0.8046	1.0231	2.5441	0.1022	0.6542	0.9601	0.9996	0.2945	0.8515	0.5798	1.7533	0.5406	0.8098	0.4035	0.6264	0.5408	0.5502	0.1741	0.551	0.3649
ANKRD36C	0.6572	0.3676	0.4834	0.5841	3.0027	0.6592	0.5028	1.4372	1.4675	1.3349	2.6743	0.6947	1.4292	0.583	0.6061	1.215	2.0036	1.951	0.3009	1.3983	2.3132	0.8242	1.8091	3.356	0.1694	1.6677	0.7117	2.9372	1.4284	1.5488	1.2426	1.8418	0.2717	0.8136	0.986	0.8188	0.6632	0.801	1.2058	2.0437	0.6191	1.1545	0.2376	0.7624	0.8671	0.8689	0.3476	0.4662	0.2356
ANKRD37	1.8102	1.2556	1.0143	1.372	1.254	1.9248	2.6362	2.5458	2.1169	2.156	1.8301	3.4472	0.8605	1.5182	2.6737	1.7834	0.8631	2.9983	2.3677	3.1525	0.8907	2.008	1.6076	4.7254	1.0831	1.8325	0.8665	3.1033	3.1261	2.0809	1.5898	0.9001	2.6599	0.9511	2.3641	2.1103	1.2445	1.9006	2.8102	2.4379	2.5129	2.7463	2.571	2.149	2.154	1.2834	3.9473	1.3886	1.5378
ANKRD39	1.8413	2.7545	2.7581	2.3056	3.2882	1.8119	3.041	2.7154	2.5764	1.6715	2.5718	2.0493	2.2287	1.6563	2.0069	4.1506	2.1592	2.2212	1.7644	3.9746	4.3632	1.5153	2.2125	1.8922	1.2589	1.8985	2.8028	4.0722	2.433	2.3997	1.8808	2.6937	2.4108	1.8474	2.1783	2.0738	1.38	2.2933	2.1755	2.5373	3.041	2.8324	3.6773	2.1827	2.5548	2.3185	2.3677	1.5082	3.8878
ANKRD40	21.7439	10.7881	19.2548	24.9576	32.7415	15.9051	19.6172	17.5999	12.6158	19.9014	12.5461	20.6745	13.554	16.59	16.9594	18.9399	22.8427	17.3421	20.0089	13.2506	24.3717	16.9626	25.2743	10.954	5.3798	17.0896	12.2228	18.5229	12.4981	26.6374	41.9618	13.7511	19.3797	13.8931	16.0215	22.1528	16.6357	10.2813	19.5834	11.1558	17.2814	9.6485	20.474	9.1796	24.2422	17.5104	16.4411	26.8761	18.8195
ANKRD40CL	0.0185	0.0065	0.0479	0.0055	0	0	0.0157	0.0079	0.0071	0.0125	0.004	0.0266	0.0039	0.0239	0.0036	0.0134	0.0307	0.0214	0.0227	0.0119	0.0205	0	0.0177	0.0038	0.0201	0.0708	0	0.0079	0	0.0216	0.0325	0.0037	0.0154	0	0	0.0103	0.027	0.0039	0	0.0038	0.0074	0	0	0	0	0.0161	0.0035	0.0081	0.0148
ANKRD42	0.6417	0.75	1.2694	0.3859	4.6065	1.4322	0.5129	0.6656	1.1892	0.7227	0.4323	2.9881	0.7568	1.126	2.0302	0.7755	0.796	1.0103	1.2402	1.9518	1.0551	1.1023	0.9572	1.4258	0.9378	0.7889	1.0698	2.4377	2.8693	1.1718	2.4148	0.8797	1.1403	0.7391	0.74	1.2071	0.6774	1.1454	1.7867	0.9334	0.8718	0.9293	0.808	0.5382	1.6913	1.3894	1.266	0.8014	0.6839
ANKRD44	1.6972	4.8976	1.4093	0.8052	1.9731	2.8789	2.2846	3.2825	3.0746	1.8786	2.6665	2.1301	3.2466	3.1174	2.7295	2.9252	1.0139	1.4509	2.9009	0.5713	2.3042	1.2959	2.0943	1.4382	0.4854	1.6842	1.8928	1.646	3.0865	1.2575	0.9513	4.3717	1.5567	2.0296	1.8072	2.2419	1.0901	2.4301	0.4488	2.6377	1.4381	2.0512	1.6152	3.6391	1.4324	1.6829	1.5006	1.3275	1.3157
ANKRD45	0.0291	0.0219	0.6516	0.0207	0.137	0.1414	0.3093	0.2446	0.1481	0.0262	0.1166	0.1561	0.0545	0.0301	0.0997	0.0969	0.0643	0.2091	0.406	0.1949	0.4033	0.0365	0.0447	0.0714	0.0063	0.0248	0.1446	0.075	0.175	0.038	0.0643	0.0657	0.034	0.0371	0.386	0.0779	0.0923	0.0631	0.009	0.0715	0.1995	0.055	0.0434	0.0468	0.0506	0	0.0089	0	0.1115
ANKRD46	5.812	7.4143	4.7801	6.3518	10.4542	6.4772	15.3238	9.8748	9.9497	9.2922	11.7865	5.8003	8.0725	9.1914	4.5959	11.2452	9.9001	6.0757	4.2241	11.2799	8.657	9.5404	6.6729	7.0245	0.8592	10.9197	15.4166	10.2825	7.6112	10.261	12.7649	12.1282	8.1933	9.178	7.0788	7.3866	8.0298	7.653	9.2284	12.3101	6.2986	8.7332	7.7014	6.1673	10.4878	9.5499	9.889	10.3808	4.9177
ANKRD49	3.5417	3.1455	4.7918	1.7911	4.8619	8.2169	4.7218	4.8259	3.65	5.0663	5.7247	2.596	6.0347	5.2229	3.6621	6.1871	3.3966	3.6472	3.3941	7.6587	5.6746	3.1871	4.7678	5.0488	1.0115	1.6556	4.2218	7.2538	3.3638	4.6081	4.5711	4.6686	2.6631	5.7077	2.7389	2.738	3.7387	5.1899	3.5334	5.7846	6.1253	5.3772	5.1511	5.1919	2.6668	2.8759	1.9071	2.2882	1.8413
ANKRD50	3.7983	5.6473	5.6561	2.9641	5.3477	4.1713	3.3202	7.2755	4.646	4.1826	5.3827	7.8952	4.5737	6.3788	10.0218	4.9629	5.0029	2.9136	5.8562	3.8435	14.2282	2.5286	6.2097	3.9542	2.5149	3.4864	3.6472	5.5636	3.2829	5.1946	4.2869	5.2755	3.7589	6.9937	4.2103	4.1792	2.7617	3.2475	2.9287	5.6618	4.0626	2.7613	3.8523	4.0418	3.3962	3.7619	3.5022	5.3433	3.0516
ANKRD52	9.3316	11.7978	11.3385	20.2748	19.0348	10.1689	8.7649	11.6909	11.9592	10.6692	10.2953	8.7865	11.7617	13.1973	11.706	14.2286	11.0349	10.5961	11.3193	6.9879	14.7328	7.1117	20.4609	8.5244	7.9955	6.8819	10.48	10.7412	10.5129	15.7366	16.8887	11.0929	8.0769	8.8437	13.4307	17.2047	11.4199	8.368	6.226	10.2529	7.5238	6.237	10.0026	6.6216	7.9991	8.3765	12.4191	7.8184	17.8875
ANKRD53	0.8976	1.2319	0.6536	0.7644	3.624	0.2281	2.2526	1.2713	0.4397	0.4235	0.9872	2.1974	1.2898	0.1967	1.107	3.9442	0.3704	2.4173	1.9966	0.6278	0.6725	1.7564	0.7155	1.2176	1.048	0.3538	2.0251	1.8557	0.313	1.7316	2.4795	1.9469	0.4807	0.5071	2.33	0.3742	1.2543	0.7161	0.487	0.2583	0.4117	0.74	0.3751	0.7009	1.4643	0.5735	0.9182	0.9143	2.1562
ANKRD54	9.1262	11.5891	7.4019	10.5473	9.671	7.8818	10.8028	8.0445	7.9641	8.7867	5.7154	6.507	5.0089	8.3453	5.9936	8.1051	10.2221	17.8967	5.9576	10.5192	9.169	10.9122	10.1302	7.3237	7.1905	11.2211	15.237	10.904	7.0998	12.0178	8.4208	9.0606	7.2979	5.7511	8.8419	7.8901	12.6945	6.7206	11.0717	8.0114	8.8532	9.9429	10.014	5.8229	7.7265	9.8569	5.472	10.8516	10.8562
ANKRD55	0.1363	0.075	0.0766	0.0675	0.0515	0.4697	0.4695	0.3707	0.4035	0.1129	0.0396	0.3105	0.242	0.2846	0.0354	2.8008	0	0.112	0.1397	0.3419	0.1342	0.1784	0.1135	0.0186	0	0.0339	0.0221	0.1173	0.0295	0.053	0.2228	0.0229	0.1469	0.2383	0.0718	0.1142	0.114	0.0095	0.0176	0.028	0.0453	0.3048	0.0053	0.2808	0.1668	0.0198	0.6698	0.0199	0.1695
ANKRD6	1.03	3.4967	1.0775	1.3088	2.2681	0.8565	1.2674	1.9174	1.9311	1.6843	1.3464	2.8157	2.5997	1.7688	2.9803	1.0695	1.4761	1.7774	2.9856	0.8892	1.0947	2.2232	1.483	3.7159	1.4192	0.7943	1.8236	5.6278	3.4008	1.9641	1.7206	4.7056	2.0446	1.1748	2.5599	1.094	1.6643	0.85	0.3582	3.6108	0.8206	0.9319	0.5746	1.3851	3.577	1.1855	2.7721	0.7856	2.9665
ANKRD60	0.0815	0	0	0.6007	0.3545	0.0793	0	0	0	0.0442	0.0284	0.0156	0	0.0282	0.0381	0	0	0.0757	0	0	0	0	0.1754	0.0133	0	0	0.0127	0.0841	0	0.2282	0.1804	0	0.0272	0	0	0.3157	0.0273	0	0.2522	0.0535	0.013	0	0	0.0375	0.1064	0.0285	0.2372	0.0428	0.1737
ANKRD61	0.4712	0.9331	1.2296	1.7921	1.7688	0.4584	0.5182	0.8901	0.738	0.9604	0.9156	0.3486	0.3441	0.4186	0.5771	1.4642	0.1786	0.3124	0.6091	1.0533	2.7424	0.465	1.1481	0.7825	0.117	0.4128	0.4708	1.2507	1.342	1.1431	0.8666	0.6955	0.1123	0.749	0.7236	1.133	0.6977	0.6633	0.2291	0.6186	0.6985	0.1841	0.9549	0.975	0.5417	0.2587	0.1546	0.6124	0.4735
ANKRD62	0.0809	0	0.0365	0.0502	0.1052	0	0.0119	0.2325	0.0217	0.0032	0.0184	0	0.1648	0.0425	0	0.3901	0	0.1918	0	0.003	0	0	0.2648	0.0173	0	0.1468	0.0055	0.121	0.0146	0.1116	0.4138	0.0256	0.0029	0.1026	0.0056	0.0314	0.0265	0.0206	0.0272	0.0808	0.0084	0.0296	0	0.1092	0.1453	0.0492	0.0027	0.0123	0.0112
ANKRD63	0.0148	0.0279	0.8451	0	0.3756	0	0	0.0254	0	0.0267	0	0.2272	0.0126	0	0.0231	0.0537	0	0.0172	0.2039	0.0127	0	0	0	0.0121	0	0	0	0.0127	0.0154	0.0414	0.0447	0.012	0	0.0135	0	0	0	0.1236	0	0	0.0118	0.0312	0.1382	0.0681	0	0	0.0227	0.0389	0.0316
ANKRD65	6.8799	1.5602	5.1348	0.677	0.6959	1.6914	1.5362	5.2376	0.1532	0.2774	0.2009	2.6026	0.6761	7.5732	8.3656	9.6943	0.1274	18.1041	4.4256	1.9756	0.2362	0.6632	0.1131	1.2104	2.8508	0.8068	0.557	0.3358	1.8276	0.7943	5.1304	0.3255	1.3138	0.2802	20.4992	0.205	16.2256	15.8358	3.5341	5.0833	0.2963	9.0293	11.427	0.6034	11.9918	2.1916	0.3675	8.7964	3.9153
ANKRD66	0	0	0	0	0.0042	0.0074	0	0	0	0.0083	0	0.0132	0	0.0079	0.0107	0.0066	0	0.0106	0.0135	0.0079	0	0.0216	0	0.015	0	0.039	0.0036	0.0039	0.0048	0.0043	0.0046	0.0037	0.0115	0.0209	0.0072	0.0034	0.0077	0	0	0.0038	0	0	0.0214	0	0.005	0	0	0.004	0
ANKRD7	0.0415	0.1859	0.2369	0.222	0.3008	0.0841	0.094	0.2584	0.0641	0.2249	0.2624	0.1194	0.2563	0.0717	0.2022	0.5567	0.3213	0.0482	0.2041	0.3033	0.2757	0.7004	0.4305	0.1189	0	0.2209	0.2016	0.4284	0.2801	0.3195	0.24	0.2345	0.5195	0.0473	0.0328	0.34	0.1041	0.2079	0.4814	0.2469	0.4803	0.1528	0.5229	0.1312	0.2933	1.0151	0.7388	0.118	0.2211
ANKRD9	1.3439	1.7252	1.1222	2.3165	1.1795	1.4564	1.3914	0.9003	1.5157	2.2366	1.315	2.0605	1.047	1.0696	3.0181	0.7959	2.3213	2.128	2.4823	0.3832	2.0565	1.274	2.2003	2.5192	2.0537	1.4824	1.305	2.6511	1.1471	1.6436	3.1374	1.4125	1.7673	2.1541	1.4016	1.8447	2.5172	0.6581	1.0774	1.3529	0.8555	1.1424	0.7399	2.2758	1.6349	0.4221	1.8784	1.2968	1.6048
ANKS1A	16.8439	24.3425	12.2454	31.1799	18.4831	17.4286	9.7024	18.5409	21.4388	14.6184	26.4886	12.8985	28.6961	13.4835	13.8745	27.5324	17.2085	8.6653	12.5408	10.767	25.6135	11.8625	10.7207	14.3261	9.0088	16.4072	16.4743	16.9522	13.9181	28.801	11.2135	41.9221	8.5427	16.6475	13.6268	23.6782	23.9813	10.9511	15.7347	33.5653	14.2046	13.5866	38.4201	17.5254	12.3194	13.1396	8.33	22.1529	19.9428
ANKS1B	0.2495	0.2815	0.9677	0.3348	0.7103	0.2656	0.5044	0.9781	0.3688	0.3138	0.3871	0.7724	0.3209	0.2618	0.6623	0.5406	0.3268	0.4441	0.3735	3.183	0.7887	0.2524	0.8775	0.1592	0.0699	0.6181	0.3165	1.6463	1.2511	0.13	2.3452	0.6279	0.5136	0.0503	0.3364	0.7264	0.1574	0.4283	0.753	0.6206	0.4057	0.4655	0.1243	0.2499	0.5111	0.2969	0.7901	0.3081	0.7245
ANKS3	8.4176	6.1314	5.065	8.0702	7.6181	7.152	5.0844	7.0846	9.9388	5.2556	5.0072	4.045	5.2073	8.6045	3.9578	7.2078	9.5208	5.8517	4.8043	8.9485	6.41	9.083	7.7915	5.5782	6.8344	7.11	5.4386	10.8549	17.8951	8.6217	7.3721	7.5145	2.57	4.0408	7.1981	6.6846	8.3055	9.165	7.1257	6.5929	5.5673	8.6797	7.5776	6.8813	6.1207	12.1067	3.5257	6.0662	8.3641
ANKS4B	0.0117	0.0018	0	0.0046	0.0106	0.0315	0.0088	0.0134	0.009	0.014	0.0034	0.0037	0.7056	0	0.0152	0.0028	0	0.0226	0.0038	0.01	0.023	0.0061	0.0239	0.0223	0.0211	0.0132	0.0121	0.0033	0.0081	0.0399	0.0078	0.0126	0.0065	1.1384	0	0	0.0098	0.0032	0.018	0.0064	0.0062	0.0041	0.0036	0.0089	0.0085	0.0068	0.0149	0.0034	0.0249
ANKS6	2.6216	2.3392	6.9184	2.0721	4.4064	2.6738	2.1631	1.837	1.3921	3.1972	1.2251	1.8877	1.5818	2.6662	2.6831	6.4081	1.0649	2.6962	2.3519	0.9387	1.7364	1.3579	2.9935	1.1503	3.1573	1.7338	2.6169	2.0949	4.776	2.0518	1.7959	1.0055	1.9359	1.5497	1.9022	2.5768	1.6018	4.7237	1.103	1.6969	8.7694	1.3892	8.4242	2.9014	2.2532	2.8845	1.2392	4.3317	3.4681
ANKUB1	0.0052	0.0061	0	0.0092	0.0047	0.0042	0.0117	0	0.008	0.0093	0.0068	0.005	0.0154	0.0045	0.0303	0.0056	0.0029	0	0	0.0045	0.0344	0.0041	0.008	0.0127	0	0.0132	0.004	0.0022	0	0.0072	0.0026	0.0063	0.0022	0.0047	0.0123	0	0.0043	0.0108	0.008	0.0042	0.0062	0	0	0.003	0.0028	0	0.004	0.0023	0.0138
ANKZF1	27.2471	22.4561	10.8842	12.944	21.7637	17.433	26.4542	12.5103	17.7868	17.9286	20.5572	8.7686	25.4303	20.2839	10.3808	14.8205	18.2057	20.2243	12.0396	17.9858	11.259	15.0962	16.6693	28.2285	6.1951	9.9385	23.0963	15.14	13.9732	21.4933	16.1799	29.9651	8.8614	11.6049	17.4573	19.176	18.629	14.4519	6.4291	20.6034	12.1451	18.2276	14.1546	12.4536	18.2153	20.3697	6.7759	10.1542	10.9641
ANLN	4.0755	7.4761	8.9336	6.9753	9.6077	5.8368	13.5024	7.8071	4.3944	9.2496	8.9926	0.8585	1.314	4.5753	3.3039	5.4247	5.2915	4.1279	0.2049	2.7493	19.1626	7.7465	10.9279	4.247	0.9112	5.6271	7.6251	4.9081	2.9169	5.555	0.2576	6.1192	0.2161	9.732	4.7079	9.5218	6.8911	2.5972	4.4277	4.679	6.9288	3.82	8.0912	6.7114	0.2112	2.7833	0.2004	8.7787	1.2689
ANO1	0.8544	8.9201	3.3312	4.9372	4.5586	4.2378	1.6578	1.769	3.2616	1.967	2.284	12.8576	6.7065	7.2678	4.5717	0.3546	1.1748	11.6479	4.0665	3.5064	0.7094	0.8869	1.4706	25.798	5.8562	6.4398	5.3029	3.8901	3.5925	1.8122	1.7074	3.2309	5.8771	2.5684	11.5788	3.3973	1.5293	2.1967	0.4565	1.9163	0.8255	1.2389	0.4092	1.5639	5.541	4.8316	3.0665	2.3555	11.3223
ANO10	3.1941	4.5668	1.8935	3.3097	2.7233	4.2813	3.4172	4.1777	3.7366	3.1129	8.6796	5.7189	2.8494	3.2676	6.092	1.6756	2.3892	3.0786	5.6291	4.4445	2.386	5.9194	5.4521	4.7481	4.9759	2.3937	3.4723	5.3829	9.0765	3.0942	8.8142	4.5838	12.0533	5.021	3.0917	3.5543	3.4191	5.276	6.3121	6.8333	2.0489	6.6941	6.79	4.1139	6.3903	5.0718	11.0403	2.4109	7.5352
ANO2	0.2056	0.2283	0.7357	0.5788	0.4854	0.3202	1.3691	0.2439	0.2632	0.1979	0.2453	1.2792	0.1314	0.6496	0.738	0.0549	0.1107	0.5022	0.6333	0.3768	0.1198	0.1019	0.1289	1.0853	0.432	0.1682	0.9103	0.2583	0.4045	0.053	1.1537	0.19	0.4199	0.0568	0.3806	0.3647	0.4003	0.2304	0.046	0.2309	0.0605	0.1822	0.1212	0.3297	0.1353	0.1276	0.2279	0.4024	0.1845
ANO3	0.1231	0.5129	0.1619	0.1985	1.1172	0.0356	0.005	0.0774	0.0271	0.258	0.0077	0.2403	0.0805	0.7744	0.161	1.6763	0.4059	0.0637	0.1621	0.1436	0.0097	0.2484	0.7024	0.0324	0.0621	0.0674	0.0222	0.4405	1.1068	0.4081	0.1238	0	0.0624	0.0882	0.0139	0.0164	0.0404	0.033	0.3535	0.0126	0.7841	0.2613	0.2605	1.6903	0.1099	1.2747	0.0808	0.2288	0.431
ANO4	0.9617	0.0271	0.6116	0.3502	0.0092	0.1537	0.6135	0.916	0.1046	0.2232	0.2687	0.367	1.5867	0.4797	1.2432	2.5365	0.4344	0.7347	0.4397	2.9903	1.5547	0.2286	0.0364	0.2772	0.6622	0.4211	0.4737	0.9876	0.0914	0.0916	1.0593	1.6157	1.5542	1.0594	0.696	0.7365	0.1217	0.2573	0.1467	0.7919	1.0785	0.8408	0.3856	0.1791	1.6719	0.2722	2.1106	0.1541	1.8803
ANO5	2.2488	1.161	4.5359	1.2709	4.7223	2.1233	1.1634	6.4085	5.2206	1.0675	4.2063	1.9264	2.691	1.864	6.3749	7.2677	1.413	0.7996	1.6114	3.7534	8.5111	2.6413	3.0601	1.1545	0.2478	2.018	1.5876	4.1984	4.2222	1.7072	6.3516	1.5126	4.7498	3.3193	2.1324	2.2504	1.2525	5.5377	5.0755	4.8133	4.6981	4.3243	4.6625	4.6437	2.8216	2.4765	8.7937	5.3167	4.0983
ANO6	4.9274	17.0891	9.6422	13.7261	20.8339	17.6446	8.9245	1.881	3.2145	10.9762	33.0727	14.8619	31.8783	20.7727	15.7328	14.7387	21.5743	10.8171	14.0476	7.085	7.8321	13.5174	23.4333	23.2816	5.6793	7.3078	29.6557	8.8191	14.902	16.0415	37.1441	32.1591	15.65	24.735	10.1681	13.1238	12.4544	21.2367	9.3445	27.6108	16.4742	1.8527	9.8118	6.5463	24.1245	15.8896	14.1572	15.8721	9.2528
ANO7	0.1812	0.2032	0.1079	0.3108	0.1508	0.1879	0.2052	0.2654	0.3143	0.1476	0.1477	0.2394	0.319	0.1386	0.2015	0.2391	0.0361	0.2241	0.3186	0.0792	0.2719	0.056	0.1187	0.3114	0.3615	0.1367	0.2655	0.1815	0.3394	0.3133	0.4543	0.1655	0.2306	0.1978	0.2396	0.1505	0.1465	0.1265	0.0735	0.2145	0.0688	0.1063	0.0777	0.1674	1.3248	0.0986	0.2139	0.1014	0.6999
ANO8	13.2916	19.8029	10.1697	24.8351	16.3529	8.9379	15.2686	29.5558	30.2094	11.5953	17.6448	8.475	9.7806	16.9612	8.8318	16.3483	18.781	11.4672	7.1574	12.7235	27.2573	9.8392	11.5264	11.0019	9.2603	9.9762	12.2602	27.8804	22.6638	14.8421	14.1246	13.4853	3.9024	10.6135	16.2157	10.4619	12.227	10.9494	4.726	14.7798	8.038	12.468	14.5755	11.718	8.8738	7.8616	6.0425	8.0489	16.9408
ANO9	0.6134	1.8267	5.8601	2.3946	0.0766	6.7674	0.2685	0.0421	0.1326	1.9622	0.1498	1.3675	1.3308	12.2775	0.5589	2.1942	0.1327	3.3656	0.9708	0.0281	0.0604	1.9346	1.0536	0.1853	0.1718	0.1347	0.4258	0.2908	0.1953	0.2213	0.266	0.0946	0.3412	0.6888	0.8189	0.2822	2.7414	0.082	0.0127	0.0313	0.0196	0.0402	0.1476	0.0596	0.1868	0.6668	1.0938	0.2314	1.0257
ANOS1	0.102	5.8087	0.8792	0.3976	0.301	0.8002	0.2982	0.544	2.0042	0.2335	0.331	1.7158	0.6084	0.664	4.4495	0.5316	0.2493	0.8396	1.734	1.7035	0.1051	0.1639	0.319	0.6857	0.7785	1.0914	0.52	0.347	0.1454	0.3033	0.3651	0.3237	0.586	0.3722	0.7164	0.3852	0.3114	1.484	0.0807	1.4406	0.2898	0.3595	1.0187	0.5674	1.9093	0.3358	0.9665	0.3819	0.5487
ANP32A	19.9448	23.2616	37.8552	11.7014	20.0775	26.8654	23.4128	25.9845	27.9015	24.1759	39.298	13.0478	11.2841	17.5916	9.0756	14.0638	19.1276	17.6533	11.9299	31.8423	34.88	19.073	18.6152	18.0519	6.8184	19.1394	20.8132	19.9176	19.8469	18.0593	10.5111	23.3398	8.232	30.5522	12.6775	20.6075	25.5161	26.5872	32.9363	29.6355	32.9852	33.8239	45.461	30.1101	6.8885	15.072	4.6218	34.8914	6.3734
ANP32B	106.9058	59.9515	130.1111	66.3073	71.0648	158.953	67.926	115.2212	93.3318	133.6334	176.6733	49.2416	49.9266	85.8933	45.8422	146.0973	82.9963	71.393	49.0979	104.9951	86.9153	106.541	73.752	129.8894	48.6627	112.6259	107.6833	50.7138	96.7467	58.5182	31.3166	112.0194	45.4834	134.0806	60.431	81.861	137.7223	150.918	143.944	142.5538	163.3037	174.2172	129.4732	154.6791	30.7061	67.7256	24.6598	138.6002	38.9355
ANP32D	0.141	0.0748	0.3293	0.1257	0.0479	0.1143	0.1397	0.1816	0.1497	0.191	0.1076	0.186	0.0601	0.0304	0.0824	0.0767	0.1365	0.0614	0.1907	0.1212	0.2082	0.2491	0.1219	0.0866	0.0383	0.2102	0.0411	0.1365	0.183	0.0493	0.0709	0.1138	0.0147	0.2251	0.0557	0.0919	0.0884	0.0736	0.0545	0.1302	0.0422	0.0371	0.0987	0.2432	0.0192	0.0308	0	0.6785	0.3382
ANP32E	13.4901	26.8104	41.0461	8.14	28.7531	38.5175	53.4217	28.0105	18.7741	18.3843	32.1916	16.8689	5.7585	19.1444	12.5053	15.5373	32.7289	19.4814	14.9966	17.9765	51.9477	24.3193	24.4348	16.6362	3.0291	25.022	24.9984	17.8683	10.9376	12.8951	18.9131	19.3072	10.0313	29.1548	15.3241	24.3818	20.9638	14.6914	20.2133	21.9265	17.546	19.6201	50.6621	21.23	15.3799	13.474	11.6377	26.5492	5.9732
ANPEP	6.4406	1.3776	0.6454	2.0935	0.5572	4.3202	0.2439	0.8383	0.9496	2.0737	2.1629	1.2495	22.4277	3.3306	6.5582	0.4333	0.5263	3.9139	2.2451	1.0634	0.5949	1.1345	1.9245	10.6713	8.9334	2.9503	0.98	1.1805	0.8116	0.7586	0.4053	0.5525	1.1712	31.3235	1.5048	4.9136	1.1267	0.5628	0.3009	0.667	0.6738	0.5044	0.3242	0.5552	1.4507	0.6919	0.3884	0.6291	1.0219
ANTKMT	13.5423	15.7757	22.3583	7.5306	9.7439	12.5554	8.7874	11.3651	11.2041	13.6046	4.366	16.5672	7.3018	8.999	11.1455	9.3986	18.8691	22.1047	15.7274	10.6306	9.028	12.3924	11.1763	7.2547	5.5448	15.4786	10.8116	19.8485	15.0128	16.8824	16.2676	10.7128	6.0506	5.5699	15.2611	8.9004	11.8717	14.3293	14.3597	5.1047	9.8405	15.5624	19.1691	11.3813	14.4784	13.9441	9.4463	19.1155	11.3948
ANTXR1	4.728	11.9127	12.5679	4.0496	7.2275	3.5733	4.7189	10.4657	8.9585	2.9928	8.4115	16.2574	5.0672	5.6785	19.0341	2.7208	2.0691	6.0953	13.7328	14.7507	9.0793	2.1098	6.2142	20.0589	18.1885	5.8449	4.4954	5.9882	7.5094	2.1935	3.4248	3.6668	6.9576	5.0553	7.9325	7.4065	2.663	7.1319	2.8621	5.3469	5.921	4.3914	2.8635	13.3817	6.9066	2.9438	2.0769	6.1767	5.0986
ANTXR2	1.9573	1.9034	3.1818	0.9278	0.97	2.5645	1.9909	1.4334	3.0095	0.8428	1.0456	10.6602	2.2054	1.8551	7.8703	1.0586	0.6962	1.2759	8.3174	1.3305	1.2687	0.4202	0.8726	2.2191	3.6436	1.6805	0.6812	0.9475	1.792	0.2849	0.6367	1.2672	2.4193	4.32	1.9256	1.8706	0.8977	1.5816	0.8279	1.7102	1.0886	2.108	3.5209	1.7711	2.2032	0.6204	0.6804	1.1767	1.6601
ANTXRL	0.0055	0	0	0	0	0.0088	0	0	0	0.0049	0	0.0209	0.0139	0	0.0595	0.1939	0	0.019	0.1503	0.0845	0	0.0171	0.0042	0	0.0178	0.0465	0.0085	0.0047	0.0057	0.0102	0.022	0	0.0273	0.005	0.0086	0.0041	0.0182	0	0	0.0045	0.0218	0.0115	0	0	0.0237	0.0095	0.0209	0	0.0116
ANXA1	14.7287	11.0424	10.9939	4.2995	5.3723	14.016	6.2799	4.9829	3.5665	6.8014	6.9328	112.362	9.084	11.658	138.0771	1.4016	3.1305	33.663	73.0864	17.389	1.3309	4.8113	8.8342	47.6183	32.463	16.4084	6.4757	4.6279	4.4805	2.465	5.7915	7.0656	20.1607	4.1689	12.4288	8.0965	6.9281	5.5551	1.1018	3.0199	4.3355	1.6589	1.7452	8.6844	39.4543	6.4171	5.3009	4.8623	11.7161
ANXA10	0.056	0.0264	0	0	0	0.0303	0	0	0	0.0169	0	0.1075	6.7625	0.0484	0.0655	0.0135	0	0.0325	0.0367	0.0241	0	0	0.0359	0.0076	0	0.0716	0.0145	0.0241	0.9018	0.0087	0.2254	0.0226	0.0623	4.3183	0.0591	0.0209	0.0078	0	0	0.0153	0.0075	0	0	0	0	0	0.1073	0	0
ANXA11	5.3628	4.4446	4.2542	3.9125	3.6978	6.9099	2.5701	2.2463	1.9277	2.7536	1.8199	14.7788	5.3461	5.6107	15.4251	1.1703	2.2114	9.0593	15.372	2.9722	0.6837	2.1315	2.9538	9.0271	12.9527	4.6191	2.6585	1.6587	1.8556	0.9311	2.2952	1.3945	15.2136	6.6499	5.4334	3.2748	4.1156	2.0533	0.6795	0.9525	5.2264	1.3049	1.3933	2.6144	5.3176	2.1254	4.3392	1.9477	5.2666
ANXA13	0.0178	0	0	0	0.004	0	0	0.0038	0.0069	0	0.0039	0.0043	5.6854	0.0077	0.0173	0.0064	0.0443	0.0052	0.0306	0.0115	0	0	0.0137	0.0036	0.0628	0.0568	0.0035	0.0038	0.0046	0.0083	0.0045	0.0036	0.0111	3.9253	0	0	0	0.0223	0.0138	0.0073	0.0071	0.0094	0	0	0.0193	0.0078	0.0136	0.0117	0.0758
ANXA2	30.6113	23.1254	14.6434	14.6744	8.3045	27.6385	9.1843	6.5723	5.6222	14.1782	32.2731	100.5432	27.2214	17.4581	123.2848	8.5419	32.1079	35.6008	70.2409	15.343	2.5959	14.5872	11.1615	58.8209	73.7877	24.5977	16.3053	11.487	36.4111	14.221	21.1842	59.6751	103.8077	40.013	36.9419	17.3111	38.492	3.7553	4.5947	19.9096	18.1267	3.2745	4.906	8.8476	37.6503	11.9375	49.4335	18.1396	51.6843
ANXA2R	0.6666	1.02	0.2724	0.8177	0.4756	3.8406	0.3132	0.2802	0.4983	0.6853	0.2783	1.34	1.2326	2.2297	0.8181	0.4114	0.3921	2.5591	1.4999	0.2256	0.178	0.8017	0.5231	0.9174	0.8784	0.3323	0.4519	2.4282	0.3388	0.3838	0.8132	0.7729	1.2783	0.4916	0.6279	0.2747	1.565	1.0305	0.0548	0.2968	0.1925	0.4701	0.0728	0.2772	0.3471	0.5824	1.048	0.3226	0.6425
ANXA3	0.1189	0.1448	0.2126	0.0667	0.0449	0.3535	0.0935	0.1674	0.0434	0.0805	0.0864	2.3126	0.9765	0.2511	2.3686	0.0216	0.0183	0.3449	2.4433	0.0824	0.0341	0.1089	0.2081	0.1758	0.1364	0.0309	0.0898	0.0511	0.0549	0.0709	0.1561	0.112	1.4746	2.3589	0.141	0.1304	0.116	0.0359	0.0255	0.1707	0.0105	0.0174	0.0401	0.1139	0.291	0.075	0.3718	0.1878	0.3696
ANXA4	1.5091	1.6117	1.3103	1.3144	0.9543	2.0799	0.5548	0.6648	0.5609	0.9649	0.8085	3.8543	11.71	1.4636	3.8484	0.7673	0.6698	1.4825	3.2466	1.2244	0.5023	1.0097	1.7491	1.5837	2.401	1.6406	0.9573	0.6089	1.2791	0.5334	1.6137	1.162	2.476	18.2873	1.2185	1.1025	0.7395	1.1693	0.5579	0.6854	0.5011	0.6354	0.5304	0.8646	1.9149	1.0731	1.2571	0.7547	1.5304
ANXA5	45.973	55.0967	22.6922	28.943	41.3308	54.9451	30.115	18.3197	19.1464	24.3172	58.0925	138.7008	50.8366	47.3639	150.8092	10.6926	17.1344	80.6257	121.6986	21.7337	31.3685	19.1678	37.7285	93.9086	85.3149	76.6036	50.9889	25.3094	11.6003	14.2758	16.5375	44.2291	108.4498	62.6654	49.3601	42.7079	39.8743	29.5193	30.9104	43.8871	28.8661	15.3442	15.221	36.2608	67.6269	35.2547	49.4696	33.561	52.5349
ANXA6	33.1254	28.1233	32.6736	26.5059	10.6886	39.0489	20.5675	20.9521	23.8226	24.3933	16.4764	69.6346	21.2776	25.3911	63.8037	24.4967	22.7409	40.5955	40.5648	39.4699	17.6887	17.633	10.2563	33.3698	56.5101	40.5655	31.2317	19.5087	11.2674	19.4302	53.5247	14.0032	111.6373	22.6257	41.1906	35.8525	30.9268	4.7207	17.6231	37.3583	61.6117	22.1133	65.4268	24.3405	56.0632	17.8899	97.8546	34.7725	98.8039
ANXA7	13.0546	15.3561	7.7998	17.7797	14.337	18.3484	5.0073	7.9866	6.6424	16.2958	17.9879	36.3721	18.607	15.9333	38.8725	6.1092	13.8094	21.2666	34.1272	10.6862	5.6383	15.5114	20.3568	24.6388	14.3243	12.3543	13.6833	16.4492	11.6774	10.9297	24.3583	15.2742	45.8547	21.4464	15.5447	13.722	15.2368	10.9808	20.815	19.129	11.7844	9.1191	11.8314	10.8556	39.7226	17.726	47.6528	10.2316	21.9668
ANXA8	0.0205	0.0032	0.0177	0.0081	0.0093	0	0	0.0205	0.0026	0.0031	0	0.0393	0.0611	0.0059	0.016	0.0025	0.0302	0.0277	0.0202	0.0029	0	0	0.0052	0.0056	0.0408	0	0.0027	0.0176	0	0.0191	0.0172	0.0028	0.1054	0.0685	0	0.0076	0.0057	0.0057	0	0	0.0109	0.0036	0	0.0157	0.0074	0	0.0288	0.0239	0
ANXA8L1	0.0966	0.0133	0.022	0.0252	0.0449	0.0076	0.0213	0.0304	0.0091	0.0447	0.0021	0.0384	0.0703	0.0611	0.09	0.012	0.0313	0.0164	0.0487	0.002	0.0035	0.0444	0.0398	0	0.0154	0.0261	0.0037	0.0081	0.0318	0.0484	0.0996	0.0209	0.0983	0.0473	0.0708	0.0579	0.0926	0.0039	0.0109	0.0097	0.0094	0.0198	0	0.0054	0.0692	0	0.1733	0.033	0.1206
ANXA9	4.6149	3.7187	7.2523	3.3595	5.9873	2.7046	6.9039	5.3796	4.7082	4.1342	6.4646	3.9907	9.6871	5.4749	8.256	4.8179	10.8837	5.645	7.0463	4.494	3.0233	3.259	3.4748	4.8481	1.6209	3.9154	4.3354	7.5337	2.4634	6.7969	13.45	4.4289	4.4388	8.8917	11.1345	5.011	5.7244	2.7086	2.9098	4.8817	2.1378	3.4124	4.6014	3.3028	9.221	3.4486	2.8241	3.4295	5.5408
AOAH	4.2279	1.098	0.5904	5.8734	0.6902	5.2293	0.8788	0.6376	0.6291	3.1956	1.093	10.8198	3.0763	6.3626	4.8136	0.9753	0.805	4.4582	13.4724	0.2031	1.16	1.9679	3.3042	0.9828	1.1208	2.4886	1.671	2.0944	0.6358	1.6105	3.5591	0.9652	7.1005	2.027	4.4892	2.8439	7.8742	0.5113	0.3654	1.2975	0.1193	0.5985	1.8043	0.5931	2.4431	1.6172	2.8497	2.1131	2.1837
AOC1	0.1106	0.0835	0.2894	0.3682	0.1524	0.5238	0.1152	0.6346	0.4066	0.1598	0.0617	0.1188	0.1282	0.2217	0.1138	0.4396	0.0783	0.0822	0.1915	0.2055	0.712	0.2015	0.1428	0.0543	0.0673	0.0528	0.2717	0.2665	0.0505	0.1528	0.0623	0.1322	0.0369	0.0686	0.1889	0.8042	0.1147	0.0702	0.1027	0.138	0.2578	0.0419	0.3263	0.3714	0.0577	0.085	0.0542	0.2516	0.4245
AOC2	1.7004	1.2703	0.9783	5.2837	0.9638	0.6815	0.3029	0.3336	0.6048	1.967	0.9774	0.623	0.9278	1.6723	1.0077	0.9236	2.4439	3.813	0.7768	1.2266	0.4889	1.8198	1.8204	2.6748	1.4253	1.4865	1.6085	1.3204	1.8583	4.3502	2.479	2.5759	0.2126	0.8248	2.2554	2.367	2.5872	0.9945	1.4185	0.81	0.488	0.4824	0.422	0.3954	0.8519	1.8693	0.7461	2.2064	0.5498
AOC3	1.6981	14.0605	13.1104	7.3134	5.4298	7.0835	0.6564	1.9626	3.0758	2.9995	4.589	18.192	5.0571	6.3839	7.7638	0.6726	3.7435	9.9298	7.3879	2.4604	1.0049	2.1258	3.9776	21.038	23.2968	4.4415	3.5085	2.2138	2.6178	2.178	3.6004	3.4998	4.0139	5.0831	9.8162	4.0758	6.4564	1.2588	1.1687	3.0108	1.5077	1.4127	1.5884	3.4101	5.0845	2.797	3.8263	4.1592	4.4688
AOPEP	1.9848	3.073	2.4869	1.4118	5.9096	2.8249	2.4988	3.8066	4.459	1.6047	5.1895	4.6761	3.8033	2.2831	4.8696	5.3673	0.8797	3.9754	3.5732	4.7055	0.8395	1.3751	1.6812	4.7435	1.4119	1.4895	6.9204	3.6738	2.8658	1.4523	2.5842	4.334	6.6777	5.6723	1.2402	2.5531	1.6275	2.8493	1.8128	3.9681	5.994	7.5159	4.2667	4.8609	2.2852	2.2981	1.4088	1.7324	2.0886
AOX1	0.131	0.3834	0.1581	0.0326	0.0552	0.7654	0.3	0.3139	0.515	0.0908	0.0903	1.0604	4.1126	0.4367	1.1276	0.3003	0.165	0.2933	0.4194	0.1493	0.3102	0.2104	0.2855	0.0224	3.1732	0.1609	0.0686	0.0812	0.1992	0.0341	0.0827	0.0811	8.2014	12.453	0.1252	0.1769	0.1324	0.0839	0.033	0.1299	0.3258	0.4582	0.1592	0.5147	0.4173	0.1916	0.1656	0.0666	0.172
AP000295.1	0	0.0479	0.2108	0.0201	0.046	0.0274	0	0.0145	0.0131	0.0153	0.1033	0	0.0432	0	0.0396	0.0123	0	0.1963	0	0	0.025	0	0.026	0.1247	0.0184	0.0144	0	0.0146	0.0176	0.0158	0.0681	0.0273	0.0282	0.0309	0	0.0378	0.0141	0	0.0523	0.0417	0.0135	0.0534	0	0.0389	0.0184	0.0296	0.0389	0.1777	0.0902
AP000311.1	0.0314	0	0	0	0	0.0255	0	0	0.0121	0	0	0	0	0	0	0	0	0	0	0	0	0	0.0121	0	0	0	0	0	0	0	0	0	0	0	0	0	0	0	0.0243	0.0129	0	0	0	0	0	0	0	0	0
AP000349.2	0	0	0	0	0	0	0	0	0	0	0	0	0	0	0	0	0	0	0	0	0	0	0	0	0	0	0	0	0	0	0	0	0	0	0	0	0	0	0	0	0	0	0	0	0	0	0	0	0
AP000350.4	0	0.081	0	0.2042	0.0195	0.0696	0.0243	0.0184	0	0.0388	0.0187	0	0	0.0371	0	0.0311	0.0712	0.2242	0.1901	0.0554	0	0.1011	0.033	0.0703	0.2333	0.2561	0	0.0369	0.0223	0.0401	0.0864	0.052	0	0	0.1018	0.096	0.0359	0	0	0	0	0.0904	0	0.0247	0.0701	0.1876	0	0	0
AP000721.1	0.333	0	0	0.1439	0	0.2454	0.1714	0.052	0.1169	0.2187	0.1584	0	0.1032	0.0523	0	0.0439	0.1674	0.1756	0	0.0521	0	0.1901	0.1628	0.0743	0	0.0258	0.047	0.1042	0.0629	0.0282	0.0304	0.1466	0.1263	0.0828	0.0957	0.0451	0.1265	0.0506	0.0936	0.2981	0.0483	0.2229	0.2825	0	0	0	0.0464	0.053	0.0645
AP000781.2	0.0453	0.0391	0.1332	0.0897	0.0342	0.0734	0.0085	0.0194	0.0291	0.0136	0.1053	0.0579	0.0836	0.0261	0.1059	0.0164	0.1002	0.254	0.0594	0.0195	0.0446	0.0355	0.0348	0.414	0.0738	0.0514	0.0352	0.0779	0.0157	0.0211	0.0455	0.0487	0.0378	0.0826	0.0835	0.0506	0.0442	0.0252	0.1167	0.0495	0.1084	0.0318	0.0423	0.026	0.0821	0.0396	0.0231	0.0594	0.0241
AP001458.2	0.1173	0.0415	0	0.0697	0.0531	0	0.0332	0	0.0679	0	0	0	0.025	0	0	0	0	0.0681	0	0.0252	0	0.0921	0.338	0	0	0.1999	0	0.0505	0.0305	0.0274	0.059	0	0.0245	0.0535	0.3245	0.0218	0.1716	0	0	0	0.0936	0	0	0	0	0	0.0225	0.0513	0
AP001781.2	0	0	0	0	0	0	0	0	0	0	0.0044	0	0	0	0	0.0037	0	0	0	0	0	0	0	0	0	0	0	0	0	0	0	0	0	0	0	0	0	0.0042	0	0	0	0	0	0	0	0	0	0	0
AP001888.1	0	0	0	0	0	0	0	0	0	0	0	0	0	0	0	0	0	0	0	0	0	0	0	0	0	0	0	0	0	0	0	0	0	0	0	0	0	0	0	0	0	0	0	0	0	0	0	0	0
AP002495.1	0.3893	0.3846	0.3319	0.5509	2.2553	0.6838	0.7189	0.5373	0.3972	1.4022	0.8608	0.5156	0.3593	0.3683	0.3576	0.6318	0.9482	0.6238	0.3282	0.9046	1.3684	0.6913	1.5562	0.5161	0.1712	0.3553	0.4826	0.8413	0.592	0.8131	0.6666	0.3368	0.205	0.651	0.403	1.1495	0.3099	0.7431	0.423	0.4678	1.0618	0.668	1.1377	0.5435	0.2369	0.3806	0.2058	0.3244	0.2717
AP002748.5	0.0048	0	0	0.0227	0.0043	0	0	0	0	0.0043	0.0042	0	0	0	0	0.0173	0.058	0	0	0.0082	0	0.0075	0	0.0039	0	0	0	0	0.005	0	0	0	0	0	0	0	0	0	0.0148	0	0.0038	0	0.0223	0	0	0	0	0	0.0356
AP003108.2	0.2295	0.1474	0.1728	0.3342	0.4199	0.3356	0.1426	0.2511	0.1963	0.3068	0.1883	0.246	0.1706	0.3031	0.249	0.2072	0.3533	0.3889	0.208	0.3695	0.6077	0.6569	0.28	0.2763	0.1271	0.4657	0.1469	0.2825	0.2663	0.3905	0.3711	0.1344	0.214	0.2154	0.3272	0.4239	0.4457	0.2348	0.3793	0.203	0.1401	0.2367	0.1113	0.0853	0.181	0.5463	0.1688	0.6554	0.2877
AP003419.1	0	0.0112	0.0247	0	0	0	0	0	0	0	0	0.0228	0	0	0.0186	0	0	0	0	0	0	0	0	0	0	0	0	0	0	0	0	0	0	0	0	0	0	0	0	0	0	0	0	0	0	0	0	0	0
AP006285.2	3.851	2.7037	13.0251	8.0174	2.4181	9.0319	16.5779	9.8946	10.1823	8.2484	8.0255	4.7905	2.7109	10.5637	1.1037	10.7805	10.6774	5.994	2.051	10.7301	8.7055	8.9778	3.3058	4.739	2.6625	10.0469	4.6313	13.9815	19.793	9.4742	5.5872	2.9834	1.6036	4.2505	6.4328	4.0331	7.6283	12.0519	2.479	6.7157	8.9302	11.5984	23.3745	9.526	4.9241	16.1753	1.5488	7.7255	11.3101
AP006333.1	1.384	6.4395	5.0124	9.952	4.3721	3.1126	2.4258	6.6603	5.2739	7.1125	3.602	9.0703	1.3544	1.0511	5.1368	3.5545	0.962	2.4462	12.0379	5.803	7.0593	4.9044	6.7297	2.3821	1.6899	1.763	2.6773	6.0492	0.7564	3.5347	5.2581	1.83	1.6699	0.8442	2.7098	3.8905	3.0947	6.8597	2.8103	6.5784	10.675	7.0418	7.4469	4.0791	4.357	2.1037	2.487	2.1856	14.1574
AP1AR	5.5913	3.4034	11.2703	3.3229	11.5892	4.6285	4.4504	6.4133	4.6853	5.7948	8.076	4.8727	5.8602	6.858	5.5684	11.6784	4.5045	4.8971	4.1951	11.8334	8.3628	5.1761	9.5588	4.9438	1.0569	6.3575	4.7691	6.2979	11.0867	9.1239	7.6204	6.6718	3.3866	6.6861	3.8062	4.5744	5.0927	7.804	10.4955	6.9181	8.4831	3.1532	7.8372	4.5868	3.8577	7.3138	8.2917	8.6831	2.8801
AP1B1	22.6792	25.3455	14.3726	38.2717	14.4598	17.5616	16.7672	14.5767	13.301	18.1189	14.7575	22.141	12.3463	16.6882	18.6293	17.272	22.8119	18.591	26.6823	11.0645	20.9433	20.9698	21.3725	11.3556	19.1908	21.2814	23.1211	20.8989	13.9086	24.4996	17.0047	16.3256	23.3374	14.5656	22.2583	18.7973	21.5315	9.3582	25.7731	15.3555	14.4054	13.6812	21.626	12.3136	23.9489	19.944	26.1775	27.5204	43.1991
AP1G1	8.3589	11.3859	8.8552	6.9095	13.8602	7.6137	5.9501	12.6838	13.2668	16.52	11.9723	7.6891	10.8121	13.6573	9.062	14.2399	11.2212	11.2349	7.5008	9.3779	11.6389	9.8404	17.4649	17.123	3.7605	7.2006	9.6759	14.0944	9.9939	14.5032	10.4894	14.2121	6.344	13.5866	10.9762	11.5084	11.8773	9.3653	9.3588	11.8272	9.8719	8.3485	8.1931	9.3587	7.5937	8.8477	6.8666	10.5086	7.6787
AP1G2	14.8653	6.6846	6.6464	20.667	24.4688	10.2633	14.3199	6.1837	7.9982	22.2252	6.5765	7.0241	10.4092	31.4948	4.5629	7.3562	28.009	16.1779	7.0542	3.7635	2.3324	23.6665	25.7548	10.6661	4.2568	15.4592	10.4333	32.6875	18.8808	30.642	13.8958	10.4601	3.8244	6.0195	20.7439	12.3549	18.6728	9.7669	4.7817	6.9715	1.5941	6.0917	2.4891	5.8445	4.0261	26.9236	2.8987	7.5513	11.3119
AP1M1	6.1934	8.4772	5.5534	15.5784	7.4475	6.0864	5.226	6.3349	5.6251	7.7709	5.7405	8.2023	4.9294	4.1088	5.7315	5.3584	9.5774	7.7888	5.9834	4.9377	9.2089	8.4262	7.0578	3.7481	6.693	8.1825	9.2631	7.4199	12.8847	7.2222	8.0463	7.3167	10.0635	6.42	7.368	7.2414	8.494	4.3422	10.6584	6.7158	5.6844	7.0748	7.6863	5.2186	8.7162	8.739	9.0303	10.7743	12.1641
AP1M2	0.0229	0.0288	0.1587	0.109	0.0069	0.0496	0.4327	0.0263	0.0295	0.0207	0.0133	0	0.7683	0.0528	0.0119	0.0166	0.0338	0.0089	0	0.092	0.158	0.048	0.0176	0.0501	0.0913	0.0065	0.0238	0.0132	0.0238	0.0143	0.0384	0.0123	0.0383	0.3346	0	0.0285	0.0128	0.0319	0.0236	0.0063	0.0549	0.0322	0.0713	0.0967	0	0.0267	0.0351	0.1337	0.0407
AP1S1	34.6342	53.8321	29.1353	59.2409	29.4815	31.7684	46.3224	32.5278	40.8442	33.1543	22.8473	25.6679	28.0923	29.7064	36.4488	29.8016	52.4436	41.7172	52.4546	23.3611	33.5495	61.1093	49.9206	18.3008	24.8702	45.1815	57.6341	39.7838	53.9927	43.7697	69.0196	49.7615	91.4302	25.9433	28.699	39.8003	51.6245	39.6381	77.094	31.4231	34.6057	52.0434	47.237	35.1294	43.2484	91.2855	79.2641	44.2782	91.0409
AP1S2	10.8682	10.8993	13.0034	4.4953	12.986	9.8548	6.8992	31.5031	14.8792	9.5291	22.7174	38.6756	8.2971	11.6144	47.3843	14.3553	9.916	7.585	39.6041	13.9203	23.7155	13.7414	9.0779	11.0851	1.2337	15.3128	9.671	15.4593	15.2742	10.1679	8.0013	13.5006	17.1057	14.9186	10.2859	14.9305	9.9588	10.3171	15.1987	25.4424	13.5145	12.8967	12.9383	20.1715	15.959	8.8139	13.1491	14.0144	5.8694
AP1S3	0.7465	0.4451	0.7749	0.2488	0.2756	0.4291	0.5456	0.6886	0.4544	0.3353	0.2101	0.4546	0.5855	0.5322	0.6927	0.7704	0.9828	0.4216	0.4624	0.574	0.6006	0.3845	1.1685	0.1779	0.0601	0.4105	0.2333	1.2946	0.1723	1.4965	0.7469	0.81	0.4351	0.3314	0.7556	0.6531	0.4589	0.2111	0.1772	0.5315	0.1923	0.1454	0.0774	0.218	0.7818	0.4003	0.6926	0.546	0.9051
AP2A1	13.1388	15.5706	9.8962	24.4869	12.4548	9.5052	9.0778	12.1587	12.1724	13.0327	10.4431	18.8962	9.7811	9.2481	15.9929	12.1843	16.3683	15.5661	14.639	6.162	15.1288	11.5581	12.1619	16.4168	22.4554	11.4592	9.5823	16.6094	14.4191	10.8453	14.2176	10.6666	24.9684	10.4061	18.1784	8.1506	11.3936	7.5599	10.7139	11.0779	5.9396	12.3191	7.718	9.3135	19.3486	6.5206	19.4277	11.1108	31.7041
AP2A2	22.9046	20.3213	18.1975	45.4408	9.8368	27.3624	13.3166	15.8641	15.1182	33.5594	23.9809	20.1077	17.0397	25.9044	13.7628	11.3278	25.9944	23.647	21.857	12.8923	16.463	31.231	20.6103	16.2328	16.0549	24.3926	19.0801	21.517	19.2158	24.6063	37.1619	17.0003	34.9351	17.0045	24.6454	19.3171	38.1498	24.0334	29.7644	27.3558	13.3613	21.2976	17.3257	16.461	25.6877	23.3249	30.5084	41.3485	54.66
AP2B1	27.4639	38.1237	33.2169	89.4119	40.8713	40.4874	22.0831	36.8941	40.556	49.8985	40.602	38.1879	48.3787	40.3161	29.5028	45.8853	34.6174	29.2321	31.6597	47.5963	47.1836	35.1776	26.8657	29.9136	18.8007	39.6558	43.4374	42.2745	54.8609	54.083	48.8052	58.8425	55.6334	49.1508	33.6244	60.5985	45.7802	26.4496	43.1994	51.247	29.8714	32.5153	46.7208	29.66	95.1499	33.5815	43.7321	47.9213	49.8374
AP2M1	86.2181	70.0105	40.8322	116.6261	51.0624	87.9914	55.4383	61.984	54.9882	86.0106	64.6648	103.469	45.837	45.6789	85.5068	30.4269	81.7746	73.3421	62.7298	58.4993	47.27	111.7424	76.3215	70.5248	87.397	90.5921	81.5092	87.6732	62.209	84.6457	103.5258	78.2428	139.3675	57.0908	72.6685	67.4612	123.2832	57.3407	97.9056	66.3373	61.2219	68.8567	56.5195	52.1869	90.4961	70.5969	127.129	86.1395	158.8392
AP2S1	45.6993	46.2548	34.9927	46.7176	28.6514	44.0367	25.8375	28.4059	33.1627	23.9085	18.7732	38.7644	25.7782	22.7471	31.1237	34.4693	32.5397	31.0293	30.838	16.1637	27.8674	41.129	34.3129	39.6754	57.6763	52.6577	46.1881	31.7198	58.7773	27.2254	19.477	29.4222	71.0004	27.2715	30.316	38.0988	49.9127	36.5794	60.5663	24.4448	20.8868	45.3742	29.2793	32.2187	27.8187	22.5721	48.5877	49.643	47.0025
AP3B1	2.8981	2.8806	4.38	1.838	3.782	4.1061	2.3012	1.9163	1.7409	2.5504	4.9615	5.5527	3.2619	2.6112	4.7038	2.1569	3.7606	2.2078	4.0348	2.2969	1.3874	3.4599	3.1251	4.412	2.7614	2.4116	3.2003	7.0018	3.5263	2.5813	2.9034	5.3055	3.6431	4.041	2.2324	3.4776	2.111	3.7347	5.1811	8.3517	2.0602	1.5562	2.7482	2.8796	3.3229	2.2365	3.1833	2.815	1.8849
AP3B2	12.8293	13.6805	9.5146	19.1715	21.0356	12.3906	11.4422	14.2067	18.0615	17.8874	13.5887	7.7926	12.2991	18.7338	6.6691	9.9587	12.0731	13.4886	8.4201	16.0252	16.8653	23.7893	15.5022	9.0474	4.8935	10.3026	19.3888	19.1791	26.3094	15.9328	24.4356	19.1416	14.5506	8.2129	15.793	24.6198	23.3196	18.6191	11.9239	16.9729	13.5086	12.4073	15.432	13.1854	14.3503	17.3163	19.4278	15.6425	31.0411
AP3D1	18.6486	23.2974	23.6199	62.8128	24.8286	20.9513	15.753	21.916	21.1261	25.0763	19.3272	17.0297	16.3654	16.694	16.9725	24.3956	23.5804	33.9033	18.791	22.0845	26.2516	22.5855	12.4607	15.8914	27.5107	19.6614	26.614	24.9405	14.8379	21.4632	30.5214	20.8035	19.6647	19.1875	24.9917	17.8582	26.2713	25.5247	22.3277	24.0225	19.1479	20.6571	22.6226	19.5337	24.8481	23.5866	23.2395	29.0027	47.3504
AP3M1	8.4148	12.0254	8.339	9.604	14.2909	9.8617	6.5332	12.7468	9.5452	15.0177	15.9084	9.4078	8.8077	8.5489	7.2685	7.9758	13.5191	4.8354	7.0104	10.1593	15.4686	8.6145	13.125	5.5865	1.7507	7.2534	9.5558	12.6858	10.2925	11.4929	11.8869	13.111	7.2203	14.5721	11.281	10.4311	9.0054	10.3352	17.8686	16.0054	13.3722	8.8924	15.3207	10.1715	8.0461	7.9961	8.7094	6.2503	5.1493
AP3M2	5.1497	6.2094	10.7574	5.1821	11.3927	5.8624	8.3553	9.8588	7.02	6.8786	6.4678	7.3649	4.0864	5.3656	7.2357	8.2679	6.4107	4.7082	7.7231	10.5252	11.7773	6.7899	8.0298	3.969	2.2204	3.6173	10.154	8.0509	6.4815	9.8853	10.6171	6.6063	9.9559	5.4569	5.6181	10.1173	5.9296	4.9805	6.1182	6.8516	8.4344	5.9258	9.5753	8.8438	10.9338	6.6891	13.3985	6.4397	6.98
AP3S1	15.1434	12.0286	17.124	3.2641	8.362	15.8887	15.0072	11.3097	10.2794	14.1584	13.4219	17.0771	12.8609	14.7346	17.6808	11.4181	19.2049	13.6663	10.7635	15.6009	8.5062	12.9512	12.3025	16.1412	3.6446	19.6201	15.5764	14.9349	14.3296	12.102	9.2763	16.4461	17.2687	14.9896	12.4894	17.38	13.2025	8.3115	14.7813	14.97	18.4022	14.279	12.0156	13.5719	12.7455	17.2411	15.9589	15.7024	4.2239
AP3S2	3.2388	4.5463	2.9548	6.0271	5.1112	2.7802	2.7068	3.6796	3.4938	4.5842	3.5862	3.7442	3.3664	2.6171	3.6011	1.9593	6.2256	3.2054	3.8274	3.1409	3.6508	6.7158	4.2185	2.7777	2.4281	2.8089	4.1229	3.5018	4.1279	3.6856	5.922	4.5714	5.7387	3.32	4.6716	6.4539	4.3611	3.4604	5.2195	3.5459	3.9087	3.9857	4.3635	3.3656	7.0683	4.7145	7.1678	4.2648	5.9842
AP4B1	8.8814	6.8333	9.6175	5.9301	5.9432	9.7195	10.7767	12.6827	11.9487	8.6098	6.1341	6.0668	6.4281	10.644	4.6896	17.1558	6.3609	6.2825	5.9896	6.4037	13.1155	7.0413	6.5748	7.0134	3.2186	7.8179	7.8133	11.6099	11.7098	6.5761	6.5429	7.6281	4.9786	6.1688	5.9593	8.4555	7.1263	8.4801	2.184	7.3315	9.0919	10.1863	10.9781	10.3559	4.7675	7.6705	4.9085	8.0874	6.2478
AP4E1	2.504	2.367	2.9761	2.1619	5.5196	2.2444	1.6037	2.3064	1.8589	3.5343	3.2663	1.5923	1.7846	2.9514	2.1167	1.734	2.6599	2.001	2.0379	2.5901	3.6863	1.8231	3.7474	1.7677	0.7245	2.0175	2.9789	3.3727	2.0487	2.8645	2.2989	3.1131	1.3259	2.9676	2.1848	3.3996	2.1258	1.9682	2.1341	2.5792	2.61	1.9208	3.2579	1.9113	1.3628	2.5591	1.4684	3.4059	1.2646
AP4M1	6.4825	9.1029	7.5468	10.9041	6.8225	7.9485	12.6874	6.764	6.4416	3.5825	5.2122	4.9459	7.4493	5.9553	4.6674	5.7867	10.6367	5.3305	6.0735	5.5556	7.1627	12.434	9.7087	3.9285	4.5746	4.6369	11.8108	7.5529	10.1178	9.5973	8.9929	9.1883	5.9658	4.4647	5.3142	9.8249	7.1172	5.213	9.1183	6.7482	5.5035	6.7826	5.492	4.6803	4.5206	16.078	4.1406	7.6185	8.1618
AP4S1	1.3213	1.0097	3.0127	1.6429	1.9382	1.9638	2.4933	1.8267	2.0622	3.0846	2.8375	2.8289	2.1276	2.2542	1.6891	1.4286	2.4794	1.4434	2.8621	2.6952	1.0444	3.0823	1.9621	1.6879	0.4149	2.3508	1.4383	3.011	1.7296	1.6811	4.8894	2.4379	3.0341	1.8483	2.9704	1.4029	5.4048	2.7644	2.0003	2.7969	0.5834	1.5676	0.4876	1.9096	1.4726	2.1529	3.0154	2.5764	1.7203
AP5B1	1.1361	1.2124	1.15	1.7308	4.4238	1.3174	0.1872	2.7395	0.5269	0.7877	0.503	2.1658	0.7701	1.3428	2.6867	1.2599	1.0308	2.0324	2.7124	0.5534	4.2576	0.3313	0.7324	1.5838	3.1028	0.743	0.3854	0.3389	0.5625	0.2166	0.4741	0.2272	0.7631	0.895	1.9295	0.4584	0.6645	0.0969	0.2394	0.1934	0.2162	0.5218	1.0144	0.2952	0.6388	0.3257	0.9507	0.4031	3.8236
AP5M1	3.0067	2.8289	4.0546	1.9505	3.9269	3.7511	1.88	3.7649	2.5863	4.2348	3.5434	2.707	3.0582	3.3663	3.0378	3.307	4.5125	2.0848	2.0867	3.4114	3.8349	3.8055	5.3627	1.91	0.5021	3.5754	3.4394	4.5423	3.6493	4.8326	4.1015	4.7573	2.5936	3.8756	2.4733	3.1658	4.5405	2.8058	4.8718	3.5175	1.9586	2.3657	1.5365	3.1807	1.8947	3.9603	3.1711	4.616	1.3186
AP5S1	2.3486	3.0652	2.1434	4.3157	2.0277	1.7741	1.0679	1.9216	1.7849	1.7842	1.5696	1.9452	2.2504	1.5015	1.7826	2.1835	2.352	1.5163	2.0495	1.6485	2.1658	1.6211	2.3091	1.2062	3.439	1.339	2.8337	2.275	0.941	2.5857	2.3437	2.0354	1.4403	1.4815	2.685	1.7585	2.2235	1.48	1.273	1.8513	1.4885	1.3198	2.1749	1.3182	1.7262	2.0086	1.7913	2.0926	3.6628
AP5Z1	9.5008	15.2989	5.3561	14.8367	19.7018	10.4428	9.3077	5.662	6.2753	9.2315	5.803	8.5528	9.0822	9.9055	7.5302	7.4765	11.8412	10.5182	9.2439	5.3856	5.5353	12.5858	10.7753	6.0914	7.888	5.8806	12.0329	13.9577	11.0086	12.3832	10.7176	10.268	4.3144	5.176	8.8473	11.8754	10.2015	8.3947	8.919	5.5474	5.8092	5.6027	7.2086	6.1537	10.2839	10.7193	7.3993	6.8217	15.3346
APAF1	2.6726	4.3851	3.0583	5.6946	5.5727	3.4729	2.5293	6.0437	3.4003	4.802	4.9371	2.6413	4.0999	3.8998	4.3998	3.5159	3.1994	2.7335	3.3656	3.9815	8.0991	2.6439	6.7147	3.0237	1.453	2.2638	2.9883	6.5257	5.2794	4.3429	3.1294	4.944	0.8339	4.9747	3.8092	4.7351	3.0461	2.3141	4.3326	4.5527	2.7482	3.2575	2.6922	3.1612	1.5288	2.1085	1.1731	3.5176	2.2486
APBA1	2.5016	1.8728	3.2476	7.772	2.4016	3.0222	2.5362	3.2295	4.4991	5.7829	4.6726	9.646	10.4284	2.7064	5.7744	4.7327	7.1112	1.6954	6.9656	3.2387	1.7181	5.4049	4.6564	6.2114	0.7542	4.1278	8.1531	7.3821	8.159	3.4011	15.4695	10.1089	6.4289	6.315	7.6257	2.4755	4.3723	2.2517	3.1223	10.3122	2.2057	2.2926	3.4822	1.8764	13.6348	9.5491	13.8695	4.6673	12.5232
APBA2	24.5998	27.6082	26.2951	40.1614	19.528	18.3175	20.2913	30.1436	29.0684	27.5438	48.7147	10.0818	18.389	19.3033	4.5795	17.8198	40.0693	15.898	7.1339	41.1269	36.2783	22.4248	20.5391	16.6008	11.0212	18.6237	23.2988	23.7038	24.0637	31.7324	15.3474	40.0679	8.8929	22.1899	26.1602	20.6014	30.3092	30.7448	15.9926	39.1636	23.276	22.2321	39.0666	20.4769	17.1266	24.2271	12.123	23.2851	25.6251
APBA3	5.9572	5.9097	5.2918	10.0311	6.4745	5.8171	4.8621	3.5936	4.4775	5.6411	3.1975	3.7857	3.2045	5.1192	3.9502	5.4879	5.8067	7.2973	3.8227	4.9626	5.4131	3.9545	2.511	4.0469	5.5522	2.9705	5.5503	5.7982	2.7989	3.6918	2.8428	3.8037	2.051	3.0751	6.0236	3.9357	4.6079	4.4839	2.7606	3.2737	3.914	4.1751	5.3043	3.4175	2.3317	3.1448	1.4249	5.4863	4.7327
APBB1	35.5947	18.6789	30.0727	65.7236	21.4447	37.8637	30.4043	35.8793	30.4469	58.6601	37.2288	33.9634	24.9121	29.5158	23.7405	25.2393	51.2441	43.0679	26.4115	32.5375	32.7297	62.314	32.8046	35.1155	16.9851	51.0188	29.7186	36.0541	32.72	44.8778	53.4809	29.0125	64.1563	27.7534	41.1026	37.6493	75.0196	26.6153	46.4987	45.3898	36.1656	43.4885	46.5856	27.9353	39.3231	57.0252	64.6922	60.0613	88.4507
APBB1IP	4.3653	1.3349	0.4588	1.6117	0.3197	4.652	0.6112	0.3541	0.4628	2.9135	0.5671	5.948	2.495	4.7948	3.0779	0.7644	1.0671	1.9037	8.0653	0.0877	0.3451	1.288	2.2894	0.5464	1.5793	0.9161	0.9679	0.8227	0.459	0.6545	1.3724	0.4941	2.6922	4.4739	2.4259	1.1017	2.2455	0.1171	0.1578	0.4743	0.1221	0.1207	0.6308	0.2639	0.5824	1.1659	1.8942	0.7549	1.3092
APBB2	4.1546	6.5996	3.122	3.5208	4.2938	2.1558	4.4348	5.3264	4.1257	2.3094	2.3358	4.8203	3.6786	3.4024	6.2516	2.5911	2.3587	3.8037	3.488	2.9738	4.8933	1.3698	1.7903	5.2952	5.3565	3.4968	3.0308	4.0561	3.2482	1.387	2.6523	4.1807	1.576	2.4301	4.6315	2.9884	2.5165	1.7844	1.4849	1.7929	2.1403	1.5527	1.0313	2.4251	2.8932	2.2728	1.4101	3.5102	3.1069
APBB3	12.263	13.8368	11.7921	18.4606	13.0162	10.6901	15.907	10.7648	15.8815	19.1272	19.4713	15.0049	13.3524	13.021	16.8976	10.9772	24.5926	17.6188	15.027	26.396	7.7487	20.9804	11.045	16.3617	8.9806	12.4166	15.5088	36.618	27.5948	22.3421	19.8411	13.3696	9.8614	11.4236	14.7461	15.3249	15.2208	15.0288	13.8531	18.4674	10.87	13.6833	10.7425	10.1624	20.6212	19.7815	12.8484	14.8631	20.2401
APC	4.146	4.9947	7.6155	3.1527	4.568	3.0392	5.2364	7.5156	6.5402	6.1973	7.4927	4.4188	5.5382	5.6372	4.5919	8.7132	10.6474	2.2869	2.8112	9.3276	11.8311	4.2627	6.7256	2.7262	0.7404	4.5896	4.8627	8.8431	4.3829	6.523	6.6684	7.3543	3.5211	7.5816	4.5913	6.7272	5.0302	2.716	5.4011	8.1734	6.9772	4.1502	6.0038	6.6073	4.3593	3.6551	5.4264	5.3719	2.366
APC2	23.1047	44.4036	32.1252	22.3969	28.9027	22.9282	27.2539	29.9095	27.8712	14.1301	21.7937	10.3993	11.4849	18.5983	5.9682	17.1953	35.4307	30.9502	10.7578	17.8798	45.1137	19.7536	10.6788	9.3055	8.1933	14.2588	27.9212	39.0017	9.7834	37.2745	33.373	27.0087	8.3155	14.6185	29.9641	18.2275	34.2341	17.2753	7.9727	23.4993	14.0265	24.8491	28.5048	13.2433	12.4449	14.0412	9.7879	24.9607	25.7506
APCDD1	1.8763	0.8821	0.3753	3.0526	5.0647	1.2973	3.314	2.7801	4.685	2.3219	0.8317	3.8505	1.4263	1.0034	3.744	0.9518	1.3099	1.8236	3.823	0.1861	1.1475	2.1994	1.8158	1.6131	1.1879	1.0502	2.9363	0.7103	0.816	1.9236	0.6071	1.3493	2.5827	1.675	1.472	6.4788	0.6783	2.3421	1.2948	0.7429	1.1887	0.3475	0.9168	1.0377	5.6106	1.378	2.0603	3.2135	2.4368
APCDD1L	0.1631	0.4797	0.1248	0.2143	0.0934	0.7795	0.3159	0.2175	0.8253	0.1357	0.2583	0.4241	0.0073	0.2373	0.6123	0.0093	0.0617	1.6337	1.3554	0.3986	0.3358	0.0674	0.1649	0.8435	4.2252	0.8044	0.1635	0.288	0.1694	0.3004	0.19	0.1733	1.5582	0.0274	0.9569	0.1567	0.1938	0.0645	0.1461	0.5917	0.4797	0.1581	0.024	0.0444	0.2801	0.3825	0.1808	0.184	1.0843
APCS	0	0	0	0	0	0	0	0	0	0	0	0	278.0478	0	0	0	0	0	0	0	0	0	0	0	0	0	0	0	0	0	0	0	0	374.5903	0	0	0	0	0	0	0	0	0	0	0	0	0	0	0
APEH	9.1837	14.0528	7.2939	19.8458	12.2005	13.0747	11.7563	10.5071	14.6049	7.0041	14.1328	11.1546	12.9773	5.9978	11.9013	7.4213	5.8116	10.2438	11.0835	17.7067	9.3038	16.689	13.673	10.4119	14.5213	6.9617	15.3331	22.5574	20.1944	10.3454	12.5435	14.3982	14.1568	16.6302	7.3283	8.1548	9.155	17.7022	18.8809	15.431	15.4974	17.6808	14.7145	13.7002	8.2373	14.3356	11.5692	8.0411	19.6223
APELA	0.011	0	0	0	0	0	0	0.0188	0	0	0	0	0.028	0	0	0	0	0	0	0.0047	0	0	0	0	0.0833	0.028	0	0	0	0	0	0	0.0046	0	0	0	0.0046	0	0	0	0	0	0	0	0	0	0.0042	0	0
APEX1	131.3148	67.4167	153.3765	87.6074	107.1479	88.7682	222.7958	165.6072	171.732	91.2182	160.5328	53.0604	66.195	67.1426	51.5479	133.1856	93.5867	77.3799	48.1607	225.9397	120.6329	135.4693	85.091	96.8669	72.7948	93.7843	64.7266	82.6653	109.7136	108.8328	42.4414	98.5744	64.0291	111.9715	90.0864	68.5504	109.1142	190.5423	155.5881	121.1482	127.9874	209.8012	112.3303	200.7446	39.3014	86.4505	39.0076	115.1611	66.6214
APEX2	7.0397	5.0235	6.5978	9.6133	9.2143	7.4996	3.0406	5.5796	5.794	6.3668	3.5558	6.0217	4.838	5.9544	4.8693	7.7135	4.7576	4.7073	5.4833	4.6766	6.4277	7.4584	5.7016	2.8305	4.2433	4.3709	4.636	8.0703	9.4327	6.7589	4.0648	3.4773	5.67	6.183	5.3339	5.4647	6.8347	8.3392	14.7205	4.467	7.4674	5.9745	7.6267	6.7566	4.2474	6.751	5.1947	6.7703	7.653
APH1A	52.5811	37.6167	47.5722	39.0676	68.4248	54.4699	53.9406	40.87	41.4056	36.7228	34.2733	35.6043	31.5013	38.9866	30.5981	40.5085	57.6703	39.8104	34.8042	40.3232	36.4516	50.4032	47.4363	31.7167	39.0122	33.2237	43.8924	34.3033	50.2703	50.5036	24.8315	37.0689	22.4717	36.5776	34.9095	55.1677	40.2589	54.3997	66.9014	34.0699	49.754	48.3644	73.529	48.1405	17.1778	43.1756	10.431	62.5549	39.2008
APH1B	2.9722	3.0151	1.5664	2.9141	8.1859	2.5119	1.2694	2.8248	1.6029	4.9593	3.4243	6.2715	3.7523	3.7989	4.9767	1.4293	4.9423	3.202	4.8535	2.018	0.8866	3.4913	5.3721	2.9377	0.8399	2.1356	4.0116	4.001	6.8091	4.5986	5.8303	4.3191	5.3588	3.8682	3.3112	4.7005	3.7074	3.053	3.616	3.9071	2.429	2.6247	1.8743	1.9901	5.4261	5.0475	6.3675	4.147	1.9564
API5	16.8194	16.6034	29.5756	13.0944	22.3987	27.0647	14.986	20.6362	17.9201	21.7869	25.323	16.3622	14.3944	22.0289	18.7647	19.0234	18.2668	16.3032	17.1531	16.6584	29.6951	29.6459	22.4226	14.8964	3.0831	22.6735	17.7958	16.457	14.9494	19.4706	21.7735	15.8961	21.0214	20.9918	14.8169	22.5837	25.251	19.3536	28.369	22.4226	22.7421	17.0679	24.6259	18.6932	17.5274	25.1463	20.6678	33.6415	7.7436
APIP	4.4673	2.5625	5.114	3.3277	5.1227	4.493	2.6529	4.4245	4.2206	4.5984	7.6223	3.9046	3.5899	3.8176	4.0357	4.9728	4.9825	3.2815	2.6042	3.9857	5.7523	5.7296	3.6567	2.8995	0.9748	4.7966	3.3954	3.3986	3.5985	4.0356	4.5284	2.831	6.0774	4.1411	2.5213	4.024	6.5913	4.5091	6.1157	3.9622	6.36	4.5533	5.5752	7.4144	3.0997	8.01	3.4061	8.3245	2.3654
APLF	0.3107	0.3355	0.4529	0.2424	0.3933	0.3692	0.6176	0.391	0.3388	0.2806	0.2109	0.4527	0.4081	0.3278	0.6026	0.5658	0.4642	0.2119	0.4502	0.2406	0.5777	0.391	0.3863	0.3417	0.0721	0.2303	0.3594	0.4427	0.5246	0.3452	0.2338	0.5074	0.3839	0.4023	0.2512	0.3162	0.4064	0.4456	0.5319	0.2121	0.8386	0.4491	0.6773	0.3981	0.2811	0.692	0.2615	0.3278	0.2224
APLN	3.0358	2.7908	5.891	6.1562	19.7399	1.6351	2.2536	6.5198	8.7241	1.9596	6.3947	1.0229	0.5128	1.5049	2.7819	1.1064	0.6831	1.752	0.9556	0.227	1.2236	0.4725	1.6349	17.6923	8.3631	0.5757	1.4689	4.2422	5.8937	1.3302	1.7365	3.4653	1.3438	0.809	0.7011	12.5208	1.6594	6.0007	0.3757	3.782	3.0133	2.1274	0.9166	9.4146	1.7167	1.356	1.5322	5.8848	4.0121
APLNR	7.2791	22.1636	18.3527	15.8245	6.9981	18.9001	1.4197	3.7164	0.8634	5.7234	8.9211	11.5622	23.9691	26.7525	4.3224	0.5547	4.8961	16.0149	5.5572	0.3815	4.5241	3.71	9.7914	3.091	27.6595	9.1738	12.9463	2.1808	3.5443	2.2177	1.6665	7.0241	3.9664	8.7119	31.3969	6.8884	26.6318	2.6462	0.4201	1.8461	1.7995	1.605	5.9025	5.1577	3.2737	9.6886	3.8475	4.9308	10.6964
APLP1	58.8495	86.3194	49.7596	119.7532	53.701	47.7135	102.0043	84.2424	70.8359	123.5925	39.6651	86.3242	51.6907	100.5833	32.7355	66.333	109.0043	117.0084	38.7713	26.8313	66.9515	97.7952	76.9548	56.1241	20.7171	73.8927	108.6519	114.6492	111.7336	92.2025	159.9665	114.567	55.6286	60.7171	140.1123	44.2292	156.1281	37.7584	85.6962	75.8566	20.2827	88.4151	33.4706	38.3875	80.7242	75.1959	102.3744	68.6359	122.5829
APLP2	21.9016	27.8708	32.9911	22.5477	25.2136	47.534	27.8474	38.0668	33.805	25.5072	32.2514	50.2637	34.3252	22.7269	76.0885	25.3416	20.9411	26.8803	64.3434	39.4239	34.8862	17.4534	20.0376	66.6328	31.7789	17.6527	22.1866	49.847	38.7083	19.0116	78.0389	20.5821	51.1587	39.6021	23.0038	22.7187	20.9539	34.232	18.3933	35.8828	31.9775	33.2258	33.1324	29.8672	44.8844	18.8867	43.7931	16.7773	56.6287
APMAP	38.3659	41.4662	37.8535	57.2734	36.778	31.5172	29.8079	36.3992	36.3541	53.7712	26.6907	41.5529	69.8425	36.5573	43.2661	47.2294	33.3851	26.5065	45.2681	46.4244	28.359	44.9712	33.2357	24.9133	31.2541	47.5717	53.2818	48.5296	56.1222	49.0569	47.2451	41.879	40.1405	52.7221	28.1585	35.5659	42.7219	29.7071	69.2113	33.0255	34.5216	38.1012	34.7922	32.2022	46.4469	39.2983	71.188	49.1365	51.6643
APOA1	0.1782	0.1513	0.0617	0.0282	0.0646	0.6936	0.3094	0.2245	0.3395	0.2254	0.1243	1.1739	2559.8874	0.1847	3.4826	0.0172	0.3154	0.5101	1.0637	0.5007	0.3333	0.1119	0.1096	0.1946	0.2582	0.0101	0.1016	0.5622	0.3208	0.1442	0.2032	0.1055	0.4264	1031.4623	0.2442	0.1062	0.4271	0.1389	0.1287	0.2243	0.6165	0.5501	0.2551	0.3142	0.3618	0.1661	0.0546	0.0208	0.7979
APOA2	0.0358	0.0084	0	0.0639	0	0.0581	0	0.0154	0.0138	0.0162	0.0156	0.4981	2741.6295	0.0309	0.321	0	0.2574	0.1454	0.0528	0.0308	0.0264	0.0843	0.0688	0.1026	0	0.0153	0	0.0154	0	0.0167	0.2341	0.0145	0.1793	1096.1627	0	0.0133	0.0599	0.015	0.0277	0	0.0143	0.0188	0	0.0618	0	0.0626	0.0548	0.235	0.1145
APOA4	0	0.0054	0.0238	0.0956	0	2.3283	0	0	0	0.0934	0	0.0661	6.9487	0.0397	0	0	0	0	0	0.0099	0.0339	0.018	0	0.1881	0	0.0098	0.0089	0.0099	0	0	0.0347	0	0	10.0167	0.0182	0.0171	0	0.0096	0.0178	0.1791	0	0	0	0	0	0	0.0176	0	0.0857
APOA5	0.0262	0	0.0091	0	0.0158	0.0283	0.0395	0.015	0.0067	0	0.0152	0	22.0631	0	0	0.0063	0	0	0	0.0075	0	0.0685	0.0201	0	0	0	0.0136	0.1653	0	0.0081	0.0439	0	0.0073	20.5383	0	0	0.0146	0.0073	0.0135	0.0143	0.0627	0.0092	0.0244	0.0402	0.0285	0	0.0134	0.0688	0.0186
APOB	0.0046	0.0081	0.0036	0	0.001	0.0056	0.0103	0.002	9.00E-04	0	0.0169	0.0088	73.2571	0.002	0.0178	0	0	0.0053	0.0112	0	0.0067	0.0412	0.0246	0.0262	0.0012	0.0078	9.00E-04	0.0049	0.0024	0.0138	0.0023	0.0138	0.0362	76.6591	0	0.0017	0.0019	0.0038	0.0018	0.0178	0.0146	0.0012	0.0021	0.0118	0.0447	0.0518	0.0437	0.001	0.028
APOBEC1	0	0	0	0	0	0	0	0	0.0147	0	0.0166	0	0	0	0	0	0	0	0	0	0	0	0	0	0	0	0	0	0	0	0	0	0	0	0	0	0	0	0	0	0.0152	0	0	0	0	0	0	0	0
APOBEC2	0.4704	0.2357	0.5646	1.3106	0.3064	1.9546	0.0333	0.0757	0.1362	0.6373	0.8076	0	0.1879	0.2032	0.2177	0.1919	0.0976	0.307	0.3181	0.177	0.217	0.4616	0.305	0.5416	0.0319	0.2254	0.617	0.3162	0.1527	1.0289	0.488	1.2581	0.0981	1.5957	0.0697	1.1388	0.9217	0.356	2.2968	0.3498	0.1056	0.1083	1.5643	0.1183	0.5756	0.6165	0.0563	1.9679	0.2507
APOBEC3A	0.1148	0.0406	0.4395	0.0426	0.039	0.6981	0.0163	0.0555	0.1219	0.162	0.1815	0.7158	0.159	0.0744	0.1063	0.5412	0.0079	0.2331	0.5294	0.0494	0.0212	0.1239	0.1709	0.3055	0.0858	0.0306	0.0335	0.1235	0.0447	0.0335	0.0505	0.029	0.1737	0.3731	0.0908	0.0321	0.078	0.0659	0.0111	0.106	0.0172	0	0.1139	0.0495	0.0702	0.0752	0.1044	0.1381	0.0918
APOBEC3B	0.357	0.707	0.315	0.9866	1.5123	0.2894	0.3335	0.2299	0.1516	1.1445	0.3035	0.4879	0.6615	0.4009	0.9391	0.0647	0.148	0.9113	0.3073	0.3914	0.0659	0.4904	0.8709	0.5334	0.6593	0.2053	1.3941	0.1689	1.6404	0.1333	0.0987	0.5476	0.3202	1.2861	1.0159	0.4986	0.2313	0.1938	0.0552	0.2343	0.2992	0.0657	0.2499	0.3181	0.427	0.4054	0.1093	1.1634	0.3044
APOBEC3C	3.9871	4.1991	2.6301	4.9105	6.4915	6.124	1.7813	0.9746	1.1406	2.8578	1.3771	16.6731	3.6833	5.6637	14.8931	1.5109	1.7	4.9259	19.9703	2.2202	0.9396	2.0646	4.2078	3.3135	5.7866	2.9105	2.9073	1.3018	1.3406	2.4319	2.5427	2.9377	6.013	2.0812	5.9143	5.1881	3.5437	6.9652	6.6504	1.4929	0.9299	1.8005	0.9079	2.6027	6.393	2.0248	1.8759	2.695	5.6831
APOBEC3D	1.0638	1.3607	0.5521	1.5095	1.5364	3.1371	0.5797	0.1827	0.2721	1.1348	0.2435	4.7127	1.0989	3.3539	2.7882	0.7858	0.2132	1.2189	5.0752	0.263	0.0883	0.7934	1.2925	0.528	0.4334	0.3285	1.1006	0.6063	0.6559	0.8314	0.7423	0.7783	1.1319	0.5155	2.5123	1.0251	1.4172	0.6219	0.2468	0.2673	0.1858	0.2029	0.2668	0.3593	0.6724	0.6505	0.8146	0.7039	1.7078
APOBEC3F	1.1483	0.5858	0.8885	1.278	3.0837	1.024	0.8451	0.1972	0.2337	1.1737	0.355	3.5092	1.5074	1.1271	2.0992	1.0483	1.293	1.2173	3.445	0.2827	0.1233	0.7621	1.7044	0.5726	0.7769	0.3468	1.4156	0.5298	1.1815	1.6998	0.882	1.1293	1.7553	0.7902	2.129	1.3529	0.9947	1.4122	1.0496	0.3084	0.3458	0.4393	0.4774	0.4441	1.4587	0.693	0.8553	0.7443	1.858
APOBEC3G	1.6009	1.0387	0.4219	2.1057	2.3532	2.3643	0.7798	0.2345	0.2947	1.4402	0.3544	6.74	1.4432	2.3904	4.8294	1.0686	0.9092	1.7748	5.8352	0.3468	0.2061	0.9401	2.1455	0.6706	0.4146	0.6634	1.4419	0.6566	0.6508	1.106	1.267	0.9393	2.5683	0.8631	3.2962	1.1369	1.2552	0.8265	0.5039	0.3971	0.3343	0.4439	0.3243	0.5921	2.1796	1.2142	0.9526	0.627	2.4172
APOBEC3H	0.798	0.3636	0.0983	0.6592	0.2942	0.7457	0.1378	0.0348	0.0627	0.5619	0.1179	1.2714	0.6223	1.2151	1.9294	0.1373	0.0299	1.0829	1.2108	0.1047	0	0.2124	1.3927	0.443	0	0.1844	0.2207	0.3258	0.3371	0.3282	0.8435	0.1529	0.3612	0.2838	1.4114	0.1108	0.3279	0.0791	0.0209	0.0666	0	0.0142	0.0505	0.0311	1.0885	0.8035	0.1761	0.213	0.4325
APOBEC4	0.0128	0.018	0.0265	0	0.0173	0.0103	0.0144	0	0	0	0.0111	0	0	0.011	0.005	0.0046	0	0.0962	0	0.0329	0.0282	0.01	0.0049	0.0104	0	0.0543	0.0248	0	0	0	0.0064	0	0	0.0116	0	0.0095	0.0107	0	0	0	0.0102	0	0	0	0.0139	0	0.0049	0	0
APOBR	1.9367	1.0837	0.5373	3.7287	0.3235	6.4973	0.2981	0.4637	0.5479	2.6557	0.9417	1.8489	1.4294	5.2651	2.5669	0.8283	0.755	3.0393	3.2394	0.142	0.5402	1.5413	1.8824	1.0632	0.7369	1.6079	0.8739	1.3206	0.3522	0.6288	1.7101	0.4503	2.0257	1.0948	1.2699	1.3228	1.6039	0.1975	0.2278	0.725	0.1496	0.385	0.5831	0.195	0.5338	0.8108	0.8713	1.2923	1.0796
APOC1	81.376	8.1866	6.8627	21.7794	7.1748	99.6937	18.9877	7.3069	12.8535	37.4772	18.615	44.4832	946.3008	53.3101	22.961	4.5352	25.1589	20.5749	54.9917	15.2591	7.0819	42.6022	26.8909	41.0214	9.5429	56.2401	21.2691	12.7715	6.7516	25.3595	45.2251	15.9692	216.6716	600.5823	30.8378	27.5924	40.3884	1.7678	8.9728	13.941	4.1147	4.5556	8.6987	6.3373	15.8904	31.1731	22.4085	11.7256	10.226
APOC2	0.067	0.0695	0.0417	0.8759	0.0728	0.1738	0.1062	0.1151	0.0724	0.3388	0.1285	3.4567	29.6427	0.2777	1.3263	0.068	0.3704	0.6063	2.4117	0.1613	0.0198	0.1683	0.175	0.1536	0.0728	0.6619	0.1458	0.1268	0.0974	0.15	0.2426	0.2055	0.5925	14.3583	0.6566	0.1497	0.1456	0.0671	0.0207	0.0879	0	0.0141	0.2251	0.0308	1.151	0.2341	0.2154	0.211	1.0138
APOC3	0	0	0	0	0	0.0317	0.0221	0	0.0302	0.0529	0	0.0562	1937.506	0.0338	0	0	0	0.1587	0	0	0.0288	0	0.015	0.016	0	0.0166	0.0456	0	0	0	0.0786	0	0	885.5441	0.0618	0	0	0	0.0302	0.0321	0	0.0206	0.0547	0	0	0	0.0299	0	0.0208
APOC4	0.0457	0	0	0.19	0	0	0	0	0.0176	0.0412	0	0	0.3307	0	0	0.0166	0	0	0	0	0	0	0	0	0	0	0	0.0196	0.0474	0	0.023	0.0369	0.0191	0.2291	0	0	0.0191	0	0	0	0	0	0	0	0	0	0	0	0.1947
APOC4-APOC2	0.0648	0.0436	0.0672	0.1759	0.0168	0.03	0	0.0159	0.0071	0.1755	0.0242	0.3283	3.342	0.1119	0.1586	0.0134	0	0.0644	0.273	0.008	0.0683	0.0291	0.0142	0.0303	0	0.1576	0.0072	0.0318	0.0384	0.0518	0.0744	0.0299	0.2393	2.1686	0.1316	0.0482	0.0232	0.0232	0	0	0	0.0097	0.1036	0	0.0805	0.0162	0.0213	0.0081	0.0789
APOD	5.5531	1.0097	0.4237	0.7507	1.4447	4.4208	1.3953	0.9789	0.1249	1.8084	0.1343	94.0536	0.6234	1.743	4136.1245	0.0726	1.2436	6.2825	787.8022	1.1192	0.6822	2.2976	1.1126	2.4088	1.0125	0.7742	0.4429	0.053	17.8033	0.1294	0.2789	0.7151	584.3857	0.0983	3.5678	0.4934	2.1825	0.1994	0.8578	0.2465	0.0123	0.5672	0.6182	0.5136	15.1603	1.3726	0.749	0.6671	2.9141
APOE	456.0092	106.4713	34.4052	220.939	25.0964	223.8738	68.0748	22.2247	41.1293	101.5502	29.8339	563.6668	613.4657	177.4437	164.6784	9.9178	126.6291	276.4064	511.2129	72.2181	41.3856	83.9693	93.9503	119.1332	168.3583	246.0355	83.4573	48.7142	34.902	68.0332	194.1402	27.9204	444.4778	385.4461	185.861	99.746	237.8302	9.1132	20.3206	33.6628	11.5898	10.1243	46.1193	19.2059	249.1002	95.6952	97.4208	90.6366	222.8784
APOF	0	0.0093	0.0717	0.1173	0.1252	0.032	0	0	0.0152	0.0089	0.0172	0.0662	9.2213	0.0341	0.0231	0.0358	0	0.0114	0	0.0509	0.0583	0.031	0.0834	0.0404	0.0107	0.0336	0.046	0.017	0.0205	0.0092	0.0397	0.0239	0.0165	11.8429	0.0468	0.022	0.033	0.0165	0.061	0.0081	0.0079	0.0104	0.046	0.0113	0	0.0172	0.0151	0	0.0526
APOH	0.0254	0	0	0.0302	0	0.0206	0	0	0	0.0344	0	0.1584	863.5831	0	0.1188	0	0.0281	0	0.0625	0.0109	0	0.0199	0.0098	0.0416	0	0.0325	0	0	0	0	0.0256	0.0103	0.5301	535.0901	0.0201	0.0095	0.0106	0	0	0.0521	0	0.0134	0	0	0.0553	0.0222	0	0	0.0542
APOL1	10.9106	4.6301	4.1425	7.3216	2.8889	11.7417	4.6768	2.7708	1.6003	2.1886	1.4927	43.1499	15.2682	10.0097	12.0613	0.4079	3.6587	9.5352	23.177	1.8771	0.9441	1.8949	7.1678	2.9094	18.9377	6.0418	3.21	1.4934	2.5066	1.4494	3.0857	1.5179	17.8403	18.1397	18.5038	2.5572	4.9641	0.7268	0.7066	1.1284	0.9941	1.113	1.2477	1.9018	7.7289	3.7134	5.2283	2.5831	34.4756
APOL2	10.2237	4.4614	4.0934	8.0706	11.9051	8.4026	7.2588	1.6517	1.5863	3.3686	1.9058	26.4081	10.5307	11.654	22.2638	4.5008	8.4597	11.3441	21.7473	6.281	0.5306	4.7583	12.3674	5.0421	10.928	4.5675	10.5686	5.4903	7.9636	7.0975	8.8812	7.6656	21.8739	9.285	15.8486	7.7994	10.0685	3.6747	3.7864	6.2369	4.5515	3.7609	2.4796	3.2499	21.2804	7.0261	22.6705	4.5382	28.4549
APOL3	3.6762	3.352	1.3542	6.7588	1.385	9.4058	1.3312	0.9234	0.8768	2.284	0.5926	9.5436	2.7801	10.3779	5.6258	0.551	1.37	4.3354	8.888	0.577	0.4148	3.2911	3.0384	1.303	1.243	1.8296	1.8875	1.1274	1.1166	0.8937	1.1335	0.7709	3.3022	2.8299	4.8962	1.6403	4.5279	0.3161	0.2972	0.4612	0.3205	0.4133	1.2472	0.7253	1.4376	2.3848	1.8575	1.3221	4.3765
APOL4	1.96	1.4438	10.4569	0.965	1.0334	1.1659	0.4771	0.7038	1.8985	0.2409	0.536	1.0271	2.0157	1.0685	2.8928	1.0064	0.6028	0.5428	2.4338	26.6864	0.3824	0.2853	0.9209	1.0128	2.8519	0.5467	0.9524	0.1962	1.0076	0.4401	0.0311	2.0412	1.7711	0.7757	2.8849	1.5808	0.6011	0.1614	0.2332	0.3363	0.4197	1.1999	0.8191	1.4801	1.4589	1.7021	0.2279	1.0688	0.4244
APOL5	0.1412	0.2941	0.3298	0.4196	0.4479	0.2099	0.0666	0.1011	0.1726	0.1169	0.195	0.0677	0.1805	0.122	0.0917	0.0597	0.0781	0.0956	0.2431	0.0202	0.0695	0.0369	0.0362	0.8382	0.0511	0.0301	0.2378	0.2531	0.1344	0.0659	0.2486	0.209	0.0589	0.0429	0.9116	0.2805	0.2262	0.1769	0.0364	0.1352	0.1221	0.1114	0.0988	0.2435	0.1408	0.0822	0.1712	0.1338	0.0627
APOL6	1.3258	1.5807	1.2685	1.2758	0.5151	3.6867	0.7212	0.4566	0.3189	0.9497	0.398	9.2028	2.7434	3.6536	4.3474	0.3758	0.5417	2.6111	7.1737	0.2933	0.2369	0.9187	1.4658	0.9199	0.5122	0.8987	1.2214	0.5466	0.4149	0.3526	1.3874	0.5682	2.9703	4.7882	5.297	0.5741	1.1879	0.1201	0.1448	0.5144	0.2416	0.1724	0.3917	0.4056	1.1873	1.0165	1.9177	0.7709	3.5549
APOLD1	8.352	9.582	10.5458	2.2437	7.5387	11.4852	4.5708	3.3946	3.2164	3.9854	11.6446	17.8071	5.372	3.717	5.8053	1.877	3.5603	9.5689	11.6581	1.7015	1.8899	2.6189	8.5859	5.9773	1.3072	5.8688	3.121	2.7133	2.5085	2.7338	2.7987	6.9068	4.6321	2.6657	27.79	4.3206	2.9352	7.3337	2.1357	5.9081	3.6588	2.3817	1.1012	6.4839	10.0863	2.9593	17.4593	4.9729	1.7753
APOM	2.7013	1.9131	1.6717	2.4232	1.4133	1.2396	0.6232	2.1709	2.6131	2.0897	2.1955	0.919	98.6377	1.2503	1.4858	1.6039	1.1048	1.6677	0.9826	4.1546	1.5198	3.5369	1.778	1.8444	1.0078	1.5543	1.8616	2.0433	1.5348	1.912	0.9535	2.6581	1.1909	35.0697	0.9347	1.7235	2.2069	4.4606	3.9734	2.0994	2.5794	3.2066	1.2178	3.3401	1.0088	1.87	0.6478	1.5161	1.358
APOO	10.7641	7.2829	15.8009	6.1778	12.8047	18.0754	9.5126	14.9877	13.1455	13.3078	11.1373	11.3013	9.1705	9.1827	12.1882	28.7795	13.9126	7.8638	9.6587	17.2542	18.3096	20.6787	10.3924	6.806	2.3261	13.3451	12.3356	15.0525	13.4161	13.0622	10.604	11.0384	22.6594	10.4103	10.6915	9.1501	11.9476	11.5168	24.0044	16.4168	16.7954	15.5347	21.251	15.4821	12.6051	10.9898	18.5758	12.2982	7.4909
APOOL	2.8426	2.8441	6.0967	4.5491	9.2474	3.0797	2.3203	4.4761	3.0789	4.3641	5.1896	4.5556	3.6591	3.6071	3.0677	8.0762	5.73	3.0314	4.2019	3.5797	7.603	3.8138	4.7218	2.3442	0.7749	1.5475	2.5345	5.1688	4.4626	5.0327	7.0388	2.7643	2.1457	5.176	4.7188	4.3846	3.8105	3.5198	5.5842	5.5237	4.1441	2.7813	5	3.4851	3.6197	3.8468	3.1877	4.6326	2.3879
APP	61.4267	93.6098	147.7367	85.8938	85.4416	67.7352	30.7768	99.761	69.4288	66.1289	113.8516	204.6589	82.4728	84.7649	215.9761	93.8965	42.505	115.8106	191.1342	189.4341	26.7276	51.1277	60.4454	147.1831	108.5715	69.1592	119.4813	130.2465	138.3867	79.1592	198.0813	90.1217	155.6366	84.4182	113.9	75.0539	118.285	75.1381	112.6535	113.1632	64.3145	72.443	48.9036	80.3284	200.6657	53.3566	249.9031	75.4349	263.7195
APPBP2	11.3717	7.845	7.5581	6.8306	14.2017	6.2813	10.2371	8.7238	8.053	12.3879	6.0285	7.3244	8.3321	10.5193	5.923	7.9824	15.1909	7.9482	6.4298	6.6208	17.0552	11.8201	13.1348	4.7512	1.3049	9.7336	8.9653	14.7119	5.471	15.2371	15.5395	8.3368	4.9499	8.0575	15.2777	11.8339	11.8616	5.8135	12.3795	6.7272	7.7834	5.9144	7.9496	7.125	8.0103	10.1121	5.379	13.5796	4.0193
APPL1	5.0068	6.9377	4.6974	3.0886	5.0494	6.6397	5.2358	5.0951	4.5237	4.3826	6.764	6.0091	4.6735	6.7499	8.1241	3.7998	4.2067	5.7229	8.6526	6.2043	7.7464	5.7418	8.711	6.1912	1.3723	6.1854	7.0155	4.98	6.7907	3.5384	7.3229	5.2658	5.5615	7.211	5.797	6.6592	5.2029	5.0673	3.5207	6.2839	7.2538	5.2398	8.9803	5.2115	7.1326	6.4273	5.0792	9.4829	2.2156
APPL2	10.2538	7.8468	10.2796	9.24	24.8527	14.607	9.5944	13.0906	12.5354	9.0125	12.1493	6.3189	14.4302	13.7372	9.1945	13.4695	11.3142	12.3076	7.624	12.477	16.1363	11.1681	14.5624	13.4781	5.1234	10.2818	8.9491	14.3838	20.1741	12.1201	11.2669	13.7995	4.7068	8.4096	11.0789	20.7942	7.8839	11.4889	11.4321	10.0124	16.5859	10.18	15.1216	11.375	6.1016	17.0495	3.4111	15.1597	5.8039
APRT	28.4274	18.4941	35.4676	14.7918	12.6036	20.4974	12.8257	19.0204	19.0153	15.4932	15.9584	25.8072	17.8543	13.3268	22.5311	18.8029	13.0776	18.1964	25.1566	25.428	9.3102	19.1996	17.0906	17.5959	32.8932	16.245	19.8604	20.7336	19.2768	10.1065	6.353	13.7442	42.808	19.2856	13.6654	11.9324	22.6564	29.8293	14.9525	15.8021	38.5958	29.9873	21.5837	30.3957	14.9623	13.4457	16.3845	15.1081	35.0892
APTX	7.9091	5.3531	8.9694	7.405	5.7425	7.1759	4.8036	6.2359	5.807	9.1511	5.7518	5.1572	5.3152	7.4525	6.4503	10.0613	7.2503	6.099	5.6801	7.7953	3.5403	9.8653	4.1967	6.0695	3.9883	5.1623	8.3157	3.5768	8.1434	6.4887	4.7525	6.2914	10.3416	6.4846	5.2248	7.431	10.6467	9.4504	9.5606	7.3766	11.8244	9.4347	11.1209	7.6452	6.8527	5.3604	7.8684	9.7172	5.6641
AQP1	14.5128	26.9936	35.6041	29.4014	26.7705	55.5934	6.6126	7.3278	8.5522	10.7912	10.8299	49.1103	32.9801	25.1423	51.7668	5.9513	17.7074	45.7504	70.1485	3.3064	4.1811	14.2978	19.9038	51.6029	32.6014	10.0028	21.6735	4.6108	13.7286	3.9259	4.2836	10.1309	13.9566	10.5735	39.6707	26.1923	20.4954	9.3141	7.2591	23.2824	14.6952	7.1777	7.863	8.8003	15.8557	21.3739	17.0012	14.2074	33.3263
AQP10	0.0738	0.1462	0.1073	0.3422	0.1271	1.1611	0.0752	0.0127	0.0342	0.0467	0.0708	0.3399	0.0189	0.1913	0.0058	0.0428	0.0653	0.1628	0.0073	0.0127	0	0.0464	0.5389	0.0604	0.1123	0.4214	0.0918	2.8263	1.0503	0.5167	0.0668	0.0775	0.0062	0.0875	0	1.2702	0.0123	0.0123	0.3769	3.1743	0.0118	0.0388	0	0.0085	0.0161	0.0516	0.0565	1.266	0.1023
AQP11	0.9605	0.9558	1.7226	0.9989	3.9614	1.2711	1.0955	2.2561	1.9522	1.0013	1.7366	5.0735	1.9494	0.8662	2.6863	1.9306	0.9841	0.7129	5.0713	4.4148	2.1372	1.2308	1.6768	1.1333	0.8593	1.0047	1.2184	4.1253	3.3881	1.5553	4.2763	1.0662	5.8993	1.7714	1.1389	2.5039	0.7202	2.1291	1.3	2.4628	1.5334	1.5975	1.0942	1.632	2.5345	1.1599	11.1019	1.1184	3.1162
AQP12A	0	0	0.242	0	0.0528	0	0	0.0083	0.015	0.0088	0	0.2143	0	0	0	0.1338	0	0	0.0096	0	0	0	0.0597	0.008	0.0106	0.0331	0.0075	0.0084	0	0.0091	0.2833	0	0	0	0	0.0289	0.0081	0.0324	0.015	0.0159	0.0078	0	0.0091	0	0	0	0.0074	0.0255	0.3002
AQP12B	0	0.0242	0.1702	0.0122	0.0789	0	0	0.0088	0.004	0	0	0.0295	0	0.0177	0.004	0.1486	0	0	0.005	0.0088	0	0	0.0197	0	0.1058	0.0087	0	0	0.0053	0.0096	0.0155	0.0165	0	0.0047	0.0486	0	0.0086	0.0342	0	0.0084	0.0041	0.0323	0.0956	0.0236	0	0.009	0.0706	0.0179	0.0491
AQP2	0.0039	0.0167	0	0.0187	0.1353	2.0904	0.0089	0.0034	0.003	0.0958	0.0034	0.1056	0	0.0136	0.0031	0.02	0	0.0091	0.0348	0.098	0	0.2407	0.0483	0.0708	0	0.01	0.0397	0.0271	0	0.2017	0.1226	0.0095	0.0722	0	0	0.0205	0.023	0.0066	0.1459	0.1548	0.0157	0	0.0293	0	0.0769	0.0137	0.0391	0.0275	0.0209
AQP3	0.9189	0.9102	0.6718	0.6388	0.199	2.7643	0.5169	0.2233	0.4462	2.4738	0.2369	1.8513	10.0096	3.1448	1.1036	0.901	0.5432	2.7359	1.3928	1.2026	0.273	0.9436	0.9858	1.4336	1.7141	0.9993	1.1093	0.6165	0.222	0.4153	0.3313	0.4946	0.7523	14.2845	1.1604	0.9341	2.6328	0.2558	0.0894	0.5311	0.9687	0.4439	0.4207	0.2591	1.3575	0.525	0.6018	1.7039	0.579
AQP4	0.0198	0.0253	0.0322	0.047	0.0333	0.0229	0.0128	0.0436	0.0305	0.0663	0.2215	0.4115	0.1419	0.0731	0.242	0.0941	0.0468	0.0524	0.7302	0.0243	0.0167	0.0931	0.1258	0.5315	0.0061	0.0192	0.0329	0.17	0.0381	0.0606	0.3889	0.4193	0.1625	0.2291	0.0357	0.0252	0.0189	0.0519	0.0349	1.6838	0.57	0.0208	0.0316	0.0227	1.1142	0.4784	0.2507	0.3284	0.4182
AQP5	0.1167	2.9631	0.2329	1.8993	5.564	0.8296	5.0616	0.5782	0.6793	0.7215	0.0391	0.5252	0.1147	0.4187	0.1679	0.7486	0.278	0.625	0.0971	2.2693	0.5698	1.2544	0.9932	0.4483	0.3121	0.757	0.8511	2.0697	1.9669	1.3235	1.8329	0.2537	0.1348	0.0573	0.6528	0.0401	1.1181	0.2924	1.2636	0.2283	0.172	1.5583	0.2681	0.2374	1.2984	0.5489	0.0206	0.1335	0.421
AQP6	0.0297	0.7218	0.0205	0.3882	0.87	0.1337	0.6649	0.17	0.1834	0.3009	0.023	1.7752	0.0506	0.1767	0.5709	0.4497	0.0657	0.2259	0.8243	2.7148	0.0779	0.347	0.1724	0.1242	0.0645	0.0337	0.0949	0.1788	0.4899	0.3325	0.3252	0.0693	0.0881	0.0361	0.1356	0.0663	0.3309	0.0689	0.2194	0.0352	0.1422	0.3506	0.0277	0.1403	0.4987	0.0288	0.0328	0.075	0.7103
AQP7	0.0129	0.3797	0.3812	0.0498	0.1109	0.585	0.0365	0.0802	0.0099	0.0669	0.014	0.1483	1.6823	0.7679	0.231	0.0187	0.3384	0.0748	0.6591	0.0748	0.0428	0.44	0.1312	0.0343	0.2345	0.0713	0.1177	0.0139	0.01	0.0271	0.068	0.0078	0.0968	1.8245	0.5704	0.0072	0.4658	0.0081	0.005	0.0026	0.0051	0.0034	0.1593	0.0667	0.0911	0.1463	0.2812	0.0141	0.1717
AQP8	0.9288	0.3538	0.0865	0.3114	0.3777	0.502	0.1348	0.1534	0.9011	0.3871	0.0935	0.0571	0.4261	0.4731	0.5012	0.1554	1.1721	0.6908	0.1288	0.4403	0.1758	1.3648	0.8052	0.78	0.1294	0.7101	0.1943	0.5634	0.1608	0.4334	0.4072	1.0575	0.2882	0.1521	0.4518	0.3459	0.6968	0.3182	0.2947	0.1954	0.5038	0.1879	0.0889	0.0685	0.518	0.4993	0.1368	0.323	0.4442
AQP9	0.6329	0.0543	0.0706	0.1741	0.0284	0.916	0.0474	0.3414	0.2827	0.5102	1.081	0.1204	15.0311	0.0994	0.1957	0.3603	0.0983	0.4673	0.1801	0.009	0.0772	0.3367	0.0482	0.9978	0.1137	1.5239	0.0447	0.3195	0.0054	0.2001	0.0894	0.0507	0.2008	12.0893	0.1075	0.7208	0.1181	0.048	0.1861	0.1502	0.0125	0.044	0.0781	0.012	0.1536	0.0914	0.0601	0.1739	0.0669
AQR	3.1321	4.2497	6.9576	2.5215	6.6251	3.9853	3.2772	6.1592	4.3066	3.948	5.6903	2.7785	3.0755	3.6928	2.6003	3.3967	3.8456	2.4716	2.3882	5.7208	9.1679	3.0184	4.5297	3.3703	1.0926	2.9057	4.075	5.0091	5.2566	4.0375	2.6483	4.4382	1.7233	5.0358	3.0988	5.3729	2.9485	4.946	4.3688	5.0015	4.6917	4.4178	5.2851	4.6896	1.9452	3.1295	1.7786	5.266	1.6571
AR	0.057	0.0843	0.1114	0.0236	0.0288	0.2126	0.063	0.033	0.0153	0.0251	0.0219	0.4853	1.1917	0.1876	0.2364	0.0067	0.0396	0.0815	0.344	0.0159	0.0196	0.1456	0.0295	0.1074	0.2274	0.0564	0.0288	0.0877	0.0784	0.0111	0.0266	0.0471	0.1238	1.8593	0.0293	0.0898	0.031	0.0155	0.1127	0.013	0.0074	0.0098	0.0198	0.0274	0.0864	0.1435	0.1095	0.0267	0.0296
ARAF	17.0505	9.5908	11.4373	19.5951	9.031	15.6003	6.8939	10.5891	15.4239	12.2899	9.1997	15.394	15.1502	14.471	13.2976	14.4913	10.7463	17.7121	18.1752	9.3432	13.6098	11.9646	11.1959	17.0322	19.9909	11.7842	8.4259	13.1652	7.968	11.6406	6.8609	9.124	9.9822	15.4074	11.5787	10.3715	14.0645	8.2227	13.5129	9.2067	10.0453	11.1803	12.0183	11.3645	7.4856	10.1613	5.5089	13.4307	16.6828
ARAP1	9.081	6.8945	9.8425	12.2796	25.0288	13.1759	7.8277	10.5374	14.7754	7.0045	11.2278	15.3819	11.4887	10.5777	12.9054	4.6825	14.0454	11.9113	18.073	10.4834	11.7257	5.0459	11.4814	10.1365	23.8792	5.0504	5.762	17.3075	11.0655	16.7197	11.2426	4.622	13.7947	9.5608	10.6997	12.133	8.0891	9.9022	4.24	12.0295	9.1996	12.5874	9.7437	9.7165	5.8339	6.9405	9.5115	4.7097	15.398
ARAP2	0.2437	0.1862	0.0466	0.1295	0.0814	0.6468	0.094	0.0421	0.0631	0.3799	0.1532	1.7133	0.5881	0.8538	1.5654	0.2142	0.0873	0.8152	1.425	0.1194	0.0744	0.1325	0.4247	0.1438	0.0651	0.1345	0.1175	0.1359	0.0523	0.0902	0.1958	0.0846	0.2806	0.7538	0.3358	0.1207	0.2219	0.0352	0.0232	0.0503	0.0228	0.0186	0.0407	0.0517	0.3702	0.138	0.2909	0.0727	0.1596
ARAP3	15.1569	20.5	9.9088	5.316	18.251	13.1239	8.2756	3.0491	12.5462	2.3888	11.206	11.1215	9.944	7.9529	9.004	7.2853	6.0351	10.9945	11.2231	3.0342	6.8486	6.3046	5.6812	16.5839	4.3597	2.0901	10.9969	5.6854	3.6841	8.1147	3.6345	8.9439	4.6018	3.8696	10.3618	11.2873	4.5777	17.0434	0.6178	7.1331	9.8541	8.1589	12.7298	11.9507	5.8097	9.4102	2.7061	2.2424	12.0115
ARC	30.4368	18.0285	54.4751	4.4987	3.7885	4.9809	10.9086	13.7685	6.8758	11.4444	7.3851	93.8616	3.4173	3.1274	15.1694	217.3455	6.2253	68.3411	17.296	7.3309	4.4764	5.0007	126.306	6.9895	87.7338	35.4645	20.8136	3.6405	0.8518	6.8789	49.0737	3.4803	7.6433	2.2962	22.0117	15.098	8.4319	72.2183	4.8393	4.8139	26.2328	9.6603	24.9867	56.6399	43.7496	10.1611	175.9879	7.3502	28.9123
ARCN1	15.7546	18.3041	40.6349	13.7665	11.3102	25.6563	22.5898	32.9728	23.3538	18.0179	32.9831	30.5049	25.6433	18.2863	28.7503	23.303	15.8819	14.1108	25.9257	46.8926	25.6613	16.505	18.1378	16.892	22.3802	20.4878	24.9154	31.5085	32.8458	18.0925	21.5346	21.206	16.5342	32.2824	20.7446	16.876	15.472	22.1588	28.4614	38.8018	30.3415	24.1576	32.7479	22.1838	16.1902	16.1091	14.151	23.6826	19.4639
AREG	0.5339	0.0339	0.1492	0.0244	0.5583	0.1998	0.0349	0.0529	0.0714	0.3524	1.7638	1.4083	0.07	0.0177	3.4334	0.3499	0	1.7275	0.4848	0.1324	0.0455	0.0806	0.568	1.1433	0.2454	0.2012	0.008	0.2297	0.2026	0.23	0.0723	0.1243	2.1078	0.0937	0.8441	0.8795	0.0257	0.3944	0.5082	0.2949	0.1311	0.0216	0.0288	0.2715	0.7593	0.0359	4.9138	0.2515	0
AREL1	6.3489	6.1099	6.6956	10.1775	7.0058	7.61	3.0254	8.6436	7.8559	9.8425	6.251	6.2005	6.9082	8.6239	6.1688	7.8475	9.0648	4.5592	4.1612	7.0938	7.8993	9.092	13.3879	7.8672	3.7206	7.357	5.8626	13.8002	12.6183	7.8498	6.2555	9.969	4.6875	7.9132	3.9499	10.7719	7.8949	5.6829	14.047	7.6529	3.0016	6.3435	3.594	5.8113	3.0242	7.1038	4.6859	17.8024	6.3275
ARF1	89.0881	93.8213	125.1809	133.1583	92.6649	158.2295	104.2615	103.2336	88.135	96.0848	78.7056	121.0965	73.7064	82.7499	115.7986	100.3726	132.2027	173.0066	125.661	83.6673	94.2995	91.2639	79.3227	129.338	154.9772	100.5131	112.2887	111.4833	72.7863	85.314	135.0594	101.5137	119.4328	83.1468	92.9436	87.2752	84.1475	87.0206	89.8587	90.7854	106.3931	112.9753	146.874	85.5263	126.4288	125.645	117.3924	78.7006	242.5428
ARF3	16.7251	23.0856	21.2291	38.9672	39.8789	26.7069	18.9444	24.5451	20.7244	29.9364	15.6197	46.4079	22.437	25.0414	33.878	21.6402	27.8269	23.7514	36.065	21.9412	21.7535	30.1575	43.4374	23.268	18.8507	31.8485	30.323	18.259	41.0056	30.3843	67.1337	36.9079	37.8561	17.9884	29.6509	43.9659	23.8326	19.0747	52.9711	22.7839	14.9976	19.7069	17.6849	16.1175	41.5972	32.4661	51.8347	26.1162	47.3295
ARF4	43.2063	57.7359	31.0793	21.7638	25.8809	59.7151	39.8682	55.2356	53.3958	25.781	53.2898	59.8714	42.8984	38.4797	57.0272	31.6415	22.3911	37.2552	40.9932	72.7045	49.3141	56.7378	37.768	50.4772	41.0538	78.7756	59.412	73.7504	47.2293	43.6653	32.0066	52.0746	46.6386	59.1236	36.1644	41.2975	33.838	51.3286	63.6956	57.1276	70.4344	50.0468	67.1181	59.0308	38.4913	49.5354	42.3453	61.3451	16.4849
[truncated: 18,390 more rows]
[truncated: 110 more columns]
