# Supplementary material for: Validation of the biological function and prognostic significance of AURKA in neuroblastoma
Source: PLoS One. 2024 Nov 25;19(11):e0313939. doi: 10.1371/journal.pone.0313939 (PMC11588284; doi:10.1371/journal.pone.0313939)
Supplement: S2 File — (XLSX) [file pone.0313939.s002.xlsx]

## Sheet: Sheet1
No.	Gender	Fustat	Futime	Stage	MYCN.status
1	Female	0	2958	III_IV	Amplified
2	Female	1	333	III_IV	Amplified
3	Female	0	4399	III_IV	Amplified
4	Female	0	1934	III_IV	Amplified
5	Female	0	2386	III_IV	Amplified
6	Female	0	1209	III_IV	Amplified
7	Female	0	1749	III_IV	Amplified
8	Male	0	4948	III_IV	Amplified
9	Male	0	3823	III_IV	Amplified
10	Male	0	3467	III_IV	Amplified
11	Male	0	2227	III_IV	Amplified
12	Male	0	1893	III_IV	Amplified
13	Male	0	2123	III_IV	Amplified
14	Male	0	278	III_IV	Amplified
15	Male	0	2052	III_IV	Amplified
16	Female	1	330	III_IV	Amplified
17	Female	1	763	III_IV	Amplified
18	Female	1	465	III_IV	Amplified
19	Female	1	575	III_IV	Amplified
20	Female	1	87	III_IV	Amplified
21	Female	1	296	III_IV	Amplified
22	Male	1	491	III_IV	Amplified
23	Male	1	197	III_IV	Amplified
24	Male	1	500	III_IV	Amplified
25	Male	1	404	III_IV	Amplified
26	Male	1	2636	III_IV	Amplified
27	Male	1	150	III_IV	Amplified
28	Male	1	779	III_IV	Amplified
29	Male	1	1692	III_IV	Amplified
30	Male	1	440	III_IV	Amplified
31	Male	1	1014	III_IV	Amplified
32	Male	1	958	III_IV	Amplified
33	Female	0	2083	III_IV	Amplified
34	Male	1	1211	I_II	Not Amplified
35	Female	0	2274	III_IV	Not Amplified
36	Male	0	3122	III_IV	Not Amplified
37	Male	0	2435	III_IV	Not Amplified
38	Male	0	1528	III_IV	Not Amplified
39	Female	0	4565	III_IV	Not Amplified
40	Female	0	4665	III_IV	Not Amplified
41	Female	0	402	III_IV	Not Amplified
42	Female	0	3509	III_IV	Not Amplified
43	Female	0	3726	III_IV	Not Amplified
44	Female	0	3462	III_IV	Not Amplified
45	Female	0	2772	III_IV	Not Amplified
46	Female	0	2994	III_IV	Not Amplified
47	Female	0	2991	III_IV	Not Amplified
48	Female	0	2351	III_IV	Not Amplified
49	Female	0	2213	III_IV	Not Amplified
50	Female	0	2087	III_IV	Not Amplified
51	Female	0	2075	III_IV	Not Amplified
52	Female	0	1918	III_IV	Not Amplified
53	Female	0	1837	III_IV	Not Amplified
54	Female	0	2215	III_IV	Not Amplified
55	Female	0	1988	III_IV	Not Amplified
56	Female	0	1807	III_IV	Not Amplified
57	Male	0	3587	III_IV	Not Amplified
58	Male	0	4621	III_IV	Not Amplified
59	Male	0	3792	III_IV	Not Amplified
60	Male	0	2178	III_IV	Not Amplified
61	Male	0	3722	III_IV	Not Amplified
62	Male	0	431	III_IV	Not Amplified
63	Male	0	2054	III_IV	Not Amplified
64	Male	0	2889	III_IV	Not Amplified
65	Male	0	1328	III_IV	Not Amplified
66	Male	0	2829	III_IV	Not Amplified
67	Male	0	2511	III_IV	Not Amplified
68	Male	0	401	III_IV	Not Amplified
69	Male	0	1952	III_IV	Not Amplified
70	Male	0	1976	III_IV	Not Amplified
71	Male	0	2193	III_IV	Not Amplified
72	Male	0	1940	III_IV	Not Amplified
73	Male	0	1898	III_IV	Not Amplified
74	Male	0	2098	III_IV	Not Amplified
75	Male	0	768	III_IV	Not Amplified
76	Male	0	2125	III_IV	Not Amplified
77	Female	1	1114	III_IV	Not Amplified
78	Female	1	436	III_IV	Not Amplified
79	Female	1	251	III_IV	Not Amplified
80	Female	1	1284	III_IV	Not Amplified
81	Female	1	1033	III_IV	Not Amplified
82	Female	1	837	III_IV	Not Amplified
83	Female	1	2433	III_IV	Not Amplified
84	Female	1	995	III_IV	Not Amplified
85	Female	1	920	III_IV	Not Amplified
86	Female	1	659	III_IV	Not Amplified
87	Female	1	1212	III_IV	Not Amplified
88	Female	1	416	III_IV	Not Amplified
89	Female	1	1261	III_IV	Not Amplified
90	Female	1	723	III_IV	Not Amplified
91	Female	1	2384	III_IV	Not Amplified
92	Female	1	1102	III_IV	Not Amplified
93	Female	1	2039	III_IV	Not Amplified
94	Female	1	2466	III_IV	Not Amplified
95	Female	1	1743	III_IV	Not Amplified
96	Female	1	875	III_IV	Not Amplified
97	Female	1	700	III_IV	Not Amplified
98	Female	1	1544	III_IV	Not Amplified
99	Female	1	1696	III_IV	Not Amplified
100	Female	1	481	III_IV	Not Amplified
101	Male	1	421	III_IV	Not Amplified
102	Male	1	324	III_IV	Not Amplified
103	Male	1	812	III_IV	Not Amplified
104	Male	1	1605	III_IV	Not Amplified
105	Male	1	1073	III_IV	Not Amplified
106	Male	1	1395	III_IV	Not Amplified
107	Male	1	551	III_IV	Not Amplified
108	Male	1	803	III_IV	Not Amplified
109	Male	1	3776	III_IV	Not Amplified
110	Male	1	836	III_IV	Not Amplified
111	Male	1	345	III_IV	Not Amplified
112	Male	1	283	III_IV	Not Amplified
113	Male	1	934	III_IV	Not Amplified
114	Male	1	430	III_IV	Not Amplified
115	Male	1	470	III_IV	Not Amplified
116	Male	1	1383	III_IV	Not Amplified
117	Male	1	1765	III_IV	Not Amplified
118	Male	1	224	III_IV	Not Amplified
119	Male	1	493	III_IV	Not Amplified
120	Male	1	1836	III_IV	Not Amplified
121	Male	1	1321	III_IV	Not Amplified
122	Male	1	1636	III_IV	Not Amplified
123	Male	1	809	III_IV	Not Amplified
124	Male	1	1543	III_IV	Not Amplified
125	Male	1	1319	III_IV	Not Amplified
126	Male	1	1033	III_IV	Not Amplified
127	Male	1	916	III_IV	Not Amplified
128	Male	1	304	III_IV	Not Amplified
129	Male	1	787	III_IV	Not Amplified
130	Male	1	1330	III_IV	Not Amplified
131	Male	1	822	III_IV	Not Amplified
132	Male	1	1549	III_IV	Not Amplified
133	Female	0	205	III_IV	Not Amplified
134	Female	0	3264	III_IV	Not Amplified
135	Female	0	2451	III_IV	Not Amplified
136	Female	0	2611	III_IV	Not Amplified
137	Female	0	1219	III_IV	Not Amplified
138	Male	0	3341	III_IV	Not Amplified
139	Male	0	3434	III_IV	Not Amplified
140	Male	0	2064	III_IV	Not Amplified
141	Male	0	2489	III_IV	Not Amplified
142	Male	0	2522	III_IV	Not Amplified
143	Male	0	2325	III_IV	Not Amplified
144	Male	0	2152	III_IV	Not Amplified
145	Male	0	1324	III_IV	Not Amplified
146	Male	0	2185	III_IV	Not Amplified
147	Male	0	2347	III_IV	Not Amplified
148	Male	0	2095	III_IV	Not Amplified
149	Male	0	1744	III_IV	Not Amplified
150	Male	0	1998	III_IV	Not Amplified
151	Male	1	20	III_IV	Not Amplified
152	Male	1	8	III_IV	Not Amplified
153	Female	1	456	III_IV	NA
Futime(months)
