# Supplementary material for: Validation of the biological function and prognostic significance of AURKA in neuroblastoma
Source: PLoS One. 2024 Nov 25;19(11):e0313939. doi: 10.1371/journal.pone.0313939 (PMC11588284; doi:10.1371/journal.pone.0313939)
Supplement: S3 File — (CSV) [file pone.0313939.s003.csv]

DATA	GSM1205238	GSM1205239	GSM1205240	GSM1205241	GSM1205242	GSM1205243	GSM1205244	GSM1205245	GSM1205246	GSM1205247	GSM1205248	GSM1205249	GSM1205250	GSM1205251	GSM1205252	GSM1205253	GSM1205254	GSM1205255	GSM1205256	GSM1205257	GSM1205258	GSM1205259	GSM1205260	GSM1205261	GSM1205262	GSM1205263	GSM1205264	GSM1205265	GSM1205266	GSM1205267	GSM1205268	GSM1205269	GSM1205270	GSM1205271	GSM1205272	GSM1205273	GSM1205274	GSM1205275	GSM1205276	GSM1205277	GSM1205278	GSM1205279	GSM1205280	GSM1205281	GSM1205282	GSM1205283	GSM1205284	GSM1205285	GSM1205286
A2BP1	10.135	12.205	8.205	12.055	9.505	11.765	12.84	9.175	12.49	10.48	11.215	13.525	10.095	10.775	13.96	13.385	12.05	12.52	12.68	11.97	12.07	11.725	12.61	10.785	11.36	10.71	11.245	12.765	12.445	10.365	13.4	11.425	11.645	12.515	11.395	12.69	12.665	12.025	12.025	10.485	13.115	9.15	12.13	13.245	11.515	11.28	10.955	11.98	11.355
A2LD1	7.59	7.9	8.08	8.37	8.5	8.51	8.73	7.28	7.55	8.77	7.55	8.03	8.31	9.19	7.28	7.44	8.2	9.22	9.03	7.9	8.6	8.13	8.33	8.44	8.2	8.08	8.62	8.44	7.45	8.18	8.74	8.29	8	9.28	8.13	8.66	8.57	8.52	7.84	7.04	7.77	9.14	8.58	7.98	7.94	7.64	8.41	8.57	9.11
A2M	14.5	14.73	14.38	15.53	14.48	14.62	15.75	14.55	14.11	13.76	15.8	15.7	16.27	15.99	14.52	14.92	14.85	15.76	15.83	15.78	16.74	16.13	15.66	16.79	16.24	15.95	15.88	15.05	14.95	15.88	16.42	16.4	15.54	16.31	16.46	17.65	15.89	16.38	15.48	16	15.21	16.83	15.72	15.7	14.87	16.32	15.53	16.88	16.82
A2ML1	10.06	10.88	10.38	9.93	10	10.9	9.87	10.21	10.44	10.78	9.53	10.2	10.34	9.98	10.96	11.04	10.64	10.78	10.48	9.93	9.95	10.48	10.71	9.92	8.73	9.16	10.19	10.42	9.82	9.74	10.48	10.06	10.67	11.09	10.04	10.2	10.6	9.85	10.09	10.23	11.2	10.36	10.74	10.43	10.69	10.8	10.75	10.11	10.25
A3GALT2	5.33	4.68	6.79	4.85	2.1	5.65	3.05	7.11	6.85	3.42	2.74	4.1	5.75	3.17	5.58	5.71	4.68	5.83	2.66	6.65	7.32	7.18	6.58	2.83	6.33	6.13	5.2	6.94	5.93	5.91	7.36	7.11	5.82	5.23	5.33	6.39	3.51	7.52	3.43	6.36	7.31	7.05	7.29	4.91	4.76	5.58	5.06	6.68	4.26
A4GALT	7.76	8.06	6.81	6.95	7.57	8.13	8.78	7.5	7.96	6.68	8.78	8.2	8.51	8.3	7.9	6.71	7.89	8.05	8.62	7.79	9.33	8.41	8.2	9.27	8.91	9.73	8.75	7.54	7.59	7.77	8	8.64	7.94	8.23	9.24	9.61	8.06	8.5	8.22	9.35	8.22	10.72	8.1	8.55	8.16	9.19	7.48	10.36	9.15
A4GNT	6.51	7.04	6.68	5.89	5.25	7.04	6.94	5.75	6.48	5.64	5.87	7.34	6.61	6.88	7.03	6.11	6.88	7.28	6.69	6.05	6.35	6.57	6.52	6.87	6.26	6.13	6.42	6.53	6.19	6.18	6.8	6.7	6.57	6.96	6.6	6.38	6.52	6.28	6.23	6.16	6.87	6.75	6.97	6.72	7.36	7.18	8.31	6.69	6.26
AAAS	11.04	11.57	11.19	11.09	10.94	11.41	10.89	11.44	11.51	11.1	10.95	11.91	11.84	10.72	11.63	11.19	11.18	11.69	11.58	11.29	11.23	11.32	11.45	11.31	11.35	10.71	11.14	11.03	10.66	11.36	11.13	11.33	11.37	11.65	11.41	11.69	11.48	11.23	11.76	11.31	11.15	11.21	11.75	11.62	11.51	11.54	11.13	11.54	10.78
AACS	11.82	12.5	11.55	11.7	11.8	12.21	11.75	11.98	11.41	12.1	10.85	12.44	11.18	11.81	11.89	10.86	11.25	12.17	11.61	11.05	11.24	11.53	11.86	12.44	11.92	10.72	11.72	11.47	11.34	11.42	11.68	11.26	11.79	11.76	11.62	12.41	11.68	11.25	12.09	11.46	11.87	11.73	11.78	12.45	11.84	11.35	11.43	12.49	11.23
AADAC	4.39	6.17	4.98	4.07	3.7	6.04	5.9	5.52	5.68	4.5	5.28	7.03	3.35	6.03	5.68	6.59	5.83	6.29	5.57	5.34	5.73	6.06	5.5	5.41	5.57	5.63	6.3	5.99	5.4	5.43	7.36	5.87	5.47	6.43	5.48	6.07	5.1	5.19	5.5	5.29	6.2	3.15	5.94	5.31	5.71	5.96	5.54	5.92	5.66
AADACL1	10.1	9.47	8.91	10.01	8.75	9.32	9.82	8.91	9.24	8.92	9.88	8.44	9.47	11.83	9.16	8.82	10.69	10.8	10.18	10.21	10.93	9.38	9.85	10.21	11.42	9.76	10.1	10.15	9.24	9.27	10.23	10.44	10.22	9.83	10.12	10.98	10.39	10.57	9.7	9.27	9.98	11.05	10.7	10.1	10.31	9.99	10.02	11.58	9.52
AADACL2	5.68	6.15	6.77	2.96	2	5.66	6.13	6.14	7.16	2.49	4.22	4.5	5.96	5.69	6.23	3.7	6.51	6.54	4.85	5.62	3.89	5.98	6.13	5.26	4	5.46	5.95	6.45	5.94	6.3	6.95	6.6	5.31	7.53	4.82	6.4	4.16	3.04	5.95	5.57	6.88	6.66	7.64	4.95	4.84	6.88	7.17	6.38	5.49
AADAT	11.17	11.83	11.73	12.15	11.53	12.13	12.19	11.92	11.51	11.98	11.54	12.26	11.57	11.19	12.53	11.93	12.64	12.43	12.59	10.51	10.52	11.37	11.83	11.84	11.94	11.51	11.76	12.91	11.17	11.75	11.59	11.53	12.81	12.41	11.81	12.24	12.51	11.66	12.17	11.73	12.75	11.53	12.79	11.85	12.87	11.88	12.41	11.91	10.97
AAK1	6.37	7.3775	6.08	6.06	5.6925	7.0775	7.225	6.7	6.475	6.21	6.7075	7.2675	7.1425	7.12	7.585	5.5575	7.275	7.655	7.425	7.0125	7.185	6.8825	6.89	7.08	6.8575	6.9225	6.93	6.865	6.3975	6.105	6.7925	6.4425	7.44	7.695	6.9375	7.2525	6.945	6.35	6.5625	6.76	7.5325	6.9725	7.1175	6.855	7.375	7.54	7.4325	7.395	6.645
AAMP	12.4	12.39	11.44	12.11	11.22	12.71	11.68	12.16	12.1	12.17	12.12	13.18	12.9	11.85	12.74	12.57	12.47	13.29	12.65	11.73	12.78	12.71	12.96	12.57	12.88	11.98	12.34	12.94	11.58	12.19	12.28	12.52	12.13	12.69	12.43	12.79	12.47	12.55	12.71	12.01	12.49	12.96	12.75	12.93	12.61	12.51	12.36	13.34	11.8
AANAT	10.09	9.81	9.96	8.61	8.03	9.67	8.85	10.29	10.05	8.73	8.63	9.28	9.96	8.79	9.07	10.2	9.4	10.41	8.64	9.82	10.11	10.31	10.38	9.23	9.49	9.38	9.37	10.25	9.75	10.05	10.48	10.51	9.75	9.71	10.28	10.38	8.96	9.49	8.74	9.87	10.59	10.47	10.59	9.78	9.64	9.63	9.66	10.41	9.09
AARS	10.85	11.22	10.09	10.94	10.32	11.19	10.68	11.31	11.36	11.16	11.14	11.84	10.91	10.62	10.92	10.69	11.04	11.54	11.41	10.33	11.43	11.63	11.85	11.24	11.82	10.27	11.28	11.51	10.43	11.29	11.66	11.04	10.67	11.54	11.18	12.19	11.75	11.19	10.34	10.24	11.12	11.68	11.55	11.3	11.18	11.31	10.74	11.75	10.81
AARS2	12.3	12.88	12.36	12.93	12.82	12.12	11.39	12.16	12.12	12.11	11.6	13.04	12.58	11.91	13.11	11.89	12.53	12.3	12.67	11.79	11.85	12.04	12.75	11.82	11.82	11.75	12.17	12.53	11.28	11.97	12.25	12.02	12.38	12.48	11.88	12.32	12.27	12.25	12.11	12.02	13.09	12.72	12.6	12.14	12.36	12.44	11.75	12.66	11.52
AARSD1	9.975	10.58	9.965	10.105	9.95	10.94	10.425	10.02	9.83	10.575	10.55	11.215	9.885	10.345	10.42	8.78	10.595	11.54	10.365	9.96	9.93	10.615	10.605	10.81	10.76	10.035	10.125	11.1	9.66	10.25	10.705	10.325	11.275	10.835	10.345	10.575	10.84	10.825	10.2	9.815	10.965	10.58	10.255	10.995	10.52	10.02	10.255	10.56	10.045
AASDH	7.9	8.126666667	8.103333333	7.856666667	7.266666667	7.673333333	7.323333333	8.25	8.293333333	7.7	7.306666667	7.863333333	7.68	6.973333333	8.026666667	7.44	7.526666667	8.226666667	7.163333333	7.286666667	7.623333333	7.483333333	7.906666667	7.313333333	7.556666667	7.196666667	7.45	8.14	6.893333333	7.093333333	8.176666667	7.926666667	8.09	8.166666667	7.273333333	8.18	7.47	7.506666667	7.506666667	7.313333333	8.173333333	7.846666667	8.393333333	7.516666667	7.626666667	7.61	7.973333333	7.99	7.126666667
AASDHPPT	12.2	12.68333333	12.79	13.47	12.72666667	12.86	11.88333333	13.33	13.22333333	13.67333333	12.8	14.2	11.99666667	12.54	13.87666667	13.35666667	13.03333333	13.80333333	12.18666667	12.55333333	12.88	13.11	13.53666667	12.92	13.00333333	12.47333333	12.78666667	13.47333333	12.12666667	13.24	13.72666667	13.17333333	12.91	12.86333333	13.07666667	13.56333333	13.87	13.56	13.17333333	12.19333333	13.78	12.91333333	12.77333333	12.60333333	13.09666667	12.83	12.85	13.20333333	12.34666667
AASS	6.91	7.26	5.95	7.24	7.39	7.11	8.2	5.65	7.1	5.84	7.73	7.62	10.27	7.58	8.65	7.5	7.28	7.52	7.72	7.49	8.49	8.07	8.43	8.71	8.05	8.72	7.77	8.04	6.64	7.74	8.35	8.42	7.65	8.45	8.8	10.29	7.91	7.68	7.69	8.2	7.92	8.73	7.16	7.44	7.31	8.28	7	9.77	8.19
AATF	12.78	12.915	12.25	11.55	11.59	12.33	11.89	13.06	11.985	12.625	11.845	12.915	12.035	12.31	12.495	11.86	12.125	13.305	12.67	11.5	12.385	12.585	12.725	12.665	12.57	11.865	12.59	12.295	10.655	11.955	11.85	12.385	12.455	12.185	12.305	12.75	12.14	13.03	12.435	11.355	11.83	12.485	11.905	12.285	13.13	12.685	12.19	12.81	12.42
AATK	11.24	10.67	10.88333333	10.71666667	9.92	11.83333333	11.02666667	11.97	11.00333333	11.36	10.84	10.29666667	11.41666667	11.40666667	10.55666667	10.08	11.25	11.82333333	11.54333333	10.70666667	11.14666667	11.02666667	11.64	11.6	11.67	10.84	11.21333333	11.82333333	11.14	11.10666667	11.62666667	11.04333333	11.10666667	11.54333333	10.16	12.25333333	11.41	10.30333333	9.993333333	11.57	11.32666667	12.03333333	11.47666667	11.21333333	11.65666667	11.44333333	11.20666667	11.62666667	11.87333333
ABAT	10.8	11.685	10.605	9.825	9.005	10.315	10.24	9.725	10.665	10.605	9.975	10.165	10.84	11.115	11.64	8.66	10.11	11.665	9.875	9.355	10.47	10.285	10.8	10.47	11.645	9.555	9.555	10.93	10.935	10.58	11.235	10.73	11.48	11.79	9.765	11.16	11.445	10.275	9.745	9.93	11.47	11.525	11.045	10.695	10.195	9.8	11.58	11.405	10.595
ABBA-1	9.323333333	10.26333333	9.18	9.1	8.66	10.01333333	9.396666667	9.71	9.75	8.936666667	9.29	10.40333333	9.033333333	9.333333333	9.52	9.003333333	9.38	10.46	9.733333333	9.326666667	9.403333333	10.10666667	9.926666667	9.753333333	9.616666667	9.25	9.753333333	9.8	9.356666667	9.72	10.19666667	9.946666667	9.933333333	10.27	9.743333333	10.55333333	9.803333333	9.526666667	9.133333333	9.363333333	10.25333333	9.516666667	9.186666667	9.676666667	10.04	9.853333333	9.916666667	9.843333333	9.56
ABCA1	7.88	8.466666667	6.996666667	7.836666667	7.04	8.12	8.1	7.416666667	7.813333333	7.05	8.133333333	8.756666667	7.616666667	8.613333333	9.21	7.95	8.053333333	8.473333333	9.003333333	8.416666667	8.396666667	8.383333333	8.173333333	8.78	8.33	8.476666667	8.716666667	7.373333333	7.503333333	7.52	8.843333333	8.813333333	8.136666667	8.33	8.636666667	9.586666667	8.493333333	8.696666667	7.48	8.39	8.46	8.903333333	8.373333333	7.806666667	8.763333333	8.493333333	8.126666667	10.61	8.156666667
ABCA10	8.02	8.15	7.7	8.36	7.02	8.24	7.5	7.72	7.79	7.7	7.19	8.5	8.86	8.08	7.65	7.64	9	8.52	8.76	7.58	8.91	7.82	8.32	9.31	8.49	8.1	8.36	9.33	6.66	8.57	8.6	8.74	8.69	8.8	9.01	10.39	8.53	8.22	8.15	8.57	8.98	9.58	9.06	8.03	8.29	8.84	8.21	8.16	8.56
ABCA11	9.48	10.11	9.01	9.86	9.1	10.22	9.25	9.71	9.06	9.16	9.36	10.03	10.89	9.59	9.9	9.14	10.46	10.72	10.28	9.16	10.23	9.31	9.57	9.92	10.21	9.54	9.69	10.92	8.46	9.76	9.75	9.68	10.73	10.57	10.25	11.22	9.94	9.84	9.7	9.89	10.5	10.39	10.5	9.83	8.97	9.59	9.97	9.63	9.47
ABCA12	3.07	5.39	8.67	8.88	9.75	5.41	5.1	10.26	7.66	10.99	3.55	5.37	8.85	5.47	5.82	3.47	5.2	7.54	5.23	3.1	3.1	4.47	4.3	4.79	7.5	5.37	4.85	8.28	3.85	3.41	4.15	5.49	10.47	6.13	4.55	7.48	3.57	4.29	6.72	8.8	7.65	6.43	5.61	5.13	8.9	5.46	5.48	4.17	4.83
ABCA13	4.43	2.87	5.74	4.33	1.58	5.69	5.23	5.27	5.86	2.56	4.45	6.29	5.34	4.62	4.57	2.1	3.94	6.83	5.21	4.45	4.61	5.19	4.72	3.68	4.68	2.23	5.54	5.42	4.79	6.51	5.85	5.48	6.21	5.93	4.08	6.31	2.89	4	6.02	4.88	6.04	6.41	6.09	3.1	2.79	5.08	3.56	4.62	4.65
ABCA2	10.15	10.38	9.56	10	9.18	9.85	9.61	9.77	9.46	9.69	9.94	9.89	10.2	10	10.15	9.42	9.73	10.52	10.51	9.76	9.85	10.41	10.48	10.1	10.43	9.87	9.64	10.22	9.68	10.28	10.86	9.99	10.45	10.86	10.15	10.92	10.43	9.66	9.62	10.26	11.16	10.89	10.93	10.49	10.15	9.93	10.77	10.65	9.73
ABCA3	13.23	13.6	12.67	14.1	13.61	13.26	12.83	13.54	13.11	13.56	13.46	14.39	13.12	13.48	13.51	13.45	13.32	14.27	14.1	13.43	13.19	14.38	14.32	12.66	13.72	12.48	13.61	13.94	13.18	13.98	13.5	13.13	13.78	14.25	13.51	13.9	14.11	13.42	13.1	13.06	13.85	13.76	13.69	13.46	14.09	13.6	14.13	13.95	13.03
ABCA4	5.54	6.01	4.75	5.2	5.39	5.03	5.8	5.74	6.55	5.53	4.04	4.29	8.14	4.99	7.32	5.64	4.77	5.84	5.8	4.98	5.2	5.01	5.22	4.5	5.62	5.89	4.91	4.66	3.68	3.2	4.97	5.75	5.43	5.94	5.5	6.92	4.47	4.85	6.88	4.73	4.87	5	5.08	6.46	4.93	5.77	4.71	4.6	4.99
ABCA5	12.46	10.535	10.84	12.19	10.245	10.435	11.685	5.57	10.855	7.275	10.915	12.865	11.455	12.28	11.73	11.455	12.005	12.795	12.055	10.805	12.905	11.37	12.215	11.57	12.45	11.69	12.09	12.72	11.57	11.82	11.815	11.945	11.865	12.285	11.7	12.505	11.86	11.475	11.235	11.3	11.965	12.55	12.265	12.33	12.97	12.23	12.61	10.935	11.325
ABCA6	8.49	8.31	7.67	8.41	8.29	9.06	9.32	6.26	7.57	5.81	8.94	9.99	9.22	10.01	7.94	8.09	9.46	9.73	8.84	10.48	11.16	10.14	10.08	10.88	9.34	9.31	10.09	9.2	7.98	9.75	10.49	10.91	8.88	9.31	10.73	13.19	10.24	9.65	8.77	11.14	9.74	11.67	9.22	7.55	9.44	10.91	9.03	9.28	11.21
ABCA7	10.25	10.05	8.22	9.95	9.06	8.87	8.95	7.55	9.15	7.93	9.55	10.49	8.36	9.47	8.91	7.53	9.77	11.6	9.33	9.64	11	9.78	10.78	9.17	9.91	10.14	9.93	9.64	8.55	8.91	9.76	10.55	9.19	10.19	9.91	10.16	9.1	9.84	8.8	9.98	9.3	10.86	9.31	9.69	9.55	10.98	9.74	10.65	9.22
ABCA8	6.06	6.55	6.21	6.79	7.54	5.46	6.67	4.29	5.65	4	5.98	6.94	9.08	5.91	5.43	6.19	5.84	5.69	6.31	9.47	7.88	9.9	9.4	11.91	7.28	8.82	8.47	5.41	3.81	9.44	10.01	10.19	7.46	7.85	10.02	13.38	8.6	4.78	8.77	11.57	9.17	12.33	5.67	5.15	5.86	10.11	5.59	11.33	11.44
ABCA9	5.903333333	6.086666667	5.74	5.746666667	4.66	5.72	7.006666667	4.206666667	5.453333333	3.28	5.893333333	6.966666667	6.596666667	8.07	5.97	5.096666667	6.396666667	5.973333333	5.953333333	7.293333333	8.76	7.916666667	7.61	9.24	7.59	6.743333333	7.316666667	7.133333333	5.62	7.21	8.273333333	8.373333333	6.846666667	7.09	7.93	10.80333333	7.593333333	6.336666667	6.103333333	9.02	7.32	9.743333333	6.626666667	5.323333333	6.653333333	8.516666667	6.536666667	6.84	8.626666667
ABCB1	8.93	8.25	8.13	10.01	10.08	10.06	8.73	7.32	9.38	10.42	8.85	10.13	12.02	11.35	9.94	11.04	8.45	13.65	11.2	9.11	11.14	9.73	11.13	10.42	11.14	10.77	9.75	12.18	8.17	9.56	10.13	10.32	11.72	10.71	9.77	12.13	9.18	9.22	11.34	9.51	8.81	12.77	10.84	8.91	10.49	10.88	7.78	11.22	10.47
ABCB10	9.3175	10.35	8.94	9.645	8.6275	9.9575	9.305	9.5475	8.91	9.25	9.1	10.0775	9.0025	9.035	9.92	8.7525	9.65	10.235	9.74	8.8425	9.34	9.585	9.795	9.2575	9.5475	9.185	9.6125	9.775	8.89	9.4475	9.58	9.4075	9.775	10.455	9.8525	9.9625	9.7725	9.425	9.425	8.8175	9.9475	9.585	10.005	9.725	9.835	9.85	9.955	9.54	9.09
ABCB11	6.34	6.89	7.62	5.35	1.96	6.37	5.97	7.26	7.5	3.94	4.02	6.48	6.63	6.24	6.8	6.38	6.97	7.16	4.25	7.33	7.46	7.51	7.56	5.84	7.36	7.05	5.69	7.76	6.53	7.03	8.05	7.86	6.47	6.85	6.14	6.94	4.77	5.97	6.82	7.09	8.05	7.87	8.18	6.11	6.73	6.07	6.16	7.37	5.42
ABCB4	6.89	6.42	5.16	4.54	4.96	6.04	6.12	5.05	4.91	4.48	5.64	6.48	6.39	6.21	6.1	6.41	6.37	7.05	6.43	5.46	6.37	5.85	6.31	5.85	4.63	5.42	6.15	6.28	5.66	5.07	6.7	6.26	6.66	6.54	6.08	6.44	6.13	5.73	6.58	5.65	6.06	6.74	6.2	6.02	6.18	6.78	5.99	5.1	6.43
ABCB5	5.06	5	4.95	2.94	2.07	3.38	3.22	5.19	5.16	2.56	3.29	4.26	4.83	2.63	4.74	4.01	2.91	3.98	2.38	4.96	4.94	5.23	5.42	2.91	2.91	4.23	3	5.23	3.63	4.72	5.81	5.59	2.72	3.32	2.46	5.29	3.23	3.07	2.72	5.39	5.94	5.09	5.98	2.46	3.29	2.56	3.47	5.15	3.29
ABCB6	11.045	11.725	11.86	11.5	11.745	11.595	11.465	12.2	12.135	12.305	11.025	11.77	12.02	12.225	12.535	11.5	11.735	12.955	12.495	11	12.035	11.74	12.135	12.145	12.88	11.21	11.695	12.05	11.255	11.845	11.445	11.73	11.855	11.87	11.965	12.485	11.5	11.605	12.17	11.895	11.91	13.325	11.88	12.38	11.955	11.83	11.83	12.94	11.63
ABCB7	11.7	11.65	11.58	11.53	11.5	11.94	10.88	11.78	11.3	11.83	10.69	11.86	10.96	10.31	11.78	11.48	10.98	11.36	11.49	10.87	11.41	11.39	11.39	11.27	11.12	11.17	11.1	11.49	10.27	10.64	10.91	11.53	11.46	11.75	11.27	12.15	11.25	11.57	11.66	10.96	11.5	11.48	10.98	10.95	11.8	11.61	11.38	11.77	11.05
ABCB8	7.3	8.35	6.86	6.54	6.73	8.34	7.23	6.39	6.81	6.39	7.5	7.74	7.8	7.49	8.25	5.78	7.7	8.65	7.7	7.65	7.42	7.66	8.28	8.15	7.92	7.33	8.07	7.39	6.47	8.03	7.72	8.46	7.36	7.64	7.52	7.67	7.69	7.5	7.82	7.58	7.72	7.68	7.33	7.78	7.45	7.74	7.59	8.45	7.37
ABCB9	8.265	7.965	7.835	7.685	6.7	8.29	7.72	8.385	8.24	7.17	8.13	8.02	8.01	8.17	7.88	7.83	8.3	9.205	7.795	8.64	8.255	8.685	8.695	7.765	7.935	7.995	8.28	8.74	8.43	8.43	8.965	8.705	8.225	8.49	8.03	9.08	9.29	7.725	7.89	8.35	8.94	8.445	9	8.76	8.51	8.425	8.955	8.515	7.55
ABCC1	8.76	9.33	9.07	9.27	9.24	9.13	8.88	9.68	9.25	9.64	8.64	9.78	9.11	8.43	9.03	8.21	8.65	9.38	9.25	8.33	8.91	9.47	9.26	9.01	9.16	8.72	9.03	8.88	8.06	8.25	8.6	9.03	8.94	9.01	8.58	9.33	9.02	9.09	7.73	8.16	9.24	9.24	9.09	8.81	8.93	8.86	8.9	9.63	8.15
ABCC10	9.86	10.86	10.41	10.04	9.45	9.79	9.99	10.31	10.22	9.51	10.14	10.58	10.83	10.33	11.32	9.97	10.76	11.51	10.13	10.27	10.68	10.97	10.84	10.27	10.88	10.24	10.44	10.81	10	10.63	11.19	10.89	10.94	10.75	10.24	11.11	10.83	10.93	10.09	10.32	11.15	11.02	11.26	10.19	9.96	10.59	10.67	11.35	10.1
ABCC11	6.01	6.29	6.13	5.05	3.58	6.26	6.28	6.22	6.26	5.47	4.97	6.41	5.5	5.71	6.94	4.68	5.38	6.83	6.09	5.27	5.03	5.55	5.33	2.56	5.56	5.58	6.07	6.43	5.91	5.65	6.49	6.07	7.04	6.87	5.97	5.66	2.85	5.22	5.35	5.04	6.02	6.15	6.33	5.15	6.3	4.07	3.52	5.78	5.1
ABCC12	3.05	4.23	2.17	2.7	1.58	3.82	3.8	2.89	2.56	3.92	2.35	3.71	2.38	3.17	3.86	2.26	3.74	4.87	4.21	3.09	2.58	2.61	2.93	2.43	2.79	2.07	3.74	3.05	2.68	2.74	2.89	2.74	4.16	3.7	3.69	3.55	6.26	2.61	4.14	3.56	3.19	3.07	2.96	3.83	4.75	3.9	4.26	3.58	3.42
ABCC13	4.973333333	6.013333333	5.353333333	4.356666667	3.173333333	5.956666667	5.38	5.226666667	5.206666667	3.86	5.106666667	6.506666667	5.633333333	5.843333333	5.54	4.52	5.853333333	6.19	5.643333333	4.543333333	4.463333333	5.406666667	5.566666667	5.606666667	4.32	4.556666667	5.313333333	5.74	5.5	4.78	5.943333333	5.473333333	5.676666667	5.976666667	4.783333333	5.11	4.52	4.386666667	5.223333333	4.326666667	5.83	5.96	6.233333333	5.266666667	5.84	5.813333333	6.076666667	4.83	5.036666667
ABCC2	6.915	7.68	7.265	5.79	5.905	7.4	7.255	6.78	7.365	6.57	6.825	7.975	7.26	7.405	7.145	6.015	7.5	7.865	7.54	6.925	7.225	6.905	7.3	7.455	6.84	6.82	7.22	7.245	4.865	6.37	7.22	7.535	7.27	7.56	7.265	7.085	6.69	6.985	7.5	7.085	7.48	7.01	7.79	7.37	7.67	8.135	7.64	7.14	6.935
ABCC3	10.12	9.59	6.75	8.62	7.76	9.33	10.39	6.9	8.4	5.99	9.85	10.34	9.81	10	8.29	10.09	10.43	9.78	10.7	10.35	11.29	9.9	9.91	9.24	10.09	9.6	10.6	9.76	9.31	8.56	11.19	11	8.73	10.66	10.27	10.31	10.15	10.88	9.25	10.55	9.97	10.87	10.51	9.31	10.01	11.09	9.43	10.26	9.42
ABCC4	3.42	3.37	5.47	4.583333333	5.666666667	3.353333333	4.69	5.01	5.64	5.97	3.363333333	4.64	4.1	5.17	5.636666667	2.606666667	4.026666667	4.733333333	4.206666667	3.753333333	5.296666667	5.95	3.793333333	4.093333333	5.3	3.976666667	4.033333333	4.043333333	4.266666667	3.876666667	4.93	4.536666667	3.216666667	3.053333333	3.93	4.42	5.463333333	3.996666667	2.336666667	4.33	4.076666667	4.4	4.213333333	3.61	3.333333333	3.883333333	3.326666667	6.043333333	3.573333333
ABCC5	11.025	10.615	10.22	10.86	10.59	10.695	10.535	11.395	10.89	10.675	10.365	11.405	11.425	10.47	10.975	10.29	10.925	11.125	11.015	9.965	10.655	10.955	11.085	10.455	11.45	9.64	10.645	10.64	10.565	10.045	10.97	10.58	10.655	11.34	10.71	11.25	11.45	11.1	10.05	10.22	10.57	11.2	11.19	10.825	10.675	11.225	11.285	11.135	10.585
ABCC6	7.473333333	8.736666667	7.67	8.06	6.6	8.6	8.266666667	6.943333333	7.946666667	7.48	7.793333333	8.833333333	7.76	8.43	8.566666667	7.53	8.246666667	9.026666667	8.353333333	7.523333333	7.826666667	7.983333333	7.826666667	8.4	8.05	8	8.16	7.81	7.643333333	7.576666667	8.343333333	8.143333333	8.35	8.686666667	8.093333333	8.296666667	7.906666667	7.97	7.81	7.79	8.22	8.143333333	8.27	8.223333333	8.516666667	8.13	8.163333333	8.16	7.88
ABCC8	7.92	10.02	10.88	12.43	10.86	9.5	12.68	13.09	12.18	12.31	9.2	13.13	12.48	11.79	15.58	11.94	9.27	10.62	13.49	10.46	12.58	10.67	12.6	12.42	13.73	10.57	10.76	11.06	9.6	11.12	10.35	11.78	12.07	12.18	10.33	12.57	10.76	9.53	10.6	13.75	13.78	9.71	13.44	12.43	10.13	12.16	13.5	11.59	9.84
ABCC9	6.85	6.813333333	6.183333333	6.706666667	6.74	7.393333333	7.273333333	6.99	7.073333333	5.803333333	7.456666667	7.226666667	7.26	7.92	6.443333333	6.173333333	6.64	7.676666667	7.636666667	6.396666667	7.51	7.166666667	7.313333333	7.433333333	7.643333333	7.433333333	7.363333333	6.376666667	6.516666667	6.83	7.293333333	7.266666667	6.356666667	7.496666667	7.716666667	7.646666667	7	7.51	7.216666667	7.19	7.576666667	7.383333333	7.23	6.633333333	6.69	7.553333333	7.45	7.533333333	7.283333333
ABCD1	8.92	9.01	8.25	7.96	7.17	8.56	8.68	7.95	8.57	6.9	8.17	8.48	8.18	9.3	9.03	8.72	8.38	8.97	8.38	8.85	9.27	8.6	9.16	8.45	8.75	8.36	8.97	8.75	8.03	8.19	9.22	8.96	8.55	9.74	8.62	9.22	8.31	8.35	8.49	8.28	8.74	9.31	9.26	8.41	9.16	7.85	8.99	9.16	8.79
ABCD2	6.37	6.55	5.55	7.02	4.96	7.26	6.38	6.25	6.13	7.55	5.35	6.43	5.45	6.35	5.31	2.72	5.54	7.56	5.17	3.63	6.95	4.19	5.39	6.04	6.25	5.97	5.79	7.45	5	5.32	5.59	6.35	7.2	6.44	6.44	7.44	6.24	5.68	4.94	6.76	8.07	6.53	8.11	6.32	5.13	6.12	5.98	7.19	4.95
ABCD3	8.84	8.735	7.52	8.43	7.295	8.63	7.965	8.24	7.22	8.375	7.67	8.175	8.12	7.695	8.44	7.43	8.235	8.745	8.715	7.35	8.32	8.52	8.385	8.57	8.8	8.52	7.705	8.75	7.41	8.45	8.03	8.22	8.64	8.54	8.485	8.835	8.275	7.965	8.19	7.94	8.55	8.41	8.675	8.345	7.82	8.48	7.84	9.005	7.565
ABCD4	12.51	12.32	12	12.62	11.54	12.54	12.13	11.88	11.51	12.71	11.53	12.53	12.04	11.19	12.8	12.17	12.31	11.75	12.29	10.98	11.56	11.67	11.75	11.78	11.63	11.03	12	12.14	11.05	11.56	11.74	11.62	12.35	12.32	12.52	12.59	12.14	12.14	12.67	11.58	12.26	11.44	12.45	12.06	12.49	12.33	12.76	12.3	11.66
ABCE1	10.545	10.65	10.945	10.795	10.59	10.4	10.315	11.605	11.1	11.55	9.76	10.52	10.33	9.82	10.715	9.805	10.58	11.13	11.05	9.355	10.37	10.29	10.69	9.97	10.4	10.11	10.1	11.085	9.505	9.83	10.23	10.345	10.365	10.69	10.37	10.77	10.21	10.155	10.075	9.81	10.585	10.62	10.85	10.015	10.64	10.475	10.475	10.585	9.625
ABCF1	9.47	10.95	9.505	9.42	9.16	9.91	9.76	9.86	10.19	8.725	9.81	10.545	9.695	9.915	10.585	9.16	10.235	10.64	10.175	9.76	10.29	10.25	10.265	10.155	10.03	10.24	9.87	10.34	9.335	10.08	10.01	10.28	10.105	10.02	9.68	10.54	9.865	10.04	10.17	9.73	10.57	9.625	10.505	9.79	10.18	10.105	9.915	10.64	9.67
ABCF2	10.055	10.935	9.62	9.635	9.48	10.42	9.77	10.19	10.065	9.94	9.415	10.51	10.105	10.05	10.74	8.96	10.16	11.135	10.19	9.645	10.09	10.155	10.895	10.545	10.645	9.97	10.43	10.265	9.15	9.41	10.36	10.11	9.785	10.775	10.085	10.625	10.19	10.38	10.035	9.41	10.145	10.725	9.985	10.615	10.16	10.11	10.34	11.405	10.105
ABCF3	12.26	12.35	10.84	11.53	10.7	11.98	11.81	11.42	11.74	11.32	11.67	12.35	12.34	12.58	12.52	11.62	12.05	12.8	11.87	11.89	12.41	11.93	12.31	12.11	12.37	11.91	12.03	11.82	12.01	11.86	12.69	12.55	12.3	13.06	12.26	12.91	12.67	12.47	11.76	12	12.17	12.64	12.57	12	12.15	12.51	12.69	12.88	12.07
ABCG1	10.36	9.82	8.99	10.27	9.05	9.57	10.5	9.82	9.89	9.15	10.87	10.42	11.03	10.98	10.99	10.15	10.16	11.33	10.64	10.2	10.92	10.49	11.28	10.45	9.91	10.42	10.8	10.05	9.5	9.46	9.95	10.41	10.41	10.09	10.46	10.53	9.84	10.04	10.7	10.16	10.34	10.98	10.45	10.13	10.01	10.17	9.25	12.34	10.48
ABCG2	7.5	8.405	7.69	7.64	7.035	8.375	8.72	7.57	7.84	6.56	7.91	8.49	8.97	9.565	8.99	8.415	8.725	9.075	8.85	8.285	10.155	8.14	8.7	8.94	9.26	8.02	9.015	7.8	7.395	7.75	9.13	8.78	8.735	9.675	9.325	10.6	7.77	8.515	8.79	9.32	9.31	10.05	8.445	8.45	8.08	9.21	8.65	9.85	9.38
ABCG4	10.35	11.27	10.59	11.7	9.81	11.42	10.17	10.83	10.81	10.88	10.71	12.57	8.71	11.96	13.36	11.62	11.78	12.95	11.04	11.18	11.16	11.57	12.15	11.94	11.93	11.86	11.27	11.99	10.13	11.83	12.05	11.74	12	11.63	11.97	12.64	11.9	11.78	12.59	11.11	12.29	12.04	11.46	12.27	11.85	11.56	11.58	11.94	11.34
ABCG5	7.47	6.37	7.86	6.02	5.83	7.19	7.27	7.96	7.61	6.74	6.57	7.18	7.23	7.04	7.13	8.79	7.1	7.6	7.24	7.03	6.01	7.6	7.43	5.81	5.73	6.38	5.22	7.49	8.64	7.75	7.96	8.19	6.09	7.14	7.96	7.65	6.81	6.24	8.32	6.91	7.59	7.75	8.15	7.07	6.07	7.41	7.59	7.53	5.92
ABCG8	3.09	3.15	2.56	2.85	2	3.23	2.14	2.98	2.35	2.38	2.63	4.02	2.38	2.23	2.61	2.38	2.68	3.09	2.38	2.94	2.35	2.68	2.91	2.77	2.81	2.17	2.85	3.04	2.74	2.77	5.01	2.7	2.61	3.07	2.51	3.72	3.09	2.93	2.35	3.7	3.17	3.05	2.91	2.26	3.04	2.56	3.42	3.72	1.96
ABHD1	8.125	8.87	7.635	7.81	7.09	8.64	8.76	7.935	8.305	7.365	7.93	9.17	9.105	8.95	9.045	7.315	8.21	9.1	8.68	7.94	8.975	8.045	8.21	8.54	8.945	8.13	8.57	8.76	7.88	8.47	8.365	8.62	8.585	9.21	8.665	8.9	8.435	8.39	8.865	8.46	8.345	8.325	8.71	8.9	8.64	8.315	8.425	9.11	8.465
ABHD10	8.14	8.266666667	7.626666667	8.126666667	7.386666667	8.103333333	7.57	8.196666667	7.706666667	8.13	7.47	8.593333333	7.323333333	7.753333333	8.19	7.613333333	7.903333333	8.7	7.693333333	7.44	7.52	7.703333333	8.066666667	7.766666667	7.92	7.086666667	7.69	8.083333333	7.28	7.543333333	7.833333333	7.663333333	7.79	8.423333333	7.883333333	8.446666667	8.366666667	8.013333333	7.476666667	7.13	8.11	7.936666667	8.1	7.543333333	7.926666667	7.82	8.13	8.27	7.4
ABHD11	9.666666667	10.42333333	8.99	9.8	8.863333333	10.60333333	9.443333333	9.333333333	9.81	9.06	9.843333333	10.37333333	10.04333333	10.52666667	11.07333333	9.503333333	10.22	11.13666667	10.08	10.05666667	10.55	10.18	10.43666667	10.97	10.68333333	10.01666667	10.15	10.36	9.303333333	10.06	10.44	10.32333333	10.36333333	10.43666667	9.923333333	10.53666667	10.05333333	10.17333333	10.16333333	9.593333333	10.21333333	11.06333333	10.33	10.69	10.35333333	9.953333333	9.93	11.67666667	10.14333333
ABHD12	10.3	11.24	9.725	11.18	9.445	10.88	10.505	11.17	10.355	12.035	11.09	10.285	10.125	10.74	11.215	10.965	11.245	11.81	11.73	10.065	11.165	10.215	11.035	10.705	11.445	10.11	10.945	10.73	9.905	11.345	11.19	10.5	10.96	11.535	11.74	12.325	11.965	11.33	10.385	10.525	11.255	11.22	11.08	12.34	11.555	11.545	11.115	12.4	10.465
ABHD12B	3.1	3.12	4.11	2.87	1.89	3.23	3.02	2.98	3.32	2.41	2.56	4.29	2.38	6.49	2.38	2.35	2.74	3.2	2.38	3.02	4.29	2.61	2.93	2.66	2.85	3.35	2.89	3.12	2.66	2.79	3.22	2.79	2.46	3.1	2.38	3.7	3.07	2.93	2.49	3.2	3.23	3.1	3.88	2.23	3.12	2.56	3.36	3.71	2.04
ABHD13	8.81	8.666666667	7.743333333	8.133333333	6.926666667	8.493333333	7.813333333	6.71	7.93	7.853333333	7.586666667	9.143333333	8.506666667	7.726666667	8.15	7.486666667	8.373333333	8.686666667	8.863333333	7.73	7.863333333	7.913333333	8.556666667	7.986666667	8.156666667	7.593333333	8.02	8.446666667	7.313333333	8.093333333	8.556666667	8.506666667	8.413333333	8.56	8.31	9.17	8.993333333	8.516666667	8.666666667	7.843333333	9.04	8.283333333	8.836666667	7.923333333	8.706666667	8.803333333	8.943333333	8.136666667	7.733333333
ABHD14A	10.85	11.53	11.07	12.11	11.56	11.16	10.41	11.12	11.03	11.6	11.19	11.8	11.14	11.99	11.7	11.9	11.27	12.68	11.47	11.58	11.71	12.22	12.14	11.65	11.82	10.75	11.22	11.28	11.44	11.56	11.76	11.78	11.76	12.73	11.86	12.36	12.05	11.11	11.51	11.26	11.51	12.03	12.07	11.36	11.61	11.41	12.15	11.88	11.59
ABHD14B	8.795	8.16	8.54	7.77	7.73	8.54	8.705	8.42	8.47	7.045	8.63	7.145	9.4	8.695	8.61	8.76	8.42	8.995	8.245	8.37	9.275	9.11	9.33	9.46	8.415	8.63	8.57	8.76	8.435	8.695	9.095	9.485	8.375	8.725	8.96	10.05	8.76	8.605	8.48	9.08	9.005	9.745	9.215	8.69	8.53	9.57	9.095	9.285	8.85
ABHD2	8.236	8.514	7.956	8.176	7.54	8.288	8.192	8.112	8.03	8.31	8.136	8.76	8.36	8.112	8.57	7.596	8.286	8.67	8.31	7.87	8.178	8.492	8.446	8.28	8.416	7.876	8.282	8.532	7.794	8.232	8.674	8.316	8.646	8.608	8.488	9.124	8.412	8.096	7.728	8.088	8.612	8.794	8.722	8.444	8.246	8.226	8.446	9.832	8.148
ABHD3	10.49	9.82	8.07	9.63	8.49	9.97	9.73	9.49	8.75	8.61	10.26	9.93	9.66	10.59	9.39	8.12	10.1	9.64	9.91	9.39	10.03	9.52	9.88	10.2	9.98	9.89	9.68	9.61	9.23	9.47	9.79	9.9	9.51	9.75	11.11	10.64	10.29	10.13	9.29	9.32	9.72	11.12	10.26	10.13	10.02	10.29	9.74	11.53	9.51
ABHD4	10.28	11.01	9.57	10.08	9.17	11.22	11.48	9.55	10.58	9.04	10.43	11.06	11.29	10.56	11.69	10.56	10.59	11.31	10.63	10.65	10.99	11.07	10.75	10.93	10.76	10.72	10.71	10.86	10.29	10.92	11.4	11.18	10.8	11.69	11.41	11.5	10.72	10.67	11.17	10.7	10.57	10.82	11.21	11.07	10.92	11.32	11.33	11.67	10.82
ABHD5	9.77	9.32	9.18	9.67	8.94	10	9.65	9.79	10.24	10.18	10	9.74	9.98	9.85	10.43	8.93	9.14	10.36	9.2	9.28	9.73	9.48	9.77	9.85	10	9.66	9.38	9.48	9.06	8.96	9.39	9.64	9.78	10.31	10.29	10.46	9.6	9.39	8.96	8.72	9.24	10.12	10.02	9.53	9.14	9.49	9.25	11.43	9.73
ABHD6	10.88	11.36	10.57	11.04	10.93	10.21	10.51	11.49	11.03	11.26	10.27	11.48	11.26	11.5	11.46	10.11	10.98	11.95	11.19	11.12	11.72	11.17	11.32	11.27	11.45	9.94	11	10.44	10.46	10.42	11.16	11.41	10.67	11.46	11.52	12.2	10.9	11.01	11.17	11	10.7	11.85	11.52	10.56	10.6	11.26	11.09	12.1	11.22
ABHD7	7	9.33	8.25	8.28	7.67	9.31	8.75	7.32	8.16	8.14	8.84	9.93	9.07	10.33	9.28	8.09	9.17	9.78	9.37	8.99	9.11	8.88	8.85	8.84	9.03	7.67	9.09	8.03	8.28	8.92	8.52	8.68	9.01	9.63	9	8.66	8.5	9.03	8.17	7.44	9.1	9.74	8.52	8.95	9.31	9.54	9.33	8.54	8.82
ABHD8	9.73	10.58	9.01	9.67	8.73	9.45	8.87	8.57	9.46	9.48	9.33	10.01	9.23	10.12	10.17	9.69	9.59	10.53	10.02	8.7	9.99	9.65	9.85	9.6	10.26	8.97	9.68	9.53	9.34	9.53	10.8	9.49	9.77	10.2	9.15	10	10.22	9.51	10.14	8.96	10.31	10.7	9.75	9.62	9.62	9.88	10.01	10	9.58
ABHD9	12.88	13.15	12.42	12.2	11.83	13.12	12.32	12.77	12.52	12.12	12.55	13.58	12.94	12.6	13.19	12.81	12.91	13.48	12.78	12.83	12.77	13.3	13.33	12.93	12.19	12.39	12.84	12.75	12.64	12.61	13.18	13.07	12.7	13.33	12.85	13.16	12.77	12.51	12.73	12.92	13.44	13.24	13.26	12.66	12.98	13.12	13.16	13.01	12.85
ABI1	10.94	10.985	10.175	10.89	9.855	11.075	11.005	10.345	10.565	10.655	10.75	11.585	11.33	10.555	11.59	10.745	10.99	11.445	11.455	10.29	11.365	10.93	11.17	11.025	11.07	10.835	10.88	11.375	10.015	10.815	11	11.155	11.545	11.515	11.055	11.735	11.44	11.4	11.18	10.585	11.105	11.07	11.405	10.83	11.29	11.19	11.26	11.985	10.38
ABI2	11.81	12.055	11.51	11.7	11.045	12.365	11.52	11.705	11.78	12.15	11.615	12.33	12.185	11.77	11.99	11.235	11.885	12.64	12.08	11.205	11.285	11.8	12.1	12.025	12.085	11.38	11.52	12.18	11.055	11.575	11.7	11.6	12.255	12.115	11.585	12.435	11.985	11.84	11.935	11.355	12.235	12.27	11.935	12.165	12.215	11.845	11.85	12.51	11.28
ABI3	10.62	10.34	9.39	9.52	9.15	9.98	10.36	9.66	9.47	8.59	10.17	10.79	10.35	11	9.81	9.53	10.38	10.99	10.44	10.47	11.18	10.42	10.44	10.37	10.17	10.54	10.83	10.1	9.69	9.74	10.53	10.81	10.15	10.67	10.75	11.23	10.23	10.43	9.81	10.33	10.42	10.99	10.82	10.25	10.41	10.97	10.47	11.32	10.39
ABI3BP	7.975	7.815	7.61	6.635	7.72	7.32	7.715	6.08	7.735	5.825	7.06	7.255	8.255	6.835	6.865	7.605	7.68	6.505	5.545	7.975	8.26	7.64	7.995	8.78	7.875	8.445	7.455	7.7	6.795	8.15	8.925	9.23	8.605	9.5	8.495	8.995	7.43	5.875	7.215	8.96	8.68	8.635	7.895	6.81	8.41	8.49	5.335	6.55	8.365
ABL1	7.966	8.496	8.334	7.798	7.146	8.622	7.938	8.332	8.408	7.646	8.11	8.154	8.04	7.62	8.676	8.18	8.088	8.392	8.288	7.832	8.104	8.572	8.424	7.982	7.834	8.468	7.878	8.208	7.7	8.148	8.488	8.37	8.306	8.45	8.218	8.93	8.242	7.686	7.586	8.246	8.94	8.282	8.942	8.074	8.184	8.572	8.206	8.638	7.96
ABL2	7.585	8.26	7.365	7.145	6.975	8.14	7.375	7.68	8.07	7.22	8.25	8.31	7.455	7.495	8.02	7.01	7.775	8.17	7.35	7.69	7.75	8.25	9.1	7.795	7.855	8.475	7.725	7.54	7.195	7.535	8.68	8.11	7.415	8.08	7.615	8.805	8.1	7.595	7.45	7.48	8.155	8.305	8.33	7.715	8.085	7.965	7.645	9.785	8.11
ABLIM1	14.61	13.93	14.42	14.18	14.02	13.69	14.12	13.91	14.32	15	13.1	14.58	13.89	13.61	14.92	14.19	13.17	15.38	15.1	13.78	14.8	13.75	13.9	13.95	14.04	13.49	13.05	13.5	13.31	14.06	13.94	13.99	14.96	13.43	14.18	15.8	13.64	13.99	14.3	14.77	13.97	13.84	13.51	13.8	13.4	14.17	14.25	14.02	13.27
ABLIM2	10.71	11.35	10.7	10.9	10.49	10.13	10.45	9.95	9.59	10.33	11.37	11.37	10.87	13.84	11.32	10.92	11.49	13.21	12.04	11	11.97	12.25	12.45	11.85	13.12	11.99	11.61	12.38	11.04	11.71	12.04	11.88	12.66	13.21	12.5	13.11	12.38	11.81	11.42	11.33	11.67	13.44	12.26	11.33	11.72	11.39	12.63	12.68	11.84
ABLIM3	10.235	10.54	9.095	9.585	7.18	10.265	10.1	7.51	9.25	9.47	11.145	11.755	10.17	10.645	11.26	10.3	11.3	11.76	11.2	10.495	10.64	11.88	11.405	11.445	11.005	10.72	11.215	11.34	10.67	11.115	11.56	11.33	10.825	12.11	11.215	11.92	11.36	11.12	11.065	10.485	10.9	11.55	10.425	12.075	11.68	11.56	11.18	11.925	11.135
ABO	7.12	6.43	7.46	4.95	3.95	6.28	5.89	7.38	7.65	3.26	5.35	5.92	7.16	5.96	6.43	6.79	6.57	6.99	4.15	7.14	6.4	7.27	7.43	5.71	5.67	6.7	5.26	7.38	6.4	7.29	7.75	7.55	5.14	5.85	5.23	7.49	4.94	4.41	5.31	7	8.05	7.49	7.83	4.48	5.05	7.79	7.28	7.7	5.4
ABP1	8.29	9.2	8.36	6.9	6.6	9.12	8.94	8.17	8.77	6.63	8.69	9.19	8.85	8.36	9.07	6.12	8.81	9.28	8.8	9.04	8.75	8.88	8.66	8.3	8.55	8.73	8.42	8.82	8.44	8.84	8.88	9.01	8.73	8.93	8.83	9.17	8.68	8.54	8.39	8.45	9.28	8.32	9.01	8.61	8.84	9.09	9.07	8.98	8.39
ABR	13.39	14.95	14.62	15.51	14.85	15.25	13.78	14.83	14.11	15.7	14.36	15.25	13.84	15.82	14.75	14.73	14.36	16.24	14.69	14.71	15.66	15.85	15.33	16.11	15.37	15.73	15.05	16.12	15.25	15.06	16.22	15.47	16.12	15.68	14.49	16.08	15.68	13.37	15.16	15.22	16.54	16.07	16.17	15.27	14.08	14.69	12.39	15.65	15.6
ABRA	3.99	4.75	5.66	2.68	5.31	5.72	5.59	4.67	4.52	2.94	5.27	5.41	5.15	5.8	5.59	4.18	5.38	6.33	5.7	3.02	5.19	5.15	4.92	5.33	2.72	4.36	5.1	5.39	5.17	5.31	5.74	5.52	5.69	5.72	4.45	5.26	3.35	2.72	4.24	4.61	5.46	5.66	5.97	4.74	3.42	5.59	5.72	3.6	4.64
ABT1	8.85	9.42	8.67	8.7	8.06	8.62	8.29	8.89	8.72	7.94	8.93	9.62	9.67	8.53	9.11	8.47	9.57	9.69	9.35	8.47	8.74	8.8	8.95	7.53	8.3	8.51	8.71	9.23	7.21	8.59	8.42	8.18	8.8	9.19	8.51	9.33	9.55	8.54	8.73	8.44	9.02	8.68	9.26	8.27	8.59	9.1	8.89	8.41	7.95
ABTB1	10.43	10.23	9.47	9.89	9.025	10.53	10.15	9.81	9.885	9.29	9.655	10.405	10.865	10.5	11.255	10.62	10.06	10.77	9.89	10.085	11.265	10.36	10.4	10.81	10.905	10.125	10.415	9.895	9.58	10.065	10.5	10.825	10.175	11.08	10.845	11.33	10.3	10.445	10.685	10.36	10.31	10.94	10.805	10.47	10.365	10.145	10.34	10.835	10.59
ABTB2	9.4	9.79	8.72	10.5	9.28	9.53	9.48	8.39	9.4	10.17	10.12	9.9	9.23	9.93	11.31	8.91	9.17	9.99	9.95	9.16	11.61	9.49	11.41	11.81	10.82	10.14	9.48	9.35	9.52	9.75	10.16	11.8	10.76	11.05	9.67	10.97	10.43	10.09	8.52	10.09	11.66	10.38	9.45	10.15	9.32	10.32	9.76	12.3	10.47
ACAA1	11.52	11.435	10.915	11.415	10.87	11.7	11.115	11.175	10.96	11.265	11.3	12.055	11.685	12.11	12.095	11.225	11.67	12.515	11.56	11.565	11.68	11.52	12.115	12.1	11.74	11.47	11.715	11.38	11.195	11.285	11.9	12.09	11.385	12.17	12.005	12.735	11.96	11.59	11.355	11.425	11.865	12.24	12.02	11.475	11.995	11.855	11.69	12.825	11.615
ACAA2	10.575	10.24	10.645	11.765	10.545	10.965	10.29	11.63	10.98	11.725	10.455	11.4	10.81	10.745	11.265	10.805	11.26	11.62	11.015	10.27	10.165	10.41	10.14	11.215	10.52	10.06	10.575	11.045	9.77	9.625	9.865	10.555	11.495	10.685	11.19	11.985	10.945	11.45	10.985	9.985	10.675	11.3	10.89	11.07	11.485	10.87	10.46	12.185	10.34
ACACA	7.825	7.845	7.37	6.86	7.53	8.04	7.52	8.47	7.485	8.12	7.745	8.175	6.765	7.675	7.675	6.385	7.475	8.395	7.725	7.045	7.755	8.065	7.675	7.575	7.605	7.085	7.46	7.9	6.575	7.535	7.735	7.51	7.695	7.47	7.645	8.12	7.895	7.735	7.245	7.165	7.695	7.225	8	7.44	7.915	7.995	8.03	8.04	7.13
ACACB	9.52	9.045	8.83	8.805	7.97	9.685	9.2	8.67	8.985	7.92	8.08	9.965	11.315	9.025	9.025	9.255	9.04	9.71	9.4	9.125	10.035	9.155	10.15	10.92	9.905	9.13	9.64	9.575	8.39	8.015	9.92	9.59	9.705	10.09	10	10.875	8.695	8.92	10.13	9.54	8.99	9.775	10.295	9.63	9.555	10.17	9.035	10.005	9.635
ACAD10	8.463333333	9.286666667	8.11	8.433333333	8.026666667	9.186666667	8.383333333	8.343333333	8.526666667	8.316666667	9.31	9.833333333	9.413333333	8.5	9.353333333	8.6	9.316666667	9.116666667	8.723333333	8.853333333	9.443333333	9.56	9.323333333	8.906666667	9.35	8.34	8.916666667	8.713333333	8.68	8.56	9.716666667	9.043333333	8.633333333	8.99	9.21	9.57	9.68	9.4	9	8.76	8.99	8.81	9.113333333	9.343333333	9.343333333	9.093333333	9.803333333	9.95	8.596666667
ACAD11	9.23	8.93	8.75	9.49	8.86	9.34	8.87	8.78	9.16	9.54	8.68	9.08	9.73	9.26	10	8.78	9.41	9.66	8.95	8.81	10.41	8.82	9.15	9.79	9.8	8.98	9.46	9.25	9.18	9.06	9.75	9.99	9.07	9.86	9.23	10.52	9.79	9.58	8.7	9.71	9.87	10.19	9.92	9.26	9.53	9.64	9.56	10.2	9.47
ACAD8	9.425	10.05	8.87	9.715	9.64	9.86	8.945	9.195	9.59	9.525	9.275	11.085	9.805	9.465	10.595	9.27	9.87	10.27	9.08	9.555	9.885	10.15	10.2	10.6	9.905	9.635	9.81	9.815	8.445	10.13	10.28	10.42	9.715	9.835	9.865	10.72	10.42	10.56	10.555	9.74	10.495	10.085	9.655	9.955	9.53	9.915	9.475	10.585	9.675
ACAD9	11.915	11.95	11.405	11.82	11.585	11.85	11.76	11.845	11.61	11.41	11.37	12.23	12.115	11.85	12.685	11.56	11.875	12.815	11.66	11.735	11.83	11.825	12.165	12.09	12.3	11.095	11.54	11.88	10.8	11.59	12.21	11.965	11.955	12.58	11.92	12.51	12.555	12.245	11.845	11.405	11.875	12.225	12.275	11.465	11.55	11.44	12.035	12.65	11.875
ACADL	3.02	3.12	4.67	2.61	4.05	3.43	3.8	7.23	2.49	4.19	2.38	5.63	4.47	4.77	3.93	2.17	5.28	4.55	4.5	3.05	3.32	2.51	2.83	5.1	3.87	5.05	4.59	4.09	2.54	2.7	4.23	4.49	4.49	2.87	3.25	3.51	5.65	2.63	2.14	5.26	6.15	3.73	5.46	3.8	5.92	4.49	3.17	3.56	3.68
ACADM	12.22	12.31	10.75	12.54	10.84	11.96	11.83	12.26	10.61	12.24	11.5	12.82	11.39	12.17	12.79	11.96	12.08	12.35	12.56	11.29	11.82	12.19	12.3	12.39	12.91	11.93	12.27	12.69	11.39	12.18	12	12.03	12.64	12.48	12.77	12.98	12.52	12.56	12.21	11.93	13.31	12.01	12.56	12.53	12.8	12.6	12.49	12.74	11.64
ACADS	8.97	8.2	7.48	8.11	7.05	9.07	7.8	6.74	7.81	7.38	8.33	9.43	8.35	8.08	7.92	9.15	8.67	9.49	8.93	8.51	8.71	8.04	9.54	9.38	8.85	8.83	8.8	9.11	7.93	8.42	9.07	8.89	8.48	8.78	9.39	10.31	8.66	8.3	8.99	9.17	9.1	9.53	9.3	9.38	8.85	10.76	8.64	9.98	8.4
ACADSB	7.56	8.38	7.75	7.513333333	6.643333333	7.516666667	8.076666667	7.043333333	7.466666667	7.07	7.62	7.9	8.356666667	7.72	9.113333333	7.513333333	8.106666667	7.97	8.403333333	7.67	8.52	7.653333333	7.933333333	8.056666667	8.3	7.483333333	7.85	8.15	7.103333333	7.883333333	7.853333333	8.27	8.496666667	8.056666667	8.183333333	8.86	8.286666667	8.02	7.983333333	7.94	7.946666667	8.113333333	8.64	7.596666667	8.616666667	8.253333333	7.576666667	8.276666667	7.81
ACADVL	14.56	15.02	13.61	13.97	13.81	14.98	14.29	13.8	14.21	13.47	14.91	15.31	14.8	15.35	15.19	14.39	15.32	15.8	15.19	15.11	15.32	15.75	15.53	15.62	15.93	15.15	14.99	15.3	14.96	15.15	15.96	15.43	15.15	15.53	15.04	15.84	15.21	15.01	15.58	15.02	15.24	16	15.67	15.17	14.99	15.23	15.23	15.94	15.38
ACAN	8.9	8.97	10.81	10.95	11.65	9.52	8.95	10.97	10.79	11.07	9.24	9.08	10.94	10.24	9.16	9.28	8.68	11.58	10.68	9.84	9.79	10.15	9.61	8.93	10.97	9.76	9.97	10.29	9.8	9.27	10.62	10.09	9.18	10.45	8.9	9.57	8.99	10.12	8.73	9.24	10.03	10.09	10.51	12.08	8.69	9.12	10.19	10.5	9.4
ACAT1	11.455	12.29	12.595	13.05	12.33	12.67	11.845	13.175	12.515	12.99	12.295	13.055	11.47	12.52	13.365	12.06	12.635	13.87	11.88	12.2	12.6	13.085	13	12.95	13.17	12.42	12.455	13.15	11.285	12.895	13.185	12.775	13.41	12.45	12.865	13.915	13.3	12.82	12.52	12.43	13.65	13.035	12.37	12.89	12.785	12.59	11.745	13.325	12.335
ACAT2	13.5	14.69	13.66	14.01	14.04	13.25	13.85	14.3	13.65	13.79	13.41	13.61	12.42	14.25	14.5	12.92	13.89	15.37	14.36	13.13	13.56	13.15	13.61	13.91	14.13	13.28	12.7	14.27	12.78	14.04	13.24	13.22	15.12	13.61	14.14	14.78	14.26	13.8	12.96	13.2	14.39	13.59	13.76	13.22	13.43	13.29	12.99	15.14	12.54
ACBD3	11.025	11.825	10.425	11.23	10.455	10.93	10.275	10.93	11	11.115	11.005	11.64	10.68	10.95	11.62	11.075	10.82	11.395	11.095	10.54	11.08	11.02	11.555	11.145	11.355	10.745	10.995	11.28	10.35	10.76	11.37	11.21	10.875	11.89	11.035	11.66	11.305	11.125	11.165	10.575	11.53	10.815	11.385	10.92	11.38	11.23	11.1	11.61	10.945
ACBD4	9.855	10.19	8.795	10.97	8.095	9.84	8.96	9.59	9.39	9.405	9.065	10.265	9.465	9.305	9.525	9.78	9.81	10.315	9.41	9.06	9.845	9.76	9.8	9.63	9.725	9.06	9.78	10.005	9.17	9.5	9.92	9.85	9.395	10.025	9.26	10.02	9.435	9.38	9.2	9.42	9.89	10.125	9.745	9.685	10.25	10.16	10.015	9.925	9.42
ACBD5	7.165	8.85	8.61	8.33	7.02	8.87	7.625	8.62	9.365	8.53	7.79	9.33	8.03	8.63	9.51	8.62	9.435	9.655	9.025	7.65	8.69	8.61	8.82	7.75	8.575	7.205	8.45	9.165	8.465	9.1	9.055	8.705	9.045	8.96	8.42	9.47	9.04	8.855	8.8	7.85	8.825	9.71	9.08	8.025	8.76	9.15	9.515	9.595	8.46
ACBD6	13.1	14.35	13.73	14	14.27	13.29	12.81	14.15	13.69	14.55	12.72	11.42	12.35	12.84	13.75	13.46	12.9	14.13	13.26	12.57	12.85	13.33	13.48	12.88	13.09	12.93	12.82	13.42	12.16	12.87	12.91	12.84	13.63	14.45	13.16	13.69	13.17	12.89	13.2	12.23	13.38	12.73	13.07	12.75	13.45	12.9	13.19	13.29	12.64
ACCN1	10.89	11.12	10.7	10.49	9.39	11.47	11.54	8.71	10.3	9.76	12.04	13.03	9.77	12.54	12.05	9.34	10.72	12.71	11.9	11.25	13.67	12.31	12.33	11.98	12.21	10.54	11.39	11.28	10.97	11.92	12.28	11.51	10.41	11.02	11.04	10.98	12.29	13.2	11.23	10.01	10.09	10.44	10.57	10.83	11.05	11.04	12.56	12.01	11.73
ACCN2	13	11.68	12.39	12.17	12.73	12.59	12.27	11.66	12.68	12.68	12.58	13.33	9.97	11.96	11.84	12.4	13.49	13.93	13.7	12.24	11.97	13.26	13.61	12.23	13.05	11.71	13.19	13.01	12.76	13.53	13.29	12.83	13.79	12.81	12.9	13.53	13.49	12.21	13.46	14.63	15.22	13.28	13.12	14.78	13.82	13.2	14.03	13.17	12.13
ACCN3	9.12	10.04	8.02	8.98	8.09	8.9	7.82	8.76	8.53	8.06	9.25	9.14	9.97	8.32	10.37	7.86	9.64	9.97	9.72	8.13	8.54	9.26	9.76	9.29	9.48	8.95	8.88	9.64	8.65	8.74	8.96	8.81	9.34	10.35	9.09	9.37	9.33	9.52	8.55	9.89	10.21	8.81	10.06	9.7	9.49	9.51	10.45	10.28	9.15
ACCN4	10.22	10.08	8.15	7.69	9.9	10.2	9.37	11.74	9.09	10.63	9.32	10.42	11.54	8.43	9.47	10.83	10.05	10.69	11.2	10.6	7.63	10.09	9.93	7.26	9.34	8.35	11.06	10.79	9.36	8.57	8.63	9.97	10.17	11.84	9.6	8.91	9.52	9.28	10.45	10.65	11.47	7.98	9.61	9.86	11.32	10.8	10.25	9.01	8.28
ACCN5	4.19	7.08	6.17	5.11	5.8	7.85	6.5	6.31	5.54	6.65	6.42	7.42	6.05	6.43	7.03	5.33	6.8	7.33	6.96	6.3	5.96	5.15	5.91	6.27	6.34	5.24	6.53	4.18	5.61	5.89	4.83	6.13	7.05	7.59	6.91	5.87	6.65	6.07	6.53	6.02	6.99	6.33	7.03	6.57	7.06	7.23	7.08	4.86	6.48
ACD	12.08	12.86	11.91	11.85	11.15	12.1	12.05	11.98	12.39	11.86	11.69	12.74	11.99	11.58	13.12	12.48	11.71	12.44	12.01	11.54	11.3	12.15	12.25	11.88	11.35	11.5	12.49	12.06	11.17	11.82	12.18	11.89	12.75	12.87	12.14	12.55	12.22	12.07	12.23	11.32	12.84	11.28	12.07	12.75	12.76	12.16	12	11.85	11.88
ACE	5.785	7.68	6.615	6.08	5.34	7.665	7.46	6.445	6.46	5.615	7.11	7.425	8.185	6.73	8.13	5.305	7.515	8.145	7.18	6.365	7.035	7	6.745	6.64	7.235	6.93	7.125	6.51	6.27	5.755	6.67	7.09	6.93	7.495	7.435	6.975	6.97	7.025	6.825	6.335	7.09	6.79	7.185	7.185	7.605	7.905	7.85	6.345	7.195
ACE2	6.87	5.87	7.64	6.83	5.31	5.66	5.56	6.84	7.61	4.78	4.14	7.4	7.17	5.51	6.92	6.37	6.51	7.96	7.27	7.2	6.9	7.39	7.33	7.89	5.62	6.77	6.83	7.36	6.99	7.47	7.84	8.04	6.64	6.4	6.52	8.01	5.43	5.93	7.06	7.13	8.3	7.61	7.71	6.96	6.31	7.04	6.85	7.44	6.15
ACF	9.67	10.25	10.53	8.95	9.52	9.87	10.47	8.68	9.51	8.77	9.45	8.15	10.83	8.41	10.15	9.3	10.17	10.36	9.95	9.98	10.03	8.92	9.23	7.26	9.43	8.72	9.63	10.99	8.24	8.82	9.81	10.63	8.85	10.19	10.52	10.78	9.95	9.92	10.13	8.95	9.89	9.31	10.62	9.96	10.31	11.03	10	9.46	10.29
ACHE	9.57	9.76	7.915	9.64	8.415	10.44	9.285	8.08	9.23	9.36	11.13	10.165	8.33	10.595	9.22	9.02	10.505	11.92	10.615	9.005	11.19	10.725	11.24	10.25	10.675	10.4	10.365	10.475	10.645	10.315	11.93	10.035	10.19	11.285	10.075	10.305	10.91	9.825	10.315	9.18	10.215	11.745	10.91	10.865	10.845	10.4	11.185	9.27	10.195
ACIN1	11.32	11.88	11.06	11.13	11.52	11.57	11.55	11.85	11.43	11.53	11.42	11.63	11.31	11.04	11.69	11.25	11.19	11.45	11.06	10.81	11.29	11.5	11.01	10.94	11.12	11.14	11.3	11.32	11.41	11.07	11.4	11.11	11.26	11.75	10.87	11.84	11.08	10.96	11.33	11.7	11.46	10.85	11.56	10.92	11.2	11.55	11.33	11.58	11.01
ACLY	11.14	12.54	11.23	12.12	12	11.91	11.74	12.05	11.02	12.36	12.3	12.52	11.19	13.05	10.82	10.82	11.99	13.21	12.1	11.22	12.11	12.43	12.67	12.63	12.65	11.81	11.68	12.7	11.17	12.02	12.11	11.79	12.39	12.13	11.49	12.82	12.9	12.6	11.35	11.55	12.12	12.52	12.43	11.74	12.38	11.76	12.25	13.03	11.4
ACMSD	3.1	3.81	2.17	2.74	1.68	3.12	3.51	2.94	2.66	1.93	2.43	3.8	4.26	3.56	3.15	2.41	2.72	3.94	3.05	3.09	2.66	2.7	3.49	2.46	3.29	2.43	2.51	3.05	2.66	2.81	2.85	2.81	2.79	3.02	2.23	3.61	2.87	2.7	5.21	2.43	3.22	2.98	2.94	3.93	4.68	3.8	3.81	3.63	3.35
ACN9	11.91	12.01	11.81	11.7	11.59	11.98	11.06	12.02	12.01	12.09	10.47	11.91	11.28	10.41	12.17	10.84	11.19	12.49	10.86	10.52	11	11.34	11.71	11.84	10.83	10.67	11.14	11.75	10.39	11.16	11.31	11.34	11.71	12.05	11.38	11.67	11.48	11.4	11.55	10.46	10.96	11.77	11.41	11.63	11.4	11.2	11.54	12.03	11.16
ACO1	10.505	11.375	10.79	11.13	10.94	11.045	10.965	10.9	11.14	11.3	10.635	11.19	10.825	10.63	10.755	10.48	10.785	11.52	11.285	11.01	11.565	10.945	11.685	12.125	11.8	11.155	10.515	11.24	10.77	10.565	11.77	11.485	11.255	11.955	11.205	12.595	11.54	11.07	10.765	11.405	11.53	12.085	11.755	11.26	10.57	11.18	11.065	12.775	10.985
ACO2	13.76	14.14	13.105	13.91	13.425	13.75	13.355	14.04	13.965	14.055	13.645	14.3	12.99	14.35	14.26	13.37	14	14.935	14.17	13.165	14.175	14.435	14.86	14.26	14.385	13.745	13.745	14.335	13.33	13.885	13.865	13.89	14.26	13.565	13.815	14.975	14.06	13.735	13.545	13.415	14.65	14.865	14.8	13.89	14.405	13.785	13.925	14.53	13.205
ACOT11	7.613333333	7.933333333	5.723333333	7.93	6.476666667	7.773333333	7.236666667	6.49	7.033333333	7.38	7.253333333	8.306666667	9.253333333	7.873333333	9.303333333	6.97	7.76	8.593333333	8.226666667	7.34	8.636666667	7.41	8.136666667	8.246666667	9.443333333	7.866666667	8.336666667	7.586666667	7.026666667	6.98	8.213333333	7.683333333	9.18	8.363333333	7.75	9.053333333	8.23	7.783333333	8.176666667	7.863333333	7.853333333	8.353333333	7.743333333	8.263333333	7.55	8.07	8.65	7.64	8.796666667
ACOT12	9.38	9.07	9.74	7.11	6.01	8.88	8.71	9.82	9.3	6.34	8	5.36	9.24	9.01	8.94	8.22	9.02	9.49	8.37	8.49	8.3	9.81	9.77	8.75	7.74	8.16	8.53	9.92	9.24	9.42	9.99	9.69	8.19	7.92	8.52	10.08	8.15	7.88	8.85	9.03	10.1	9.78	10.1	8.92	8.22	10.27	10.09	9.86	8.55
ACOT2	10.69666667	10.3	11.17666667	11.88333333	10.87333333	10.48666667	10.72666667	11.52333333	10.93666667	11.49333333	9.87	10.57	9.893333333	11.41666667	11.21666667	11.00666667	10.18666667	10.8	10.71333333	10.11666667	10.59333333	10.45333333	10.15666667	11.28333333	10.73333333	9.27	9.933333333	10.34333333	9.86	10.83333333	10.66	9.93	11.17333333	10.84333333	10.65666667	11.97	10.09666667	10.29	10.16333333	10.19	10.37666667	10.95666667	11.29333333	9.533333333	9.68	9.98	10.61	11.41333333	10.38
ACOT4	7.27	7.95	7.32	8.55	7.79	7.41	7.14	6.92	7.31	6.96	7.16	8.15	7.29	8.07	8.36	7.22	7.91	8.84	7.35	7.54	7.96	7.64	7.65	8.35	8	6.99	7.95	7.53	7.33	7.84	8.5	8.01	8.1	8.96	7.83	8.84	7.93	7.98	7.66	7.86	7.54	7.92	8.22	6.94	7.25	7.78	8.15	8.57	7.32
ACOT7	12.7	13.32	11.59	12.46	11.95	12.66	12.48	12.36	11.79	12.54	12.93	13.55	11.3	14.1	13.88	11.88	12.62	13.97	13.71	12.59	14.14	13.46	13.86	13.33	14	12.47	12.58	13.28	12.74	13.37	13.4	12.91	13.52	13.55	12.91	14.16	13.07	12.79	12.36	12.75	13.66	13.87	13.57	12.61	12.71	12.64	13.29	14.38	12.78
ACOT8	10.22	10.59	9.81	10.21	9.34	10.08	9.83	10.11	9.49	9.95	10.21	10.62	10.38	10.61	10.6	10.42	10.61	11.49	10.39	9.9	10.29	9.97	10.49	10.48	10.45	10.29	10.17	10.04	9.47	10.13	10.18	10.21	10.39	10.5	10.72	10.9	10.38	10.17	10.43	9.88	10.51	10.85	10.6	10.64	10.39	10.29	10.09	11.15	10
ACOT9	10.89	11.31	10.6	11.315	10.74	11.04	10.88	11.34	9.82	11.185	10.915	11.44	10.895	11.185	11.655	10.58	10.745	11.585	10.865	10.88	11.5	10.915	11.355	11.455	11.395	11.23	10.93	10.58	9.915	10.585	10.92	11.235	11.015	11.315	11.26	12.255	10.935	11.165	10.425	10.69	11.185	11.505	10.825	11	11.09	11.14	10.8	12.455	11.105
ACOX1	9.575	9.345	8.4975	9.1275	8.4075	9.4725	9.02	9.0525	9.1575	8.875	9.035	9.5175	9.02	9.095	9.265	7.81	9.4075	9.4625	9.34	8.5075	9	9.0725	9.1975	9.33	9.585	8.93	9.19	9.46	8.93	8.82	9.2025	9.19	9.38	9.6275	9.14	9.5775	9.635	9.5375	8.9725	8.6825	9.44	9.2375	9.01	9.3775	9.5575	9.4775	9.61	9.05	9.17
ACOX2	8.29	8.48	7.7	9.2	8.74	8.18	9.56	6.97	8.05	7.16	7.98	8.46	10.15	9.17	7.87	8.97	8.59	8.86	9.25	9.56	10.2	9.26	9.21	10.47	8.52	8.57	9.38	9.12	7.79	9.07	10.2	9.47	8.88	10.01	9.98	12.07	8.96	8.96	8.97	10.49	9.32	10.95	8.64	8.13	8.21	9.95	8.76	11.02	9.95
ACOX3	9.26	10.88	9.62	9.44	8.84	8.91	8.7	9.7	9.43	10.05	9.01	8.86	9.51	9.91	9.91	9.57	9.72	10.92	10.28	9.21	9.48	9.52	10.4	9.69	9.53	9.17	9.83	9.56	9.24	9.12	9.99	10.02	9.76	10.64	9.57	10.62	9.89	9.3	10.21	9.29	9.48	10.13	9.33	9.63	9.76	9.74	10.4	10.53	9.74
ACOXL	3.02	2.91	4.48	2.66	2.98	3.15	2.23	2.85	3.22	2.14	2.38	3.99	3.1	4.68	2.29	4.21	2.58	3.02	3.1	3.45	2.35	2.49	2.81	2.56	2.68	2.29	2.58	2.98	2.54	2.61	2.74	2.63	2.17	2.89	2.1	3.55	2.93	2.72	2.29	3.91	3.09	3.05	2.83	2.56	2.85	2.56	3.28	3.57	1.77
ACP1	9.995	10.005	10.245	9.335	9.65	10.645	9.99	10.365	9.825	10.535	10.14	10.54	10.055	9.41	9.785	8.805	10.195	10.56	10.83	9.045	9.295	9.45	9.745	9.31	9.01	9.15	9.955	10.195	8.725	9.01	9.29	9.7	10.185	10.485	9.875	10.035	10.35	9.655	9.39	9.33	10.085	9.41	10.435	10.13	9.845	9.98	10.005	9.48	8.855
ACP2	9.005	8.725	7.82	8.58	7.805	8.42	8.98	7.92	8.13	7.445	8.705	9.72	8.645	9.69	8.835	8.635	9.04	9.795	9.49	8.84	9.205	9.115	9.295	9.03	9.62	8.225	9.21	8.565	8.6	8.555	9.54	8.82	8.595	9.295	8.73	9.81	9.145	9.11	8.82	8.46	8.71	10.09	9.425	9.425	8.535	8.675	9.395	10.63	8.715
ACP5	13.09	13.71	12.04	12.19	13.12	13.5	13.58	11.29	12.57	11.37	14.93	14.99	13.74	14.51	12.11	10.82	14.36	15.43	14.77	14.69	14.17	14.17	12.98	12.47	15.56	15.86	14.92	12.9	14.87	14.05	12.79	14.48	13.68	13.09	13.85	13.97	14.27	15.21	12.98	13	11.96	14.68	15.84	13.4	13.46	14.03	16	13.72	13.42
ACP6	7.14	7.11	7.59	7.14	6.58	6.67	6.85	5.87	7.49	7.52	6.4	7.1	7.08	6.97	7.19	6.91	6.99	7.14	6.5	6.82	6.96	6.83	6.94	7.85	6.44	6.02	6.95	6.76	6.3	6.31	7.87	7.22	6.68	7.68	7.01	8.34	6.44	6.53	6.58	7.03	6.97	7.92	6.89	6.64	6.92	7.36	7.09	7.81	7.06
ACPL2	12.44	12.91	12.37	12.85	12.53	12.66	11.64	12.96	12.86	12.85	10.96	9.84	10.93	11.12	13.98	11.37	11.36	12.7	11.9	11.53	11.78	11.75	12.15	12.95	12.14	11.2	11.88	12.37	11.22	11.49	11.91	12	12.05	12.44	11.66	12.73	12.27	12.1	12.54	12.12	13.41	11.82	11.85	12.43	11.9	12.11	12.26	12.22	11.59
ACPP	3.97	5.12	3.575	2.85	1.72	4.485	4.82	3.585	3.88	2.07	3.495	4.72	4.005	4.39	4.165	2.745	4.165	4.935	4.35	4.36	4.325	4.13	3.975	4.81	3.525	3.745	4.48	3.815	3.55	3.66	4.17	4.205	4.875	4.805	4.81	4.655	4.2	3.86	3.67	3.695	4.225	4.85	4.45	4.215	4.575	4.76	4.59	5.34	3.755
ACPT	8.45	9.4	8.95	8.49	6.52	9.18	8.99	8.24	8.75	7.82	8.02	8.89	8.04	8.75	9	8.2	8.96	9.38	8.94	8.06	8.2	8.32	8.01	6.66	8.5	8.15	8.7	8.81	8.74	8.47	8.99	8.81	9.21	9.28	8.67	8.77	7.67	8.36	8.4	7.71	8.8	8.83	9.04	8.78	9.14	7.57	8.01	8.75	8.35
ACR	8.5	8.93	7.67	7.725	6.655	9.19	8.32	7.675	7.805	7.2	7.985	9.17	8.3	8.635	8.975	7.59	8.675	9.315	8.945	8.555	8.795	8.76	8.76	9.235	8.7	8.875	8.495	8.835	8.28	8.39	8.91	8.515	9.005	9.33	8.885	9.115	8.525	8.77	8.3	8.155	8.845	8.48	8.93	8.845	9.17	9	8.935	9.3	7.985
ACRBP	9.07	8.66	8.91	9.41	8.89	10.07	8.81	9.71	10.15	9.6	9.11	9.92	10.3	8.49	9.62	10.7	9.97	9.24	9.94	9.21	8.99	8.58	10.16	8.9	8.74	8.24	9.56	9.57	8.47	8.13	8.55	9.2	8.79	9.7	9.13	9.51	9.33	9.39	10.15	10.12	9.43	8.82	10.47	10.73	10.98	10.36	9.83	9.74	8.58
ACRC	10.6	10.57	10.63	10.74	10.51	10	10.5	10.75	9.75	11.13	9.05	11.06	10.26	10.39	11.19	10.42	10.12	10.1	10.16	9.8	10.93	9.75	10.38	10.02	10.42	9.39	10.77	10.48	10.29	9.79	10.8	10.67	10.39	10.49	10.52	11.52	10.28	10.34	10.13	10.22	10.43	10.72	10.15	10.45	10.77	11.24	10.94	9.33	10.48
ACRV1	3.45	7.96	8.15	9.67	7.33	6.64	7.92	8.81	7.49	10.22	5.88	9.77	8.39	6.8	8.1	8.72	9.67	10.58	6.98	8.24	6.42	8.11	9.44	6.82	7.09	6.84	6.99	7.42	7.89	9.32	7.83	6.34	8.87	7.07	6.24	9.31	9.81	8.87	10.25	6.91	6.8	9.31	6.35	6.33	9.9	8.28	7.53	6.4	7.23
ACSBG1	4.71	5.125	4.415	4.65	3.805	4.805	5.36	4.315	4.715	4.33	5.03	6.01	5.07	4.955	4.53	4.625	5.105	4.95	5.69	5.94	5.05	5.605	5.66	6.215	4.365	4.23	5.16	4.52	4.285	5.89	7.13	5.04	4.96	5.055	5.32	7.525	5.715	5.195	5.125	5.88	5.95	6.2	5.13	4.97	4.865	5.47	5.095	8.11	6.63
ACSBG2	5.84	7.7	6.22	6.91	6.01	7.41	7.11	3.75	6.59	6.42	6.7	7.67	7.03	7.16	7.28	5.27	7.22	7.77	7.09	5.97	6.39	6.18	6.68	6.64	6.52	6.63	6.94	6.2	6.33	6.08	6.84	6.39	7.07	7.44	6.79	6.32	6.61	6.8	6.58	5.8	6.1	7.43	7.11	6.75	7.07	7.43	7.56	6.11	6.68
ACSL1	10.96	11.34	12.05	11.64	10.64	11.86	12.1	11.96	11.69	12.03	11.39	11.58	10.83	11.79	13.44	11.25	11.52	12.27	11.75	10.84	11.13	11.95	11.72	13.01	11.95	12.36	11.34	12.19	11.09	11.46	11.73	11.66	12.93	12.17	11.7	12.14	11.51	11.51	10.85	11.35	13.16	11.95	11.94	12.66	11.38	11.24	11.79	13.48	11.42
ACSL3	10.77	12.075	9.965	11.64	10.965	12.27	11.135	10.995	10.13	11.28	11.66	11.775	10.86	12.56	12.315	10.385	13.025	12.84	11.57	10.315	11.62	11.705	11.9	12.075	12.245	10.655	11.44	12.24	10.68	11.07	11.045	11.21	13.125	12.095	11.71	12.285	11.94	11.425	11.37	11.105	12	12.2	11.795	11.755	11.76	11.315	11.5	13.075	11.035
ACSL4	10.06	10.61	9.47	10.42	9.77	9.99	9.92	9.99	9.5	10.31	9.83	10.88	8.88	10.46	11.47	10.27	10.19	10.72	10.4	9.6	11.13	10.76	11.02	10.37	11.25	9.96	10.26	10.41	10.01	10.31	10.6	10.5	10.34	10.97	9.91	11.65	10.71	10.22	9.76	9.72	10.32	11.22	10.29	10.09	10.45	10.29	10.85	11.78	10.23
ACSL5	8.97	7.95	5.73	6.66	6.4	6.81	8.43	5.47	6.32	5.44	8.01	7.96	7.76	7.98	6.58	6.66	8.08	7.86	7.83	8.17	9.62	7.84	8.32	8.97	7.66	8.85	8.4	7.37	6.8	7.37	7.09	9	6.63	8.06	8.79	9.36	7.77	8.64	7.54	8.21	7.38	8.27	8.5	7.02	8.15	8.76	7.8	9.66	7.93
ACSL6	7.396666667	8.043333333	5.46	6.81	5.583333333	7.593333333	7.293333333	5.526666667	6.63	5.71	7.103333333	8.576666667	7.313333333	8.183333333	7.47	5.806666667	7.736666667	8.756666667	7.9	6.993333333	7.746666667	7.55	7.943333333	7.63	8.22	7.65	7.413333333	7.776666667	7.47	6.683333333	8.296666667	7.616666667	7.95	8.28	7.853333333	7.8	7.663333333	7.733333333	7.786666667	7.25	7.986666667	8.703333333	7.746666667	8.27	8.366666667	8.133333333	8.1	7.89	7.803333333
ACSM1	6.69	7.29	6.53	5.33	3.6	6.63	6.86	6.31	6.78	4.77	6.27	7.2	6.7	7.28	6.78	5.65	6.6	7.31	7.49	7.1	6.83	6.96	7.13	5.85	6.65	6.02	6.77	6.82	6.54	6.23	7.3	6.92	6.89	7.64	6.82	7.1	5.11	6.1	6.21	6.84	7.28	6.65	7.06	6.44	6.83	5.87	5.82	6.44	6.16
ACSM2	7.88	8.85	8.43	7.6	6.16	8.7	8.56	7.66	7.11	7.52	7.69	9.79	8.19	8.84	8.65	8.05	8.6	9.13	8.73	7.95	7.82	8.49	8.51	7.34	6.65	7.06	8.09	8.27	8.07	6.92	8.66	8.59	8.57	8.91	7.78	7.43	7.13	6.72	8.07	7.56	8.52	8.59	8.78	8.51	8.66	8.74	8.93	6.11	8.11
ACSM3	9.22	9.21	9.085	7.96	6.985	8.845	8.14	9.27	9.39	7.81	7.96	8.43	8.62	7.855	8.775	8.77	8.015	9.115	7.75	8.405	8.575	8.915	9.09	7.87	7.795	7.915	8.185	9.18	8.015	8.455	9.155	8.835	8.455	9.05	8.505	8.825	7.655	7.965	7.07	8.095	9.375	8.945	9.285	8.085	8.32	8.255	8.665	8.545	7.47
ACSS1	8.98	8.216666667	8.24	7.136666667	7.19	7.536666667	8.63	8.576666667	8.14	5.94	8.01	8.78	8.06	8.03	7.3	7.75	8.62	8.406666667	8.636666667	8.66	9.706666667	8.17	8.483333333	8.793333333	8.283333333	8.636666667	8.83	7.966666667	7	8.013333333	8.56	9.466666667	7.83	8.44	9.596666667	10.71666667	8.096666667	8.69	7.936666667	9.173333333	8.383333333	9.34	8.486666667	8.416666667	8.496666667	9.43	7.976666667	9.886666667	8.703333333
ACSS2	8.765	9.675	9.145	9.615	8.39	9.81	8.955	8.745	9.525	8.86	9.24	9.58	9.975	9.835	9.565	9.225	9.345	10.52	9.61	8.805	9.58	9.13	9.775	10.04	9.745	10.25	9.185	9.52	8.42	8.88	8.84	9.55	9.46	9.585	9.97	10.1	9.125	8.925	9.425	9.365	8.915	10.535	9.705	9.81	9.47	9.405	8.995	10.455	9.155
ACTA1	7.69	9.12	8.15	7.61	14.9	7.57	7.74	8.23	7.86	7.72	8.31	9.06	6.92	12.53	8.69	8.54	8.17	10.16	7.6	8.42	9.8	10.32	9.51	8.62	8.95	9.43	8.41	8.88	7.85	8.99	10.79	9.8	9.34	10.02	9.05	8.26	9.93	8.81	8.79	7.86	8.24	9.22	9.3	9.68	8.84	8.17	10.55	8.34	10.57
ACTA2	13.79	12.9	13.24	15.61	14.63	12.45	13.94	13.18	13.51	13.59	13.3	13.54	14.17	13.79	12	12.87	12.52	14.83	13.73	13.89	13.1	14.18	13.35	13.59	14.87	14.59	13.76	13.35	13.29	12.95	13.26	13.44	13.9	14.72	12.76	14.57	13.56	14.02	12.85	13.41	13.33	14.04	13.33	13.9	12.69	12.41	13.12	13.38	13.75
ACTB	16.505	17.1725	16.1675	16.6625	16.4975	17.1625	16.8275	16.6425	16.58	16.925	16.8275	16.8525	16.09	16.41	16.3875	16.45	16.665	17.3575	16.765	16.2275	16.415	17.4725	16.905	16.945	16.78	16.5425	16.5475	16.6075	16.4525	16.5025	16.4675	16.5325	16.6975	16.875	16.7225	17.005	16.9	17.0875	16.2325	16.1675	16.8925	16.6875	16.5325	16.53	16.61	16.445	16.5425	17.3575	16.19
ACTBL1	11.12	8.58	5.79	3.45	4.71	7.66	10.34	10.1	5.47	4.69	7.55	10.64	10.01	6.57	10.05	2.17	8.65	11.73	10.21	8.61	6.14	9.21	9.58	6.27	2.66	4.94	8.05	6.66	7.02	9.26	2.81	9.29	8.68	2.81	3.51	4.31	8.27	9.62	9.32	6.55	6.94	9.28	3.36	10.01	12.14	10.3	9.2	5.71	9.74
ACTC1	11.345	11.99	11.905	10.24	13.8	12.85	11.125	11.465	11.76	10.98	10.695	9.075	11.185	10.975	11.195	10.92	11.19	12.84	11.37	11.02	11.265	12.01	11.56	11.005	11.31	11.05	11.24	11.4	11.125	11.47	11.59	11.52	11.58	11.71	11.24	11.76	11.03	11.335	11.355	10.815	11.565	11.695	11.565	10.96	11.16	10.88	11.41	11.92	11.015
ACTG1	17.42333333	17.74	17.51666667	17.63333333	17.35	17.84333333	17.43666667	17.95	17.88	18.04333333	17.39666667	18.10333333	16.82	17.03333333	17.41	17.61	17.63333333	17.89	17.65	17.28666667	17.11666667	18.09333333	17.81	17.59666667	17.37666667	17.22	17.23333333	17.73666667	17.28333333	17.30333333	17.36666667	17.47	17.56	17.81666667	17.43666667	18.05333333	17.93333333	18.14333333	17.03333333	16.99333333	17.86	17.30333333	17.4	17.21	17.74	17.54	17.62333333	17.89666667	16.75
ACTG2	12.215	12.475	13.275	14.26	12.57	12.06	13.005	12.475	13.255	13.515	12.595	12.255	13.305	12.885	11.69	12.35	11.57	14.33	12.455	12.375	12.01	13.38	12.025	12.785	13.365	13.905	12.135	11.88	12.24	12.115	11.665	12.565	13.145	12.105	10.975	13.635	12.53	12.765	11.29	12.53	12.12	12.34	11.795	12.66	11.475	11.29	12.14	12.55	12.47
ACTL6A	9.99	9.88	9.815	9.685	9.475	9.975	9.5	9.995	9.935	10.16	9.025	9.69	9.14	8.71	10.285	9.395	9.445	10.04	9.87	8.69	8.795	9.1	9.395	8.665	9.17	8.625	8.935	9.69	8.68	8.71	9.485	9.345	9.505	9.695	9.555	10.005	9.71	9.615	9.495	8.77	9.655	9.31	10.03	9.36	9.235	9.725	9.57	9.255	8.765
ACTL6B	12.005	12.975	11.275	11.47	10.75	11.75	10.89	11.265	11.46	11.53	11.6	12.35	11.33	10.835	12.24	10.705	11.955	13.275	12.38	11.115	10.35	11.81	12.36	11.545	11.59	11.265	12.18	12.305	11.44	11.915	12.625	11.85	11.855	12.92	11.485	11.45	12.29	11.58	11.6	11.14	12.67	11.505	11.92	11.955	12.49	11.84	12.125	11.915	11.91
ACTL7A	7.21	8.29	7.96	7.94	6.69	8.46	7.68	7.3	7.11	8.35	7.33	8.3	7.65	7.72	8.09	8.31	7.81	8.77	7.87	8.58	8.04	7.09	7.57	7.72	6.87	6.06	7.71	6.86	6.56	6.96	7.48	8.01	8.21	8.56	7.82	7.5	7.4	7.57	7.33	7.54	7.86	8.17	8.32	7.97	8.14	8.46	8.35	7.38	7.41
ACTL7B	6.09	7.55	5.92	5.99	5.28	6.75	6.31	6.13	6.23	5.53	6.37	7.06	6.89	6.35	6.65	5.73	6.41	7.08	6.33	6	6.55	6.75	6.75	6.13	5.95	5.62	6.13	6.47	6.43	6.3	6.57	7.97	7.02	6.92	6.53	6.47	6.33	6.21	5.66	6.19	6.76	6.61	6.85	6.61	7.06	7.13	6.65	6.4	6.07
ACTL8	5.3	7.41	7.24	5.74	5.82	8.4	6.99	5.23	6.65	5.52	6.44	7.6	6.51	6.9	6.84	4.42	6.87	7.88	6.91	5.35	6.37	5.97	6.5	6.6	6.94	7.06	6.62	6.31	6.17	5.86	5.78	6.18	7.02	7.22	7.32	5.87	6.68	6.77	6.21	5.54	6.15	8.55	6.18	7.62	7.02	7.46	7.16	6.04	6.89
ACTN1	10.41	10.53333333	10.38	10.62666667	10.41333333	11.00666667	10.63333333	9.94	9.993333333	9.93	10.00666667	10.26	10.45	10.85	10.75333333	9.86	9.866666667	10.58	10.42333333	10.50666667	10.73333333	10.36333333	10.29666667	10.55666667	10.60666667	10.6	10.42666667	10.02333333	9.983333333	10.20666667	10.49666667	10.56	10.52	10.53	10.62	11.13333333	9.95	9.996666667	10.12666667	10.60333333	10.7	10.56	10.74666667	11.14	10.24	10.60666667	10.18	10.93666667	10.45
ACTN2	11.99	13.94	10.22	7.97	12.15	11.25	12.29	9.5	9.25	8.81	12.17	13.4	10.07	12.57	9.98	10.17	13.33	10.88	12.52	10.86	11.3	12.22	12.99	9.07	10.09	9.94	12.17	10.13	12.74	9.08	11.06	10.7	12.42	13.69	8.01	14.19	13.51	12.24	11.83	9.18	11.22	11.53	8.97	7.53	12.46	12.09	13.08	9.76	10.67
ACTN3	7.9	9.2	7.11	6.58	7.41	7.9	7.52	6.81	7.06	6.37	7.08	8.65	7.16	7.76	7.29	6.6	8.57	7.8	7.7	6.99	7.76	8.01	8.07	6.89	7.1	6.85	7.66	6.61	8.08	7.16	7.77	7.61	7.28	8.45	6.88	9.16	8.06	7.33	7.1	7.21	7.34	7.95	7.59	7.21	7.47	7.92	8.31	7.73	7.37
ACTN4	10.48	10.71	10.035	10.9	10.08	10.3	10.5	10.195	9.83	9.945	10.23	10.66	10.625	10.545	10.315	10.005	10.225	11.08	10.78	10.015	10.595	10.585	10.585	10.715	10.745	10.555	10.685	10.42	9.635	9.715	10.88	10.485	10.48	11.03	10.775	11.365	10.45	10.635	10.345	10.125	10.525	11.09	10.59	10.93	10.16	10.595	10.225	10.845	10.485
ACTR10	13.825	14.15	13.26	13.975	12.945	13.7	13.38	13.365	12.94	13.76	13.31	14.365	13.015	14.065	14.855	13.595	13.825	14.145	13.885	12.97	13.49	13.7	13.77	13.925	14.045	13.01	13.385	13.78	13.405	13.875	14	13.65	13.775	13.795	14.05	14.605	13.855	13.85	13.94	13.495	14.185	13.725	14.25	13.445	14.01	13.55	14.265	14.51	13.33
ACTR1A	11.04333333	12.52666667	11.45	12.22333333	11.31666667	12.15333333	11.87666667	11.10333333	11.75333333	12.13666667	11.74333333	12.28666667	10.80333333	11.98333333	12.67333333	11.67666667	11.97666667	13.09333333	12.73	11.25333333	11.51666667	11.92333333	12.33333333	12.03333333	12.06	11.33	11.32333333	12.2	10.88666667	11.95333333	11.62333333	11.62333333	12.81	12.31333333	11.63333333	12.75666667	12.25	12.01666667	11.86	11.00333333	12	12.19	12.11666667	12.06	12.23666667	11.77	11.91666667	12.70333333	11.37
ACTR1B	11.85	11.91	12.12	12.15	11.2	12.65	11.8	12.16	12.17	11.95	11.82	12.22	12.63	11.83	12.55	12.13	12.28	13.82	12.65	11.83	12.42	12.16	12.79	11.8	12.54	11.57	11.94	12.62	10.93	11.59	11.7	11.83	12.1	12.56	12.01	12.73	12.15	11.54	12.14	11.73	11.97	12.79	12.44	12.62	12.39	11.91	12.62	12.6	11.81
ACTR2	10.285	10.37	9.31	10.065	9.625	10.465	10.215	10.385	9.655	9.71	10.35	10.84	10.31	10.065	10.06	9.21	10.7	10.36	10.7	9.965	11.33	10.61	10.765	10.15	10.93	10.25	9.9	10.915	9.56	10.235	9.87	10.455	9.83	10.2	10.425	11.32	10.86	10.545	9.97	10.16	10.85	11.08	10.745	10.2	9.96	10.53	10.075	11.635	9.65
ACTR3	13.35333333	13.69333333	12.32333333	13.42333333	12.75333333	13.46	13.06666667	12.8	12.4	13.19333333	12.80666667	13.45666667	12.76333333	13.28	13.34333333	12.32666667	13.28	13.97	13.65333333	12.56	13.7	13.03333333	13.41666667	13.15	13.49666667	12.97666667	13.09666667	13.67333333	12.38	12.98666667	13.03666667	13.18	13.51	13.64333333	13.68666667	13.85	13.33666667	13.24	12.73333333	13.01666667	13.91	13.76666667	13.62	13.27666667	13.35666667	13.35333333	13.19333333	14.17666667	12.48333333
ACTR3B	10.955	11.215	10.57	10.625	10.04	10.585	9.945	10.815	10.285	11.02	10.535	10.735	10.445	10.69	11.5	9.9	10.98	12.16	10.885	10.22	10.89	10.915	11.65	11.285	11.59	10.385	10.945	11.19	10.73	11.185	11.59	11.04	10.49	11.48	10.575	10.745	11.545	11.16	10.82	10.21	11.135	11.445	10.815	10.795	11.045	10.475	11.395	11.925	11.405
ACTR5	9.91	9.94	9.97	9.72	9.33	9.67	9.34	10.33	9.92	9.83	9.58	10.29	10.67	9.37	10.53	9.69	10.63	10.27	10.42	9.54	9.79	9.7	10.03	10.15	9.67	9.87	10.22	9.93	8.26	9.43	9.06	10.23	10.2	10.04	10.16	10.39	10.02	10.23	10.18	9.88	10.25	9.72	10.41	10.08	10.54	10.68	9.37	10.34	9.34
ACTR6	12.61	13.18	12.25	12.01	11.76	12.86	11.86	12.54	12.22	12.45	12.06	13.51	12.56	12.07	13.28	12.93	12.62	12.8	12.78	12.44	13.06	12.49	12.74	12.84	13.21	12.22	12.25	12.58	12.26	12.71	12.87	12.8	12.83	13.02	12.33	13.64	13.1	12.77	13.42	12.6	13.2	12.51	13.13	12.88	13.01	12.63	12.4	12.63	11.87
ACTR8	9.13	9.72	9.895	10.21	9.315	10.04	9.13	10.045	9.305	10.185	9.445	9.915	9.72	9.6	10.535	9.91	9.71	10.62	9.84	9.17	9.645	9.46	9.835	9.985	9.865	9.075	9.555	9.72	8.96	9.325	9.865	9.775	9.785	10.19	10.115	10.355	10.13	9.745	9.75	9.175	10.03	9.885	9.96	9.86	9.84	9.595	9.94	10.42	9.545
ACTRT1	3.51	6.21	3.87	4.25	3.25	5.81	5.57	3.1	4.85	3.58	4.85	6.1	5.34	5.63	5.87	3.22	4.96	6.36	5.2	3.19	4.92	3.93	3.79	4.85	5.28	5.06	5.34	3.6	4.14	4.77	5.08	4.88	5.57	6.12	5.56	4.95	5.29	5.38	4.5	4.66	4.94	5.9	4.85	5.53	5.76	6.01	5.69	4.84	4.67
ACTRT2	7.81	8.14	8.31	7.27	5.96	8.15	8.28	7.72	8.18	6.84	5.85	8.48	8.63	5.66	6.93	8.16	7.34	8.61	8.4	7.97	7.94	8.2	7.99	6.11	7.59	7.89	6.58	8.08	8.01	8	8.42	8.46	6.76	8.28	7.24	8.27	6.89	7.12	7.91	7.64	8.77	7.71	8.26	7.31	6.66	8.49	7.52	7.9	7.28
ACVR1	10.22	10.6	9.5	11.4	10.49	10.64	9.9	10.51	9.95	10.95	9.59	10.99	11.24	11.33	11.03	10.66	10.47	11.81	10.84	9.86	11.97	10.75	11.33	11.53	11.72	9.76	10.55	11.19	9.24	10.29	10.35	10.84	11.06	11.24	10.55	12.08	10.89	10.7	10.59	10.44	10.91	11.85	10.96	10.65	10.47	10.94	10.42	11.91	10.3
ACVR1B	9.45	10.04	9.813333333	9.043333333	8.596666667	9.686666667	9.126666667	9.67	9.74	9.323333333	9.363333333	10.00666667	10.00333333	9.036666667	9.833333333	9.923333333	9.92	10.30333333	9.516666667	9.63	9.53	10.33	10.02333333	8.84	9.606666667	8.99	9.613333333	9.736666667	9.523333333	9.69	10.22333333	10.18	9.59	9.683333333	9.25	10.31333333	9.71	9.596666667	9.406666667	9.236666667	10.16	9.74	10.04	10.04666667	9.563333333	9.783333333	9.67	10.25666667	9.23
ACVR1C	6.7	6.13	7.58	6.46	4.75	5.82	5.86	6.99	7.77	5.51	5.34	5.22	7.08	8.11	8.2	6.3	6.46	8.77	6.79	7.09	9.09	7.7	8.19	8.42	8.82	7.54	6.35	7.78	6.73	7.26	8.11	8.08	7.55	7.7	6.12	8.07	6.56	6.5	6.81	8.19	7.76	8.52	8.3	6.39	6.88	7.5	5.67	7.55	6.76
ACVR2A	10.06	10.33	9.99	10.105	9.7	10.79	10.16	10.16	11.24	10.715	10.35	11.535	10.51	10.375	10.745	10.58	11.29	11.565	11.095	9.89	10.065	11.025	10.76	10.37	11.165	9.685	10.595	11.29	10.13	10.55	10.355	10.715	10.85	10.815	10.935	11.03	11.265	10.59	10.895	10.2	11.245	10.565	10.955	11.22	11.23	10.965	10.965	10.46	9.705
ACVR2B	11.97666667	12.14	12.58666667	12.79	12.66333333	13.56	12.07	13.15666667	12.88666667	13.38333333	12.54333333	13.84333333	12.73	11.71666667	13.54333333	13.51666667	13.35666667	13.70333333	13.08333333	12.7	11.21333333	13.16666667	13.10333333	11.64666667	11.95333333	11.46666667	12.77666667	13.04	12.57	12.2	12.36666667	12.74666667	12.73	13.42333333	13.34333333	12.58	13.52333333	13.08	13.11	11.41333333	12.72666667	11.27666667	13.24666667	12.49333333	13.53666667	13.22333333	13.31333333	11.66333333	11.94
ACVRL1	8.733333333	8.816666667	8.296666667	8.136666667	8.18	8.933333333	9.276666667	8.116666667	8.163333333	7.116666667	8.813333333	9.196666667	9.166666667	9.216666667	8.106666667	8.553333333	8.81	9.49	9.23	9.206666667	8.923333333	9.116666667	8.843333333	9.23	9.01	9.063333333	9.296666667	8.546666667	8.486666667	8.296666667	9.09	9.193333333	8.596666667	9.556666667	9.566666667	10.85333333	8.916666667	9.206666667	9.366666667	9.033333333	8.896666667	9.293333333	9.036666667	9.493333333	8.276666667	9.15	9.093333333	9.33	9.08
ACY1	9.53	9.92	10.63	10.49	10.33	10.16	9.79	10.88	10.08	10.35	9.99	10.52	10.52	10.32	10.51	11.6	10.18	10.76	10.74	10.72	10.78	10.57	10.67	10.88	10.18	9.6	10.57	9.89	9.83	10	10.59	10.51	10.26	11.59	10.52	11.36	10.7	10.24	10.59	10.38	10.39	10.63	10.52	10.08	10.43	10.62	10.9	11.19	10.41
ACY3	6.62	7.53	7.58	6.2	4.58	5.69	5.74	6.91	6.77	5.72	4.93	4.01	6.9	5.52	5.86	7	6.09	6.97	6.02	6.91	7.26	7.23	7.18	4.67	4.9	5.35	6.38	7.27	7.05	7.18	7.65	7.56	5.94	6.94	6.11	7.5	3.9	5.44	5.96	6.82	7.54	7.38	7.71	5.06	5.05	6.64	5.85	6.98	5.8
ACYP1	14.28	13.77	13.53	14.48	13.77	13.75	12.99	14.09	13.72	14.12	12.86	14.29	13.2	13.69	14.33	13.48	13.47	14.04	13.56	13.05	13.29	13.68	13.98	13.26	13.39	12.56	13.23	13.86	13.57	13.5	14.02	13.26	13.74	13.99	13.99	13.84	13.71	13.59	13.72	12.96	14.06	13.29	14.32	13.52	13.95	13.77	14.16	13.83	13.21
ACYP2	10.2725	10.4925	9.2525	10.4925	9.25	10.025	10.3075	9.575	9.6025	10.005	10.515	11.2	10.335	11.2275	11.4925	11.355	10.9325	11.57	11.18	9.9875	11.5275	10.55	11.0325	10.9625	11.575	10.455	10.38	11.625	9.9875	10.61	10.8	10.8275	11.4275	11.72	11.0675	11.75	11.0775	10.9375	10.8625	10.7325	11.3475	11.98	11.765	10.8925	11.1775	11.0075	11.0075	11.5825	10.2425
AD7C-NTP	9.355	9.74	10.025	8.545	8.235	9.975	9.885	9.645	10.06	8.04	9.645	8.16	10.155	8.405	9.78	8.9	9.705	10.265	9.235	9.995	9.565	9.7	9.44	8.02	9.325	9.645	9.26	10.155	10.16	9.86	9.61	10.02	8.835	9.35	9.875	10.13	9.535	9.165	9.73	9	9.935	9.27	10.31	9.66	9.48	9.85	9.475	9.775	9.505
ADA	12.49	11.39	10.55	11.1	11.13	11.18	12.53	10.71	10.61	9.25	12.12	11.2	11.2	11.89	10.05	10.85	11.92	12.09	12.48	12.23	12.81	11.36	12.15	11.39	11.27	12.66	12.25	11.04	10.28	12.31	10.87	12.23	10.5	11.58	12.71	13.3	11.87	12.32	11.12	11.7	11.59	11.88	12.2	10.92	11.95	12.92	11.21	13.78	11.17
ADAD2	13.14	9.87	9.26	7.98	7.92	10.26	9.72	9.67	8.93	7.82	11.13	11.21	9.51	9.22	9.9	9.13	9.72	10.28	9.96	9.25	9.76	9.46	10.53	10.24	10.23	8.94	10.88	9.8	11.64	10.14	10.03	10.49	9.85	10.33	10.38	10.12	9.63	12.11	9.32	10.46	10.42	10.36	9.96	10.95	10.18	10.48	11.18	9.99	9.32
ADAL	9.193333333	9.496666667	8.246666667	8.626666667	8.963333333	8.86	9.086666667	8.933333333	9.106666667	9.023333333	8.97	10.37666667	9.253333333	8.93	9.886666667	8.56	9.533333333	10.42333333	8.6	8.71	8.813333333	8.863333333	9.943333333	9.366666667	9.04	8.326666667	9.186666667	9.786666667	8.306666667	8.85	8.626666667	9.133333333	10.13666667	10.07333333	9.3	9.843333333	9.72	9.653333333	9.093333333	9.053333333	9.8	9.716666667	8.95	9.85	9.98	9.246666667	8.79	9.663333333	8.986666667
ADAM10	8.7	8.05	8.28	9.51	8.37	9.02	8.63	8.15	8.43	8.5	8.82	9.37	8.99	8.81	9.16	8.42	8.96	9.07	9.37	8.5	8.9	8.78	9.04	9.08	9.21	9.05	8.99	8.68	8	8.79	8.41	9.08	8.35	8.55	9.35	9.87	9.08	9.31	9.02	8.43	9.18	9.32	9.03	9.21	8.93	8.62	8.92	10.52	8.79
ADAM11	9.605	9.125	9.25	8.735	8.5	9.965	9.82	9.59	9.045	9.03	8.645	9.295	7.285	9.245	8.51	7.805	9.18	10.26	9.915	8.215	8.4	9.1	9.115	8.37	8.98	9.63	8.515	9.965	8.88	8.975	9.8	9.125	8.92	9.245	9.12	8.705	9.11	8.905	9.105	9.795	10.315	9.49	9.695	10.2	10.06	9.285	9.805	8.205	9.395
ADAM12	7.105	7.785	7.145	6.26	7.005	7.52	8.33	6.13	6.975	5.995	7.39	7.285	7.135	7.7	6.695	7.215	7.45	8.31	7.7	6.75	6.775	7.45	7.265	7.345	7.235	7.175	7.345	7.015	6.6	6.155	7.08	7.375	7.875	7.04	7.06	7.475	6.445	6.7	6.24	6.33	7.03	7.74	7.49	7.51	7.42	7.67	7.505	6.33	6.755
ADAM15	8.69	9.41	9.18	9.33	9.32	8.98	8.83	9.42	8.69	8.63	9.47	10.19	9.77	9.09	8.98	9.41	9.3	10.67	9.92	9.24	9.65	9.71	10.01	10.28	10.03	9.8	9.67	9.07	8.08	9.25	9.59	9.85	8.95	10.52	9.53	10.45	9.17	9.59	9.81	9.24	9.16	10.11	9.55	9.91	9.35	9.87	9.48	10.38	9.64
ADAM17	11.09333333	11.14	10.82	10.79	10.49666667	11.67333333	11.19666667	11.04333333	10.78333333	11.12333333	10.91333333	11.37	11.70333333	10.78333333	11.71666667	10.58	10.96333333	11.5	11.21333333	10.78666667	11.24333333	11.20333333	11.34666667	11.25	11.05333333	10.72	11.08333333	11.22333333	10.04333333	10.76333333	11.07333333	10.82	10.87333333	11.82	11.39	11.93333333	11.34666667	11.34	11.40666667	10.60666667	11.11666667	11.29	11.41333333	11.46333333	10.93666667	11.02333333	10.71333333	11.87333333	11.03
ADAM18	3.1	3.66	2.17	2.94	1.72	3.15	3.46	3.05	2.66	2.04	3.15	3.79	2.38	2.83	2.77	2.49	2.7	3.6	2.38	3.12	2.61	2.72	3.02	2.56	3.04	3.19	2.58	3.22	2.83	2.79	3.07	2.81	4.01	2.87	2.38	3.67	2.79	2.72	2.23	2.46	4.75	3.19	3.09	2.79	2.87	3.68	3.6	3.7	2.38
ADAM19	10.02	10.165	8.555	9.495	8.795	10.3	10.31	9.445	9.46	8.97	10.03	11.15	8.3	9.935	10.365	9.605	9.77	10.73	9.815	9.925	9.985	10.21	10.255	9.595	10.205	9.765	10.175	10.095	9.33	9.86	9.905	10.305	9.66	10.575	10.53	10.63	10.255	10.45	10.015	9.495	10.075	9.42	9.62	10.105	10.425	10.35	10.375	10.31	9.31
ADAM2	3.17	3.2	2.17	3.07	1.89	3.42	3.55	3.1	2.77	2.2	2.66	4.07	2.38	1.93	2.29	2.74	2.77	3.15	2.85	3.26	2.68	2.87	7.57	2.68	2.87	2.23	2.7	3.26	2.87	2.91	3.17	2.96	2.26	3.1	2.23	3.79	3.04	2.96	2.29	3.22	3.41	3.23	3.17	2.07	3.14	2.56	3.51	5.33	1.89
ADAM20	6.07	7.25	6.75	6.99	7.53	7.57	6.91	6.03	6.58	6.91	6.76	7.19	6.66	7.06	7.27	6.63	7.13	7.28	6.58	5.39	6.6	5.65	6.48	6.59	6.51	6.66	7.21	6.86	5.97	6.37	7.07	6.48	7.16	7.24	6.82	7.19	6.68	7	6.62	6.62	7.12	6.53	7.44	6.69	7.6	7.32	8.53	6.9	6.88
ADAM21	9.13	8.84	10.04	7.72	6.09	9.16	9.18	9.17	9.86	7.91	6.98	10.05	9.39	8.3	8.35	8.04	8.11	10.68	9.83	9.43	9.71	9.63	9.81	9.08	8.01	7.54	8.13	9.89	9.6	9.98	10.05	10.11	8.72	10.33	7.45	9.79	7.14	6.11	10.06	9.21	10.02	10.12	10.36	8.22	7.69	9.17	8.82	9.97	7.77
ADAM22	6.91	6.67	7.323333333	7.443333333	6.926666667	7.703333333	5.733333333	7.316666667	7.193333333	7.046666667	6.173333333	7.366666667	7.893333333	6.646666667	7.353333333	6.063333333	6.216666667	7.77	6.45	6.29	6.543333333	7.706666667	6.983333333	6.106666667	6.72	6.073333333	6.37	7.306666667	6.06	6.663333333	6.84	6.67	6.503333333	6.48	5.946666667	7.276666667	6.49	6.123333333	6.403333333	6.33	7.166666667	7.44	6.716666667	6.543333333	6.9	6.493333333	6.52	6.936666667	6.056666667
ADAM23	8.75	9.02	8.27	9.28	8.85	9.02	8.75	8.69	8.92	8.95	8.26	9.99	8.86	11.3	9.67	7.42	9.1	10.84	9.15	9.79	9.8	10.11	9.91	11.62	10.69	9.36	9.73	9.45	8.59	9.97	10.87	9.16	9.68	10.43	9.42	12.86	9.4	8.43	9.13	10.39	10.19	11.9	8.97	8.77	8.37	9.13	9.62	14.16	9.89
ADAM28	10.45	8.475	3.54	7.485	7.095	5.9	8.505	4.15	6.17	5.1	8.28	7.435	7.77	8.415	5.795	5.805	7.71	7.035	8.305	9.11	10.04	8.335	8.955	9.67	7.945	9.665	8.34	7.32	6.8	7.515	8.22	9.675	7.79	7.805	8.445	9.77	8.11	8.25	6.745	9.1	8.475	9.265	7.86	6.46	8.92	8.575	7.705	8.735	7.87
ADAM29	4.19	7.23	5.63	5.64	5.56	7.01	6.78	2.96	6.46	6.01	5.66	7.16	5.05	7.04	6.59	6.2	7.07	7.39	6.9	6.15	4.48	4.92	4.66	6.15	6.55	6.35	6.35	4.13	4.83	3.47	5.17	6.06	6.9	6.77	6.54	4.35	6.55	6.32	6.49	5.29	7.05	5.04	5.09	6.59	6.96	6.98	6.98	5.63	6.31
ADAM30	2.98	2.87	2.17	2.56	1.58	3.19	2.38	2.85	2.23	1.96	2.35	3.8	3.9	1.72	3.62	2.14	2.43	2.94	2.38	2.85	3.1	2.46	2.79	2.54	2.56	2.66	2.41	2.89	2.51	2.54	2.72	2.54	2.04	2.83	1.96	3.5	2.87	6.57	2.17	3.91	4.94	3	2.72	1.85	2.74	2.56	3.28	3.54	1.63
ADAM32	4.86	6.99	6.04	6.49	5.64	5.62	6.77	5.59	3.99	5.13	6.01	7.2	5.23	5.74	7.67	6.97	6.66	6.04	7.54	4.47	5.57	5.82	7.06	6.1	6.18	4.75	5.7	6.34	5.06	5.27	6.88	6.66	7.25	7.07	6	7.05	6.59	6.75	5.7	5.96	7.48	6.02	6.53	4.82	7.13	6.91	4.74	6.99	6
ADAM33	8.345	10.25	8.485	9.335	8.715	9.955	9.68	8.64	9.4	8.795	9.075	10.125	9.25	9.72	10.605	8.455	9.455	10.305	9.595	9.325	9.405	9.435	9.15	10.24	9.35	9.54	9.61	8.425	8.92	9.315	9.14	9.545	9.88	10.135	9.965	10.56	9.595	9.385	9.23	10.01	9.135	10.53	9.1	9.555	9.71	9.94	9.775	10.26	9.865
ADAM3A	3.98	4.8	3.61	2.7	1.96	6.45	3.9	2.94	3.71	1.96	2.63	7.95	3.87	3.68	4.75	2.26	3.49	5.11	3.83	2.87	4.01	3.78	3.29	4.14	2.61	3.79	3.5	4.5	3.81	4.63	4.43	3.87	3.88	4.45	4.54	4.96	3.41	3.67	3.22	4.57	3.78	3.09	3.71	4.78	4.22	4.84	4.4	4.14	3.35
ADAM6	4.635	7.43	6	5.555	5.235	7.29	8.085	5.12	6.835	5.77	6.31	7.32	7.65	7.045	6.405	5.05	6.765	7.21	7.11	5.875	6.15	5.775	5.465	6.355	6.34	6.58	6.785	6.035	6.925	7.225	5.865	6.67	7.065	7.065	7.55	7.275	7.255	7.065	6.67	6.06	5.47	5.69	5.53	7.185	6.555	7.095	6.715	7.135	6.98
ADAM7	9.32	11.21	10.4	7.65	7.21	11.17	10.59	10.52	10.35	7.99	10.21	11.45	10.55	10.8	10.89	8.48	10.73	11.38	10.67	9.75	9.86	10.88	10.7	10.6	9.66	9.56	10.49	10.8	10.35	9.63	11.02	10.53	10.88	10.98	10.7	10.15	9.24	9.61	10.21	10	11.33	10.94	11.31	10.63	11.06	11.11	11.15	10.24	10.02
ADAM8	13.55	12.32	12.15	13.13	12.78	13.16	14.1	11.56	12.61	12.9	13.21	12.55	13.36	11.88	14.27	13.02	12.85	12.79	13.86	12.59	13.13	12.06	12.91	12.4	12.22	13.72	12.82	12.85	12.3	12.04	12.02	13.21	12.84	14.45	13.37	13.53	12.43	12.98	12.82	12.46	12.24	12.41	13.2	12.4	13.41	13	13.82	13.83	12.53
ADAM9	8.885	9.705	8.925	9.025	8.935	9.61	9.395	8.935	8.845	8.71	10.815	9.145	9.75	9.05	9.93	8.895	9.78	9.355	10.09	8.935	9.215	9.355	9.5	9.75	9.885	9.83	9.34	9.58	8.785	9.095	9.65	9.45	9.395	9.83	9.28	10.07	9.84	9.49	8.705	9.135	10.32	9.45	9.995	9.045	10.15	9.465	9.185	11.06	8.925
ADAMDEC1	12.25	10.65	7.61	11.06	10.43	10.84	11.09	7.93	9.18	8.22	11.91	11.88	9.84	12.81	8.05	8.07	12.22	11.96	11.93	11.45	12.26	11.5	10.95	9.99	10.92	11.13	12.91	10.48	11.08	10.7	11.16	11.32	11.12	9.62	10.74	11.64	12.28	11.9	10.15	11.12	10.08	12	12.3	10.52	11.49	12.13	10.69	12.24	9.24
ADAMTS1	7.08	7.365	9.57	9.69	9.91	7.635	9.31	9.105	9.275	10.48	10.73	8.84	9.48	10.2	11.42	9.81	9.335	10.73	9.47	10.645	9.835	11.36	11.905	11.51	10.075	11.44	9.54	9.125	9.32	9.71	9.435	11.065	10.425	9.915	9.305	13.245	10.475	9.575	10.535	10.52	10.925	10.6	8.99	9.04	10.675	8.82	9.2	12.1	12.03
ADAMTS10	10.185	8.775	10.85	10.62	10.905	10.245	10.93	10.945	11.2	10.66	9.93	11.18	9.545	9.97	9.915	10.805	10.54	11.09	10.765	10.09	10.39	11.195	11.09	9.95	9.67	10.235	10.895	11.195	10.315	10.28	11.21	10.595	10.59	11.335	10.615	10.84	10.87	10.805	10.255	10.435	11.205	10.075	10.875	10.765	10.685	10.885	10.7	10.05	10.265
ADAMTS12	3.83	5.97	5.115	4.445	5.2	6.63	5.88	4.7	5.585	3.96	6.125	6.915	5.77	6.265	5.45	4.9	5.405	6.51	6.275	5.815	5.56	6.36	5.795	6.65	5.85	6.06	5.14	5.325	5.315	5.49	5.905	5.985	5.64	6.34	5.905	7.365	6.245	5.565	5.665	6.215	6.525	6.615	6.065	5.41	5.47	6.13	5.625	6.095	5.83
ADAMTS13	9.77	10.52	10.35	10.09333333	10.08666667	10.33	10.39	10.45333333	10.83	10.23	10.29333333	10.61	10.35	9.663333333	11.16	9.546666667	10.12666667	10.57	10.42333333	9.836666667	9.89	10.26333333	10.48666667	9.736666667	9.95	9.44	9.746666667	10.56333333	9.606666667	10.06	10.53666667	9.83	10.54666667	10.85666667	10.34666667	10.95333333	10.62333333	10.09333333	10.53333333	9.836666667	10.49666667	9.796666667	10.95333333	9.976666667	10.06	9.693333333	10.40333333	10.81333333	10.04666667
ADAMTS14	7.505	8.095	8.255	6.655	7.475	8.225	7.98	8.01	8.075	7.435	7.945	7.96	7.81	8.04	7.915	7.625	7.37	9.155	7.965	7.63	7.755	8	8.46	8.445	7.675	7.715	7.8	7.975	7.61	7.885	8.09	8.085	7.785	8.175	8.16	9.12	7.715	8.48	7.965	8.045	8.14	8.5	8.515	8.36	7.79	8.335	8.32	9.33	8.155
ADAMTS15	3.1	7.3	5.5	5.4	4.89	7.29	6.65	3.1	6.62	5.72	6.18	7.94	4.79	6.74	6.89	5.44	6.85	7.48	6.55	6.08	6.7	6.93	6.5	6.5	6.15	6.53	6.53	6.07	3.64	6.52	6.72	6.99	6.96	7.15	6.86	6.59	6.39	6.53	6.2	6.44	5.42	5.04	6.78	6.65	7.09	7.17	7.01	7	6.56
ADAMTS16	6.555	6.535	8.145	5.295	5.625	5.85	5.82	7.51	7.805	4.71	5.395	5.45	7.98	5.135	7.835	6.755	5.68	6.16	4.57	7.045	6.995	7.565	7.4	5.885	6.435	4.995	5.725	7.32	6.625	7.08	7.85	7.655	5.835	6.21	5.83	7.575	5.505	4.235	5.99	6.88	7.515	7.96	8.06	6.64	5.38	5.41	5.445	6.925	5.945
ADAMTS17	6.78	7.975	7.145	6.775	6.535	7.875	7.575	6.38	7.325	6.33	6.77	6.775	7.795	6.565	7.885	6.645	7.265	7.995	7.39	7.24	7.3	7.17	7.07	6.315	6.86	6.77	7.395	7.375	7.145	7.15	7.515	7.565	7.485	7.88	7.635	7.91	7.21	7.255	6.995	7.175	7.75	7.13	7.395	7.385	7.645	7.85	7.53	7.185	7.14
ADAMTS18	6.82	7.63	6.92	7.55	3.67	7.33	7.33	6.66	7.09	5.12	6.35	7.81	7.04	7.09	7.12	5.87	7.24	7.75	7.29	6.83	6.77	7.17	7.22	5.79	7.34	6.9	7.18	6.95	6.63	6.96	7.3	7.47	6.93	7.61	7.27	7.08	5.42	7.84	6.56	6.82	7.76	6.82	7.45	7.99	7.36	6.15	5.56	7.23	6.68
ADAMTS19	5.38	8.08	6.65	5.76	5.5	8.13	6.9	5.65	7.09	5.78	6.41	7.85	5.73	7.07	11.14	4.74	7.18	8.45	6.99	6.65	5.39	5.88	5.58	6.93	7.07	7.29	7.18	5.73	5.58	4.55	6.46	6.56	8.03	8.02	7.42	5.59	7.43	7.24	6.71	7.19	6.93	6.17	6.21	7.67	7.91	7.99	8	5.58	6.43
ADAMTS2	7.946666667	8.593333333	7.746666667	8.836666667	8.613333333	8.703333333	8.233333333	7.376666667	8.356666667	7.386666667	7.79	8.54	8.553333333	8.283333333	8.4	9	8.09	9.16	8.68	8.28	7.976666667	8.973333333	8.303333333	7.98	8.01	8.626666667	8.39	8.58	8.04	8.133333333	8.67	8.626666667	9.07	9.086666667	8.433333333	9.323333333	8.466666667	8.106666667	7.66	8.416666667	8.646666667	8.583333333	8.61	7.816666667	8.75	8.58	8.91	8.406666667	8.216666667
ADAMTS20	3.015	3.96	3.89	3.275	4.35	3.62	3.49	4.78	5.24	6.25	3.02	4.12	4.56	4.08	4.605	3.505	4.37	5.76	3.84	2.985	2.985	3.295	2.875	2.915	3.775	2.98	3.315	2.97	2.585	3.34	3.38	2.675	3.495	3.47	3.04	3.565	3.36	2.97	3.94	2.065	3.11	3	3.035	2.935	3.535	3.73	4.085	3.59	4.45
ADAMTS3	5.875	6.14	9.39	5.73	6.56	6.675	6.135	8.45	7.305	9.135	5.095	6.06	6.675	6.84	8.735	6.225	5.775	6.855	5.98	6.23	6.19	6.25	6.31	5.935	4.685	6.895	5.675	6.545	5.045	4.53	6.21	6.425	7.965	5.3	5.98	7.57	5.79	4.395	6.625	5.59	6.54	7.065	6.31	5.065	5.585	5.96	5.155	4.66	5.595
ADAMTS4	8.83	9.51	9.085	8.085	9.245	10.15	9.05	9.74	9.82	8.94	10.755	10.055	10.01	9.305	9.905	9.63	9.24	11.33	10.27	10.435	8.895	10.56	11.5	10.445	9.23	11.805	9.35	8.805	9.265	9.275	9.1	9.88	9.45	9.805	9.32	10.03	9.645	9.795	10.035	9.59	11.035	10.225	10.21	10.01	10.34	9.335	9.865	12.3	10.51
ADAMTS5	9.08	9.41	9.64	10.56	11.34	10.17	9.58	9.76	10.48	8.72	9.45	9.86	11.12	10.06	10.1	10.21	8.74	10.22	9.81	10.8	8.74	9.96	10.02	10.98	9.66	10.66	9.86	10.13	9	9.66	9.93	10.15	9.76	10.4	10.75	13.25	9.65	10.65	10.34	10.7	10	11.73	9.43	9.47	9.05	9.94	9.7	10.47	10.55
ADAMTS6	5.485	6.275	5.035	4.34	5.58	5.735	5.995	4.785	5.745	4.765	4.92	6.54	6.34	6.71	6.38	4.205	5.985	6.34	5.995	4.435	6.275	6.38	5.305	5.57	5.585	5.995	5.785	6.62	3.685	4.37	5.98	6.085	7	6.665	5.82	5.46	5.715	6.11	5.425	5.34	5.715	5.215	6.045	6.045	6.925	6.72	5.12	6.56	6.12
ADAMTS7	9.903333333	10.46666667	9.39	9.986666667	8.736666667	10.02333333	9.656666667	9.71	9.88	9.233333333	9.126666667	10.32	8.683333333	9.896666667	9.916666667	9.393333333	9.976666667	10.41	9.743333333	9.38	10.16666667	9.963333333	9.746666667	9.396666667	9.46	9.483333333	9.93	9.93	9.723333333	9.87	10.20333333	10.35333333	9.52	10.06333333	9.723333333	10.26333333	9.53	9.673333333	9.54	9.563333333	10.27333333	9.263333333	10.14666667	9.466666667	9.976666667	10.23666667	10.14333333	10.16666667	9.586666667
ADAMTS8	6.99	7.36	6.52	6.04	6.13	7.1	7.51	7.14	6.01	6.95	8.14	8.77	7.9	6.2	6.12	7.39	5.78	7.39	7.56	8.44	6.82	8.68	9.29	10.85	7.89	6.02	8.12	6.58	7	8.31	9.28	8.67	6.87	8.09	7.49	9.34	8.95	8.01	8.87	9.02	6.99	10.31	6.24	8.23	7.07	8.01	8.33	7.97	10.53
ADAMTS9	8.735	8.3	8.265	11.22	9.485	8.135	8.145	8.43	9.035	8.6	9.345	10.95	10.655	9.035	9.61	8.075	7.84	9.345	8.615	8.85	8.63	9.29	10.195	10.25	8.51	10.065	8.38	7.88	9.345	8.1	9.95	9.505	7.9	8.4	8.87	10.99	8.67	9.19	9.74	9.25	9	10.385	8.935	9.55	7.84	8.75	8.23	10.64	9.615
ADAMTSL1	5.82	6.436666667	5.583333333	5.99	5.366666667	6.4	6.623333333	8.006666667	5.973333333	5.393333333	6.11	6.97	6.68	6.22	7.976666667	5.846666667	6.203333333	6.763333333	6.243333333	6.516666667	6.436666667	7	6.64	6.503333333	6.446666667	6.17	6.65	5.756666667	5.55	6.333333333	6.716666667	6.75	6.723333333	7.316666667	6.623333333	7.476666667	6.76	6.116666667	6.143333333	6.68	6.21	6.31	6.1	6.456666667	6.18	6.376666667	6.536666667	7.833333333	6.5
ADAMTSL2	9.51	9.99	8.8	9.83	9.45	9.44	10.1	8.63	8.45	9.16	9.4	9.61	10.55	9.34	8.73	9.84	9.48	9.91	9.8	9.83	9.83	9.64	9.59	9.62	9.41	9.52	9.96	10.3	8.37	8.92	10.09	10.3	9.66	10.7	10.03	11.36	10.02	9.96	9.12	9.68	9.98	9.82	9.89	9.74	9.71	10.32	9.52	9.6	9.66
ADAMTSL3	7.316666667	7.976666667	7.46	8.49	7.23	7.276666667	8.623333333	7.556666667	8.373333333	6.32	7.883333333	8.22	8.89	9.1	10.00333333	7.653333333	8.633333333	8.17	8.02	8.92	9.596666667	9.41	9.426666667	9.423333333	8.33	8.46	9.406666667	8.503333333	7.593333333	8.933333333	9.82	9.59	8.006666667	9.176666667	9.043333333	11.91	8.056666667	7.703333333	7.733333333	9.87	9.27	10.38666667	8.293333333	6.99	7.523333333	9.37	7.653333333	8.22	9.643333333
ADAMTSL4	7.38	7.91	7.17	7.2775	7.08	8.025	7.8475	7.1125	8	6.3225	7.1075	8.3525	7.805	7.645	8.04	6.89	7.655	8.7275	7.31	8.3525	8.18	8.1275	8.13	8.5125	7.6875	8.3425	8.1875	7.5425	7.1025	7.9	8.085	8.6075	8.0975	8.2825	8.32	9.195	7.765	7.7625	7.7125	8.5075	8.095	8.185	8.125	7.1575	8.15	8.0825	8.2075	9.1825	8.28
ADAMTSL5	8.063333333	9.06	8.183333333	7.78	7.1	9.266666667	8.543333333	8.176666667	7.956666667	7.283333333	8.383333333	8.843333333	8.606666667	8.283333333	9.2	7.8	8.693333333	9.206666667	8.523333333	8.593333333	7.79	8.556666667	8.42	8.803333333	8.166666667	7.993333333	8.503333333	8.16	8.55	8.096666667	8.82	8.783333333	8.69	9.02	8.626666667	8.663333333	8.39	8.136666667	8.126666667	8.35	9.08	8.953333333	8.9	8.763333333	8.826666667	9.116666667	9.113333333	8.57	8.34
ADAR	11.685	11.91	10.605	10.83	10.495	11.11	11.045	10.785	10.83	10.95	10.925	11.885	11.14	12.12	11.755	10.405	11.24	11.495	11.27	10.875	11.76	11.545	11.695	11.38	11.715	10.93	11.835	11.27	10.555	11.02	11.63	11.355	11.27	12.205	11.4	12.435	11.655	11.655	10.955	10.765	11.89	11.05	11.985	11.5	11.63	11.55	11.415	12.195	11.43
ADARB1	7.5575	7.55	6.85	7.49	7.205	7.1025	7.7925	7.315	7.2975	6.9175	7.73	7.54	6.865	7.5575	8.1325	7.1475	7.4325	8.35	8.66	6.795	8.4175	7.95	8.9	7.4775	7.9375	7.545	7.365	8.3225	6.8525	7.155	7.7475	7.85	7.5825	8.095	7.6225	8.21	7.93	7.5525	6.92	7.0725	7.6775	8.195	8.3425	7.16	7.8625	8.49	7.8675	8.4325	7.295
ADARB2	6.93	7.88	9.07	6	6.93	8.68	8.3	7.97	7.46	7.44	7.45	7.85	9.58	7.93	8.52	7.31	8.02	8.51	8.44	7.85	8.23	8.41	8.02	7.43	8.69	7.88	7.91	7.79	7.85	8.52	8.76	8.37	8.41	8.24	8.36	8.86	6.65	6.95	7.58	7.92	8.57	8.21	8.17	7.95	7.42	8.86	8.68	8.65	8.36
ADAT1	9.84	10.46	9.23	9.575	9.285	9.515	9.23	9.845	10.34	9.535	9.165	10.5	9.88	9.32	10.42	9.415	9.29	10.34	9.43	9.02	9.845	10.18	10.365	9.535	9.655	8.535	9.715	9.635	8.275	9.235	9.56	9.225	9.575	10.375	9.34	9.745	9.78	9.84	9.695	8.49	9.37	9.685	9.195	10.05	9.755	9.545	9.62	9.765	9.055
ADC	9.515	10.285	6.625	8.795	8.61	9.105	9.885	7.485	8.37	7.27	10.005	9.795	10.33	10.23	9.915	9.71	9.345	10.72	10.185	8.9	10.315	10.415	9.925	10.29	10.52	9.615	10.07	10.41	9.035	9.18	10.61	9.795	10.445	11.07	9.375	10.205	10.405	9.71	10.265	9.425	10.295	10.325	9.935	9.75	10.17	9.98	10.3	11.15	10.53
ADCK1	8.94	9.52	8.46	7.98	7.97	7.38	8.48	8.27	8.06	7.7	8.07	8.29	8.71	7.75	8.29	8.41	8.23	8.67	8.42	7.74	8.52	8.6	8.61	8.25	9	6.99	7.98	7.89	8.04	8.2	8.56	8.53	7.54	8.44	8.01	8.36	8.51	8.38	8.86	7.63	7.72	8.12	8.19	7.51	7.88	7.99	9.38	9.17	8.41
ADCK2	10.74666667	11.11	9.39	10.28666667	8.913333333	10.16666667	9.726666667	10.17	10.34333333	10.03	10.33666667	10.88	10.06666667	10.69	10.4	10.27333333	10.52	11.71666667	11.08	10.10666667	10.64	10.46333333	10.93333333	10.55	11.00333333	10.20666667	10.90333333	10.88666667	9.653333333	10.83	11.02333333	10.4	10.05666667	11.32666667	10.31333333	11.25333333	10.76333333	10.36666667	10.62333333	10.15666667	10.69	11.19333333	10.71666667	10.56	10.93333333	10.19333333	11.01333333	11.17	10.78333333
ADCK4	7.08	7.895	6.49	6.89	6.315	7.48	7.2	6.39	6.735	6.85	6.695	8.195	7.385	6.86	8.135	7.215	7.14	8.26	6.96	6.86	7.215	7.11	7.26	7.59	7.175	7.03	7.24	7.53	6.695	6.595	8.045	7.375	7.835	7.935	7.125	7.8	7.875	7.235	6.9	7	7.88	7.6	7.155	7.525	7.325	7.43	7.835	7.46	7.21
ADCK5	10.43	10.43	9.86	10.32	9.78	10.24	10.28	9.73	10.23	10.03	10.53	10.62	11.03	10.35	11.51	9.92	10.65	11.1	11.42	10.68	10.74	10.49	10.89	10.87	10.79	9.98	10.59	10.76	9.84	10.65	11.37	10.9	10.55	10.76	10.65	11.35	10.66	10.35	10.44	10.99	11.3	10.56	11.57	9.93	11.14	10.49	10.61	11.91	10.25
ADCY1	9.466666667	11.65333333	8.393333333	9.666666667	8.656666667	10.78	9.516666667	9.333333333	8.95	8.863333333	10.64	11.16666667	10.06666667	9.96	11.63	10.57666667	10.91666667	11.81	11.12	10.64666667	9.593333333	11.41333333	10.96666667	9.953333333	9.823333333	10.44333333	11.17	11.10666667	10.24333333	10.33333333	11.59333333	10.81666667	10.50333333	11.37	10.50333333	10.67333333	11.50333333	10.50666667	10.13333333	9.803333333	11.27666667	9.58	11.10666667	10.14666667	11.11333333	11.08	10.77666667	10.95666667	10.81
ADCY2	5.415	6.02	5.32	5.1	5.035	5.51	5.84	5.025	6.01	4.385	6.165	7.755	6.49	6.5	10.375	7.915	6.81	7.265	6.385	5.915	5.145	6.785	7.345	7.435	7.54	6.17	6.705	6.895	6.285	6.57	7.57	6.615	5.425	8.22	7.825	6.74	6.065	6.4	5.615	6.795	7.18	6.575	6.46	6.885	7.2	8.17	6.48	6.965	5.51
ADCY4	11.1	10.48	9.86	10.08	10.49	10.55	11.85	10.14	9.44	9.09	11.04	11.3	12.01	11.72	10.18	11.15	10.95	11.73	11.83	11.16	12.34	11.26	11.69	11.86	11.94	11.78	11.75	10.38	10.35	10.11	10.95	11.92	10.52	11.87	12.71	12.35	10.71	11.93	11.32	11.18	10.51	12.56	10.89	12.75	10.68	12.35	10.72	11.81	12.36
ADCY5	6.205	8.07	6.915	6.995	5.105	6.18	6.54	7.065	7.23	6.31	6.12	7.45	6.19	6.675	7.535	7.11	7.185	8.13	6.845	6.56	7.36	7.525	7.605	6.725	7.175	7.14	6.805	7.41	6.63	7.265	7.5	7.555	6.885	7.6	6.285	7.095	7.65	7.06	6.89	6.195	6.905	7.125	7.79	5.48	6.63	6.98	7.17	7.675	7.21
ADCY6	10.5	11.63	11.02	11.66	10.99	11.49	10.74	11.16	11.4	11.72	10.81	12.66	11.74	10.9	11.72	10.82	11.28	12.08	11.39	11.07	11.58	11.64	12.07	11.57	11.81	10.82	11.52	11.48	11	11.17	12.11	11.57	11.52	11.96	11.11	12.6	11.97	11.49	11.89	10.94	11.65	11.76	11.9	12.36	11.44	11.54	11.61	12	11.22
ADCY7	10.495	9.65	10.18	10.175	9.26	9.69	10.41	10.215	10.28	9.715	9.385	9.91	8.95	11.09	9.985	9.045	10.035	10.34	9.99	9.83	10.945	10.21	10.44	9.55	9.95	9.39	10.65	9.92	9.4	9.73	10.005	10.415	9.81	9.97	10.385	10.76	10.07	10.31	9.13	9.815	10.46	10.935	10.38	9.69	10.58	10.075	9.97	10.85	9.935
ADCY8	5.71	6.06	5.94	4.69	2.61	4.01	7.6	6.47	11.23	7.41	5.34	6.9	5.55	8.12	8.53	4.19	5.97	10.65	4.02	5.94	8.24	6.79	8.48	5.27	9.06	4.06	6.49	6.83	7.46	7.32	9.32	6.77	4.69	5.25	5.03	7.45	4.64	3.04	2.43	5.86	6.07	8.51	6.98	4.9	7.58	7.09	8.5	6.79	7.68
ADCY9	8.65	7.645	7.795	8.705	8.7	9.14	8.46	9.11	8.515	8.955	8.46	8.225	8.44	9.145	7.215	9.125	8.555	9.67	9.68	8.425	8.33	9.145	8.63	8.095	9.02	8.08	8.6	8.89	8.035	8.655	8.49	8.41	9.11	9.345	8.755	9.44	9.08	8.035	8.445	8.4	9.045	9.19	9.49	8.67	8.82	9.11	8.605	8.14	8.795
ADCYAP1	8.22	9.66	7.815	10.24	10.975	12.64	10.4	7.565	9.8	8.25	11.055	10.955	6.77	15.555	9.805	6.805	12.66	11.62	7.88	11.515	14.74	11.735	15.71	15.005	14.935	11.08	11.21	11.15	12.84	11.83	15.96	13.71	9.455	13.155	9.71	11.135	12.735	10.585	9.93	9.825	10.99	15.78	10.265	14.355	9.415	10.615	7.665	11.225	13.575
ADCYAP1R1	8.8	9.46	9.95	8.53	7.96	9.22	8.08	9.99	10	8.14	7.74	8.57	9.28	8.47	10.01	9.1	8.92	9.81	8.15	9.54	9.79	9.95	9.87	7.98	9.87	9.06	9.18	9.76	9.04	9.35	10.12	10.14	9.3	9.48	8.91	9.71	8.49	8.81	8.35	9.44	10.23	9.82	10.19	8.86	8.96	9.3	9.22	9.8	8.87
ADD1	10.334	11.18	10.39	10.514	9.776	10.934	11.312	10.464	10.744	10.17	10.46	10.882	11.744	10.482	11.388	10.396	10.634	11.31	11.112	10.754	11.104	10.898	11.138	10.304	11.072	10.848	10.594	11.184	10.344	10.682	11.156	11.094	10.966	11.02	10.988	11.796	10.682	10.646	10.882	10.546	11.132	11.066	11.184	10.614	10.75	11.034	11.006	11.538	10.69
ADD2	9.576666667	10.07666667	9.47	9.08	9.036666667	10.64	10.05666667	10.47666667	9.526666667	9.366666667	9.293333333	10.36666667	9.326666667	8.666666667	9.643333333	8.59	9.75	10.13	10.73666667	8.91	8.71	9.763333333	9.633333333	8.55	9.333333333	8.306666667	9.36	9.973333333	9.116666667	9.543333333	9.33	9.293333333	9.356666667	9.55	9.196666667	9.596666667	10.18	9.326666667	9.363333333	9.236666667	10.04333333	9.18	9.573333333	9.49	9.673333333	9.973333333	9.733333333	9.706666667	8.466666667
ADD3	13.955	13.12	13.645	14.21	13.745	13.875	12.835	11.65	13.145	13.825	12.73	14.1	13.95	13.115	15.07	13.155	13.06	14.005	14.12	12.8	13.385	12.585	13.755	13.295	12.6	12.735	12.89	13.775	12.195	12.81	12.995	13.445	14.035	13.48	13.82	14.875	13.425	13.595	13.52	13.215	12.205	14.51	13.265	13.13	13.695	13.565	13.225	14.14	12.98
ADFP	11.15	10.75	10.15	10.88	9.35	11.62	10.33	10.93	11.52	10.3	12.6	10.88	10.21	10.7	10.91	9.9	11.32	11.53	12.38	11.15	10.94	10.77	9.94	10.55	10.83	12.13	11.23	10.21	10.26	9.89	10.37	11.3	10.13	10.7	11.15	11.11	11.38	11.43	9.45	9.68	10.09	11.29	11.23	10.43	11.57	10.81	11.14	13.77	10.53
ADH1A	9.085	7.36	6.3	7.93	4.56	5.925	8.36	5.84	7.47	5.37	5.215	7.545	8.655	10.345	7.025	8.82	8.39	5.72	5.77	9.625	10.07	9.285	8.735	10.7	7.34	9.325	9.89	7.995	6.41	8.045	9.385	10.24	6.895	9.085	10.34	11.535	8.845	7.13	6.955	11.035	9.26	10.41	6.94	5.145	8.55	10.255	7.7	7.455	10.87
ADH1C	10.2	9.03	7.88	9.7	7.37	8.53	9.39	7.35	8.54	7.49	7.7	9.22	10.08	11.31	8.7	9.97	9.53	8.99	8.22	10.43	10.88	10.19	9.81	11.78	8.44	10.46	10.64	9.19	7.99	9.21	10.5	11.24	8.62	10.34	11.11	12.71	10.01	8.74	8.49	11.88	10.34	11.37	8.77	8.25	9.97	11.45	9.31	8.01	11.62
ADH4	6.81	7.35	6.77	5.44	4.1	5.78	5.78	6.83	7.22	5.26	5.55	5.82	6.46	5.24	7.51	5.8	6.32	6.52	4.36	6.66	6.8	6.93	6.95	7.34	5.88	6.57	5.5	6.99	6.26	6.41	7.27	7.28	5.69	5.89	5.95	7.14	5.43	5.89	5.13	6.72	7.42	7.04	7.39	5.42	5.89	5.6	5.82	6.66	5.24
ADH5	12.18666667	12.50333333	11.55333333	12.36333333	11.20666667	11.89666667	11.61	12.03666667	11.94	12.21	11.36333333	12.38333333	11.93	11.43333333	12.58666667	12.44333333	11.91666667	12.40333333	12.38333333	11.13666667	11.78333333	11.95	12.19	11.75666667	11.91333333	11.26666667	11.53333333	12.41	11	11.62666667	12.04333333	11.81	12.27	12.79666667	11.76666667	12.80333333	11.97	11.86	12.07333333	11.29333333	12.15	12.00666667	12.15	11.39666667	12.01666667	12.02333333	12.18333333	12.39666667	11.38
ADH6	3.75	3.63	4.355	2.895	1.805	4.38	2.59	4.61	4.49	2.225	2.505	4.255	4.395	3.195	4.1	3.5	4.835	3.97	3.02	4.59	4.265	4.66	4.565	2.63	2.735	4.19	4.275	4.665	3.83	4.14	4.86	4.54	3.665	3.625	3.54	4.72	2.995	3.305	2.345	4.03	4.97	4.54	4.845	2.81	3.55	3.54	3.345	4.86	2.855
ADH7	3.05	2.94	2.83	2.68	1.63	3.1	1.72	2.91	2.56	1.89	2.41	3.87	2.38	1.63	1.81	2.29	2.46	2.83	2.38	3.12	2.58	4.59	2.87	2.41	2.68	2.17	2.46	3	2.58	2.74	2.79	2.74	1.89	2.89	2	3.56	2.87	2.68	2.14	2.98	3.15	2.96	2.85	1.77	2.77	2.56	3.17	3.61	1.68
ADHFE1	9.06	9.65	7.93	8.16	7.21	9.4	9.49	7.74	8.86	7.69	8.42	9.92	9.62	9.82	9.84	8.35	8.91	10.13	9.06	8.7	9.99	8.89	9.37	9.78	9.73	9.05	9.25	9.23	8.18	9.39	10.09	10.03	9.61	9.97	10.26	10.3	9.12	9.48	8.8	9.78	9.51	10.08	9.98	9.15	10.02	10.02	10.24	10.14	9.3
ADI1	10.73333333	10.64666667	10.24	10.08	9.726666667	11.08666667	10.98333333	10.97	10.35666667	10.23666667	9.706666667	10.74666667	11.27666667	10.89	10.65666667	10.48	10.13666667	10.83	10.95333333	10.07	11.49333333	10.43333333	10.78333333	11.21666667	11.64333333	10.65	10.12666667	10.91333333	9.676666667	10.20333333	10.39	10.76	10.43666667	11.61666667	10.99666667	11.94666667	10.74666667	10.70333333	10.61333333	10.70666667	10.44666667	11.72666667	10.68666667	11.27	10.11333333	10.66333333	10.74	12.03	10.48666667
ADIG	5.39	6.64	4.68	3.55	3.42	6.53	5.64	4.95	5.1	4.38	4.92	6.89	4.27	5.78	5.69	3.88	5.68	6.9	5.83	5.53	5.11	5.66	5.65	5.31	4.97	2.7	6.12	7.08	3.73	3	6.28	4.18	6.1	6.3	5.91	4.93	6.07	5.46	4.9	4.4	6.22	8.48	6.45	5.36	6.21	6.55	6.75	3.57	5.16
ADIPOQ	7.365	9.115	8.67	7.055	7.075	9.145	8.65	8.74	9.05	7.415	8.435	9.075	8.375	8.575	8.93	7.65	9.005	9.08	8.76	8.3	7.89	8.96	8.79	9.585	7.725	9.54	8.625	9.125	9.39	8.905	8.885	8.885	8.58	9.27	8.715	8.315	8.22	7.765	8.53	8.715	8.98	8.51	9.29	8.57	8.735	8.76	8.755	8.07	8.53
ADIPOR1	12.11	12.77	10.52	11.98	11.44	12	11.24	11.19	11.54	11.28	11.64	12.43	11.56	11.99	11.82	11.5	11.79	12.6	11.82	11.37	12.07	12.28	12.45	12.26	12.75	12.04	11.78	11.96	11.65	11.76	12.29	11.88	12.05	12.92	11.91	12.63	12.27	12.08	12.07	11.21	11.88	12.46	12.52	11.83	12.11	11.72	12.54	12.75	11.84
ADIPOR2	10.54	11.115	10.015	10.03	9.67	11.025	10.445	9.64	10.52	9.99	10.285	11.545	10.525	10.385	10.64	9.52	10.66	11.22	10.735	10.13	10.395	10.41	10.54	10.85	10.645	10.065	10.51	10.15	9.835	10.35	10.55	10.615	10.68	10.92	10.63	11.12	11.075	10.575	10.64	10.375	10.985	10.565	10.48	10.845	10.875	11.035	10.96	11.24	10.19
ADK	12.21	12.14	11.43	11.84	12.01	11.9	11.02	11.24	11.77	12.64	11.27	11.91	11.15	11.59	11.83	11.24	11.64	12.28	12.11	11.14	11.74	11.82	12.19	11.67	11.98	10.78	11.2	12.29	10.95	11.89	11.92	11.53	12.46	11.99	11.72	12.66	11.99	11.67	11.6	11.29	11.71	12	12.16	11.12	12.47	11.51	11.76	12.6	11.34
ADM	14.42	11.97	14.1	13.02	11.51	13.71	13.63	16.05	14.94	13.81	13.99	14.61	14.44	12.61	16.85	14.65	12.06	13.39	14.53	12.79	12.58	12.36	14.56	13.95	13.78	15.28	12.19	13.11	12.58	11.15	11.56	12.45	11.63	13.48	13.65	14.74	12.49	12.39	13.32	13.18	13.6	13.28	14.08	13.41	12.85	13.1	11.48	15.8	12.82
ADM2	3.38	7.01	2.79	4.57	4.27	6.68	6.8	5.5	6.7	5.11	6.1	7.15	4.72	6.81	6.21	3.22	6.05	7.28	6.49	3.75	6.31	6.03	5.26	6.25	6.34	6.68	6.55	4.07	4.85	5.91	5.52	5.25	6.47	6.6	6.56	4.45	6.29	6.26	6.03	5.57	6.36	5.07	5.13	6.34	6.8	6.67	6.76	6.85	6.12
ADNP	13.755	14.46	13.575	13.985	13.315	13.625	13.285	13.755	13.605	13.95	12.885	14.555	13.49	12.585	14.13	13.62	14.28	14.595	14.115	13.085	12.67	13.295	13.785	13.655	13.505	12.95	13.695	14.145	12.825	13.425	13.3	13.595	13.97	14.32	13.845	14.29	13.895	13.655	13.53	13.4	14.455	13.245	14.115	14.165	14.215	13.86	14	13.825	12.77
ADNP2	11.27	11.88	10.65	10.79	10.37	11.25	10.48	11.55	10.94	11.34	10.6	11.36	10.18	10.03	11.26	10.15	10.97	10.85	10.89	10.09	10.3	10.7	10.85	10.55	10.57	10.5	10.5	11.33	10.6	10.28	11.44	10.47	10.63	11.15	10.84	11.04	11.03	11.02	10.27	9.99	11.51	10.7	11.59	11.04	11.05	10.7	10.66	10.96	10.64
ADORA1	6.91	7.37	7.07	6.68	6.57	7.04	7.84	7.43	7.38	6.78	6.86	7.98	4.63	9.06	8.7	5.29	7.27	7.69	7.24	6.96	7.75	7.46	6.58	7.8	7.15	7.15	7.41	7.32	6.97	7.11	7.56	7.39	7.93	7.76	6.79	8.19	7.18	7.18	7.05	7.71	7.83	7.22	6.4	7.73	6.66	6.79	7.01	8.14	7.54
ADORA2A	10.63	10.09	9.74	9.635	9.32	10.165	9.61	10.28	9.825	9.955	9.445	11.405	11.035	9.005	9.44	10.08	9.37	12.415	10.185	9.38	10.23	9.86	10.575	9.29	9.655	9.915	9.65	10.525	9.04	9.55	9.88	10.085	10.2	10.75	10.045	10.33	9.65	10.355	10.59	9.465	9.77	10.65	10.215	10.485	9.445	10.43	10.05	10.815	9.29
ADORA2B	6.55	7.28	7.73	7.63	7.03	7.94	7.48	8.51	7.76	8.21	7.92	7.16	7.84	7.81	7.88	5.85	7.96	8.93	8.7	6.57	8.79	8.72	8.59	7.61	7.78	7.46	7.26	7.86	6.8	6.17	8.16	7.74	8.01	7.67	6.73	8.29	7.52	7.48	9.66	6.66	7.61	8.57	7.89	8.68	7.82	8.32	7.97	9.09	7.69
ADORA3	6.075	8.07	6.205	7.41	7.035	7.075	7.365	6.285	6.88	6.175	6.59	7.99	7.82	9.07	7.035	5.82	7.03	8.745	7.39	7.03	8.125	7.75	6.585	7.295	7.175	6.965	8.02	6.955	6.305	6.555	8.41	7.05	7.475	8.085	7.6	8.775	7.49	8.185	6.64	7.425	7.48	8.165	7.45	7.33	7.53	8.32	7.715	9.09	8.07
ADPGK	11.55	11.31	11.14	11.36	10.66	11.19	11.3	11.47	11.31	11.19	11	11.84	11.43	11.78	12.37	10.9	11.62	11.89	11.54	11.34	11.78	11.27	11.85	11.35	11.07	10.99	11.88	11.38	10.7	11.25	11.53	12.04	11.85	11.81	11.86	12.46	11.59	11.71	11.21	11.55	11.74	12.35	11.67	11.23	11.87	11.65	11.7	12.39	11.39
ADPRH	6.37	5.61	5.87	4.81	4.9	5.25	6.55	5.78	5.91	3.9	5.91	4.61	6.38	6.79	5.4	5.11	5.88	6.56	4.98	6.15	6.84	5.94	6.07	6.35	6.55	6.42	6.11	5.83	5.37	6.27	6.47	6.65	5.68	5.81	5.89	7.13	5.82	6.13	5.77	6.27	6.56	7.33	6.88	6.28	5.02	5.51	6.51	7.13	6.61
ADPRHL1	8.795	8.42	9.225	8.875	8.78	9.175	9.565	8.81	8.9	8.48	8.905	9.355	9.355	9.04	9.66	9.135	9.41	10.77	10.255	9.29	9.645	9.245	10.205	8.565	9.69	8.3	9.565	10.29	9.51	9.915	10.215	9.775	9.91	9.835	9.47	10.465	9.75	8.62	10.105	9.35	10.415	10.035	10.58	8.98	9.91	9.665	9.705	9.67	8.695
ADPRHL2	11	11.23	9.72	9.92	9.31	10.63	10.21	9.95	9.99	9.71	10.55	11.19	10.68	10.63	11.01	11.1	10.74	11.06	11.05	10.26	10.85	10.85	10.65	10.85	11.06	10.48	10.74	10.64	9.95	10.41	10.91	10.71	10.54	11.04	10.26	11.51	10.44	10.67	10.9	10.21	10.82	10.72	11	10.5	10.7	10.83	11.05	11.7	10.76
ADRA1A	5	6.33	6.73	6.29	4.4	5.35	4.1	6.12	7.01	4.31	3.54	3.99	5.8	4.9	6.36	5.85	5.65	5.64	4.42	5.81	6.07	5.82	6.28	3.34	6.39	3.43	4.93	5.99	6.05	5.95	6.72	6.6	5.57	4.45	4.36	6	3	2.81	3.17	5.61	6.59	6.02	6.45	4.15	4.85	4.04	3.84	5.9	5.35
ADRA1B	8.095	8.725	8.535	7.94	6.89	8.82	9.015	8.525	9.03	7.585	8.65	9.225	8.565	8.91	9.01	7.56	9.49	11.405	9.155	8.365	8.88	8.94	9.125	8.885	9.18	8.705	8.94	9.365	9.26	8.68	10.14	9.46	10.535	9.725	8.7	9.97	9.16	8.835	8.185	7.76	8.995	9.315	9.14	9.865	10.04	9.56	8.75	7.935	9.865
ADRA1D	10.3	11.64	10.81	9.92	9.28	11.46	10.98	10.84	11.03	9.88	10.54	11.6	10.49	11.3	10.53	10.01	11.1	11.84	11.21	10.89	10.93	11.1	11.29	10.92	10.99	10.97	10.87	11.06	9.82	10.38	11.31	11.05	11.21	11.63	11.13	10.09	11	10.9	10.67	10.41	11.26	10.94	11.48	10.95	11.36	11.32	11.52	9.91	10.75
ADRA2A	11.44	8.75	8.65	11.13	7.32	9.02	9.85	8.77	7.36	8.97	9.43	11.37	9.39	9.98	14.17	9.73	9.88	9.68	9.58	11.13	11.98	10.53	10.77	11.9	9.49	10.19	10.61	8.64	10.48	11.09	10.35	11.86	10.01	10.64	10.44	12.38	9.49	11.22	10.46	10.79	9.29	10.79	7.99	10.17	10.7	11.09	11.97	9.9	11.11
ADRA2B	6.32	4.26	7.2	6.33	5.06	4.92	5.49	6.77	6.76	4.94	5.77	6.65	6.35	6.19	7.08	6.89	6.22	7.65	6.92	6.19	6.8	6.98	7.06	5.96	6.12	7.16	5.92	6.68	6.63	6.5	7.2	6.82	4.56	6.21	7.65	6.67	5.16	6.21	7.18	6.71	6.8	7.26	7.26	6.9	4.94	6.83	6.36	8.54	6.53
ADRA2C	10.76	9.77	12.99	10.77	12.08	8.9	10.73	11.49	10.96	11.74	10.35	12.07	8.92	10.51	13.7	11.72	8.78	10.72	12.49	10.17	11.31	12.28	12.59	10.13	10.98	11.29	10.92	8.55	9.94	11.86	11.89	9.68	10.86	12.51	11.12	12.15	10.57	10.7	8.36	10.95	11.58	9.92	10.18	9.63	8.95	10.83	11.67	11.67	10.93
ADRB1	3.19	3.31	2.17	3.25	1.96	3.47	4.31	3.26	2.85	2.29	2.7	3.98	3.47	2.98	3.94	2.89	2.93	3.31	3.1	3.19	4.5	2.89	3.22	4.48	2.98	3.8	4	3.38	3.02	2.93	3.96	3.8	4.16	3.8	3.39	3.9	3.05	3.12	2.41	4.37	3.55	3.29	3.31	2.1	3.36	2.56	3.6	4.68	3.47
ADRB2	10.61	8.83	8.14	9.61	7.42	13.23	11.11	8.03	8.55	5.22	12.32	13.45	9.15	10.43	9.45	13.57	12.13	10.41	12.75	11.89	11.27	11.03	12.36	10.6	9.6	10.46	13.29	12.47	10.15	10.55	10.54	12.42	8.58	13.26	14.03	11.18	11.2	12.73	13.46	10.21	10.26	10.32	10.8	15.33	13.03	13.16	10.87	10.22	9.89
ADRB3	7.99	7.46	8.32	6.18	5.21	7.79	6.62	7.82	8.28	6.86	5.21	5.29	7.32	6.33	7.64	8.2	6.79	8.39	6.45	7.75	8.05	8.21	8.1	5.87	5.88	7.67	7.11	8	7.49	7.69	8.46	8.51	7.71	7.75	7.27	7.88	5.54	6.72	5.33	7.41	8.4	8.44	8.55	6.99	7.04	6.21	5.94	7.89	6.9
ADRBK1	8.91	9.775	8.385	8.475	7.735	9.78	9.39	7.815	8.345	8.235	8.915	9.96	8.695	9.295	9.075	7.22	9.365	10.135	9.66	9.755	8.83	9.28	9.015	9.37	9.34	9.185	9.16	8.555	8.62	8.49	9.24	9.48	9.305	9.705	9.45	9.16	9.335	9.125	9.09	8.485	9.145	9.43	9.25	9.545	9.485	9.79	9.835	9.36	8.96
ADRBK2	10.6	11.04	10.525	11.525	10.735	10.925	10.88	10.405	10.265	11.26	11.48	12.195	10.235	11.235	11.54	11.115	11.665	11.755	12.05	10.675	11.33	11.515	11.58	9.91	10.225	10.63	11.055	11.52	10.33	10.41	10.245	11.105	11.65	10.78	11.06	11.355	11.865	11.15	10.285	7.16	11.3	11.1	12.14	10.815	11.485	11.33	10.96	11.225	9.85
ADRM1	11.655	12.37	11.25	11.615	11.135	11.845	11.455	11.54	11.445	11.655	11.31	11.99	11.36	11.8	11.985	11.4	11.615	12.795	12.055	11.22	11.81	11.525	11.93	11.975	11.77	11.65	11.57	11.505	11.26	11.615	11.545	11.655	11.96	12.14	11.835	12.265	11.73	11.525	11.69	11.21	11.645	12.31	11.735	12.06	11.64	11.695	11.73	12.445	11.14
ADSL	12.38	12.16	11.76	12.3	11.86	12.27	11.41	12.38	12.53	12.95	11.6	12.69	11.54	11.22	12.49	13.03	11.87	13.09	12.51	11.12	11.92	12.34	12.77	12.14	11.59	11.59	11.63	12.09	10.88	11.57	11.33	11.76	11.98	11.39	12.05	12.87	12.22	12.35	12.44	10.88	12.45	12.06	12.48	11.88	12.46	11.64	11.75	12.38	10.8
ADSS	11.225	11.82	11.265	11.275	10.855	11.06	10.595	11.52	11.655	11.965	11.215	11.48	10.82	11.095	11.72	11.145	11.205	11.61	11.33	10.83	12.135	11.74	11.705	10.905	11.875	11.19	11.13	11.5	10.42	10.98	11.105	11.305	11.255	12	11.7	11.905	11.645	11.715	10.88	10.54	11.665	11.39	11.64	10.925	11.425	11.425	11.255	12.005	10.66
ADSSL1	11.81	11.08	10.85	10.69	10.84	11.11	11.14	10.73	10.79	10.97	11.31	12.45	11.41	11.59	12.41	11.95	11.37	12.46	12.01	11.49	12.1	11.86	12.1	11.87	11.06	10.03	10.48	11.67	11.72	12.05	11.64	11.43	11.27	11.38	11.53	12.02	11.68	12.45	12.65	11.25	10.72	11.37	11.94	10.83	11.37	11.24	12.41	12.27	11.31
AEBP1	12.025	12.105	11.535	13.29	13.06	11.72	13.055	11.29	12.02	11.77	12.145	10.97	12.85	12.98	10.24	11.71	12.335	13.38	12.86	12.45	12.49	13.205	12.02	13.285	13.435	12.83	13	12.495	10.805	12.63	13.185	13.07	12.685	12.94	12.435	14.035	13.11	12.115	11.535	12.36	11.805	13.185	12.665	12.595	11.76	12.68	11.4	13.085	13.415
AEBP2	10.94	10.925	10.645	10.535	10.055	11.155	10.79	11.29	10.725	11.045	10.525	11.295	10.965	10.565	11.125	10.395	10.845	11.065	10.575	10.565	10.935	10.805	11.015	10.99	11.29	10.655	10.66	11.075	10.485	10.59	10.975	10.87	11.08	10.975	10.99	12.035	11.34	10.765	11.115	10.755	11.59	10.775	11.465	11.445	10.99	10.815	10.665	11.31	10.395
AEN	11.93	11.33	10.42	11.63	11.52	11.18	11.28	11.87	12.2	12.12	10.29	10.91	11.17	10.81	10.48	9.03	10.92	11.85	11.15	11.33	11.34	10.73	10.3	10.7	10.66	10.73	10.69	10.6	10.29	10.63	11.05	10.8	11.23	11.19	10.46	11.59	10.41	10.23	11.27	10.98	10.87	10.62	11.12	10.59	11.26	11.2	9.99	10.65	10.86
AES	12.61	13.71666667	12.19333333	12.42	11.87333333	12.23	12.19	11.86333333	11.78333333	12.24	12.56	13.27	13.38666667	12.10666667	12.43	12.37666667	12.96	13.21	13.1	11.72	13.38	13.47666667	13.38666667	12.65666667	13.29666667	12.45333333	12.73	13.04333333	11.95	12.00666667	13.34	12.53	13.13666667	13.44333333	12.49333333	13.21	13.15	12.67333333	12.65	12.4	13.04	12.94	13.06333333	12.91666667	12.30666667	12.91666667	12.52666667	13.53666667	12.17666667
AFAP1	8.97	10.61	9.96	10.76	10.82	9.63	9.46	10.44	9.52	10.8	10.16	10.55	9.96	9.4	10.54	11.13	10.38	11.21	11.57	9.26	9.24	10.63	10.59	9.63	10.63	9.4	10.28	11.26	8.68	10.22	9.58	9.9	10.76	10.73	10.58	10.84	10.64	10.23	10.64	9.98	11.01	10.17	10.5	9.19	10.65	10.9	10.66	10.7	9.35
AFAP1L1	8.46	8.595	8.08	8.075	7.11	8.36	8.155	8.565	8.355	6.695	8.42	8.55	9.195	8.53	8.3	9.27	8.23	9.335	9.39	8.99	9.275	9.21	9.4	8.635	8.81	8.185	9.025	8.58	8.37	8.325	9.46	9.37	8.03	9.49	9.335	10.495	8.03	9.355	8.635	8.91	9.065	9.89	9.195	9.125	7.795	8.94	8	10.12	8.555
AFAP1L2	6.76	7.905	7.26	8.27	7.115	7.91	8.2	7.22	7.725	7.5	8.105	8.935	8.825	8.53	7.98	7.745	8.03	9.275	8.83	8.385	8.615	8.605	8.555	9.91	8.98	7.96	8.48	7.975	7.455	8.745	9.075	8.255	9.195	8.875	9.205	11.31	8.235	8.28	8.385	9.615	8.5	10.115	8.23	8.84	7.645	9	8.325	10.33	9.325
AFAR3	12.7	12.26	11.78	11.91	11.65	12.59	12.01	11.74	11.82	11.71	11.98	12.71	12.1	13.05	12.29	12.32	12.22	13.2	12.67	12.24	12.69	12.14	12.67	12.58	12.83	11.95	12.24	12.43	11.42	12.43	11.89	12.61	12.38	12.89	12.74	13.3	12.37	12.23	12.18	12.22	12.46	12.9	12.68	12.18	12.79	12.54	12.39	12.93	12.26
AFARP1	9.84	9.24	8.9	8.79	8.31	9.55	9.02	9.01	8.76	8.8	8.91	9.6	8.9	9.95	9.93	9.29	9.26	10.19	9.25	9.11	9.44	9.28	9.55	9.5	9.74	8.96	9.54	9.67	8.51	9.39	9.22	9.56	9.67	10.01	9.69	10.39	9.42	9.14	8.91	9.27	9.81	9.83	9.82	9.38	9.72	9.65	9.76	9.83	9.43
AFF1	8.073333333	8.27	7.866666667	7.773333333	7.036666667	8.84	7.936666667	8.663333333	8.423333333	7.496666667	7.97	8.54	8.6	8.116666667	7.626666667	8.176666667	8.12	9.086666667	8.39	8.276666667	9.156666667	8.726666667	8.826666667	8.18	8.336666667	8.803333333	8.206666667	8.176666667	7.763333333	7.8	8.473333333	8.71	7.976666667	8.306666667	8.506666667	9.333333333	7.886666667	8.046666667	8.01	8.146666667	8.143333333	8.99	8.473333333	8.3	7.966666667	8.766666667	7.89	9.616666667	8.203333333
AFF2	5.59	8.8	8.13	4.95	7.15	6.08	5.11	7.01	7.85	5.04	3.12	6.66	7.96	6.71	10	5.28	6.95	6.28	4.2	6.65	8.93	8.73	7.71	8.81	5.22	5.75	5.82	6.34	6.21	6.7	9.9	7.38	6.46	7.65	6.3	5.97	4.19	5.68	6.1	6.38	7.56	7.31	7.69	9.19	9.73	8.7	5.76	5.93	5.37
AFF3	9.215	9.71	10.115	8.34	8.715	9.855	9.63	9.01	9.3	9.075	9.56	9.575	10.205	9.045	10.44	9.295	9.83	10.14	9.87	9.785	10.015	9.35	9.425	8.775	9.305	9.45	9.59	10.83	8.81	8.93	9.525	10.11	9.54	9.755	10.08	10.67	9.64	9.475	10.02	9.435	10.21	9.395	10.465	9.865	10.22	10.465	9.825	9.58	9.56
AFF4	9.216	9.966	9.228	9.232	8.574	9.69	8.808	9.186	9.098	9.246	9.782	10.012	9.278	8.844	9.72	8.876	9.552	10.152	9.398	9.034	9.23	9.648	10.1	9.342	9.656	9.62	9.42	10.116	8.728	9.318	9.874	9.798	9.748	9.588	9.388	10.09	9.766	9.42	9.314	8.912	10.174	9.702	9.814	9.62	10.048	9.886	9.422	10.212	9.048
AFG3L1	13.875	14.075	13.135	13.125	13.62	13.85	12.98	13.525	12.435	13.21	12.69	13.935	14.445	11.715	13.43	12.225	13.145	13.09	13.535	12.85	12.855	13.32	13.385	12.89	12.82	12.555	13.305	13.65	12.58	12.895	13.145	13.095	13.32	13.495	13.125	13.44	13.03	13.17	12.76	12.745	13.67	12.44	13.415	13.365	13.365	13.345	13.145	12.98	12.43
AFG3L2	10.455	11.145	9.985	10.16	9.685	10.625	10.3	11.125	10.32	10.48	10.405	10.435	10.785	10.58	11.085	10.3	10.93	11.45	10.96	10.015	10.83	11.45	11.25	10.74	10.945	10.25	10.575	11.225	10.415	10.64	11.87	11.06	10.655	10.955	10.675	11.535	10.82	10.54	10.435	9.935	11.155	11.395	11.55	11.275	11.08	10.725	10.865	11.76	10.62
AFM	3.1	4.73	4.67	2.77	1.68	4.61	4.28	2.98	4.36	1.96	3.5	4.49	3.15	4.21	4.41	2.32	4.87	5.12	4.74	3	2.51	2.58	2.85	3.22	2.87	2.29	3.45	3.39	4.15	2.7	4.49	2.72	4.41	3.14	3.6	3.62	2.85	2.72	2.58	2.81	4.58	3.54	4.89	4.19	4.17	5.41	4.48	3.67	3.39
AFMID	9.37	7.94	9.18	9.25	8.51	9.07	7.99	9.36	8.61	9.58	8.17	9.64	8.51	7.58	8.52	8.06	8.61	8.11	8.54	7.81	8.03	8.96	8.08	8.29	7.82	7.68	8.4	8.7	7.69	8.24	8.37	8.01	8.23	9.28	8.78	8.69	8.67	8.52	7.29	8.01	8.82	8.27	8.59	8.58	8.9	8.41	8.72	8.61	8.18
AFP	3.28	5.06	2.17	3.02	1.85	4.94	4.69	3.15	3.07	2.17	2.61	4.52	5.43	4.36	4.73	2.81	3.49	4.83	4	3.1	3.15	2.81	6.76	2.85	3.46	2.74	4.19	3.28	3.68	3.14	3.64	3.93	3.92	4.43	3.94	3.82	4.24	4.93	3.68	4.2	3.43	5.14	3.1	4.14	4.01	4.75	4.29	3.84	4.02
AFTPH	12.01333333	11.97	11.19	11.77666667	10.9	12.04666667	11.85666667	11.71333333	11.5	11.81333333	11.50333333	11.89333333	12.09	11.81	12.40333333	11.91666667	12.26333333	12.61	12.38333333	11.54333333	12.22333333	11.75	12.10333333	11.91666667	12.31666667	11.55333333	12.03	12.29333333	10.98333333	11.61333333	11.54333333	12.03666667	12.18	12.38666667	12.20666667	12.66333333	12.48333333	11.99666667	12.32	11.70666667	12.53666667	12.09333333	12.01333333	12.34	12.48	12.33	12.02333333	12.28333333	11.46
AGA	10	9.26	9.33	10.21	9.25	9.53	10.42	9.31	10.44	8.99	9.81	10.42	10.26	10.66	9.38	9.76	9.65	9.96	9.9	9.65	10.54	9.42	9.49	10.72	10.53	9.97	10.12	9.36	8.68	9.59	9.35	10.11	10.35	10.27	10.05	10.94	10.21	10.18	9.82	10.12	9.34	10.15	9.69	9.71	9.33	10.21	10	10.86	9.73
AGBL2	9.37	8.48	7.91	6.04	6.1	8.54	8.45	7.68	7.71	5.78	7.75	8.33	9.34	8.54	9.09	6.83	8.65	9.14	8.31	7.54	8.98	8.02	8.23	8.98	7.8	7.46	8.17	8.77	8.07	7.81	8.63	8.88	8.5	8.6	8.04	8.91	8.07	8.48	8.2	8.7	8.57	8.67	9.07	8.97	9.09	8.88	8.66	8.88	7.86
AGBL3	7.935	8.305	7.52	6.825	6.085	8.505	7.58	7.81	7.63	7.245	8.22	8.985	7.72	7.75	7.87	7.125	8.89	8.735	8.67	7.89	7.675	8.28	8.385	7.285	8.715	8.06	8.61	8.985	8.015	7.75	9.005	8.685	8.875	9.38	8.8	8.225	8.735	8.81	7.425	7.93	8.29	8.015	8.825	8.685	8.935	8.745	8.915	8.12	8.58
AGBL4	9.14	8.49	6.27	6.985	5.3	8.025	7.815	4.52	5.59	6.045	8.545	8.335	7.595	7.335	8.17	7.73	8.21	7.34	8.72	7.055	5.38	8.395	7.725	6.62	7.32	6.025	8.31	8.22	7.64	8.11	8.12	7.48	8.98	8.525	8.15	6.69	8.405	8.8	8.485	5.26	8.105	5.48	7.27	8.055	8.5	8.275	7.755	6.815	8.17
AGBL5	10.51	10.87	10.52	9.95	9.706666667	10.89333333	10.12666667	11.12333333	10.75	10.42666667	9.723333333	10.77333333	10.41666667	9.456666667	10.68666667	9.663333333	10.40333333	11.05	10.85	9.623333333	9.553333333	10.77666667	10.22	10.24666667	10.32333333	9.29	9.973333333	10.65	9.353333333	9.84	10.53666667	10.01666667	10.39666667	11.22333333	10.22	10.02333333	10.47333333	10.30333333	10.48666667	9.783333333	10.38333333	10.00333333	11.26333333	10.53666667	10.43333333	10.15333333	10.11666667	10.80666667	9.793333333
AGER	11.29	11.89	11.29	11.96	11.27	11.52	10.99	11.23	11.31	10.82	10.66	11.42	10.94	10.78	11.03	11.16	11.57	11.74	11.87	11.02	11.42	10.77	11.54	10.89	11.14	10.62	11.15	12.04	10.11	10.73	11.13	11.37	11.75	11.91	11.76	11.74	10.86	10.97	11.05	11.45	11.73	11.18	12.03	11.13	11.7	11.68	11.02	11.48	10.71
AGGF1	9.963333333	9.5	9.16	9.533333333	8.926666667	9.843333333	9.53	9.626666667	9.28	9.4	9.21	10.64333333	9.773333333	9.59	10.88	9.62	9.846666667	10.37333333	9.46	9.643333333	10.19	9.793333333	10.13	9.753333333	10.17333333	9.873333333	9.783333333	10.59333333	9.043333333	9.76	10.2	10.14	10.38333333	10.39666667	10.14333333	10.54666667	10.06666667	9.906666667	9.89	9.86	10.47333333	10.20333333	10.18	10.36333333	10.14666667	10.17	9.843333333	10.63666667	9.606666667
AGK	8.095	8.275	7.995	7.165	6.865	8.585	8.07	8.065	8.12	7.08	7.74	8.73	8.04	8.2	8.235	6.945	7.46	9.235	8.235	7.685	8.475	8.36	8.685	8.29	8.345	7.23	8.385	8.335	8.12	8.365	8.875	8.605	8.38	8.89	7.52	8.335	7.15	7.415	7.95	7.965	8.73	8.62	8.835	7.555	7.74	7.585	7.63	8.45	7.625
AGL	11.23	11.6	10.2	11.63	11.23	10.22	10.78	11.08	10.85	11.81	10.31	11.83	10.59	11.06	12.8	11.51	11.86	11.56	11.26	10.36	11.35	11.23	11.24	11.4	11.73	10.45	10.97	11.89	10.38	10.76	11.26	11.4	11.92	11.78	11.43	12.19	11.66	11.54	11.24	10.56	11.5	11.08	11.81	11.16	11.65	11.47	11.47	11.91	10.88
AGMAT	7.37	7.14	6.83	5.7	4.46	6.065	6.425	6.2	6.775	4.965	5.5	5.82	6.115	6.52	7.19	5.98	7.19	7.005	5.72	7.515	8.605	6.615	7.25	5.135	6.415	7.195	6.67	6.105	6.205	6.27	7.06	8.075	6.385	6.65	7.25	7.25	5.265	6.605	6.12	7.555	7.315	7.415	7.36	5.62	7.11	7.18	6.6	7.385	6.125
AGPAT1	13.32	14.23	12.89	13.38	13.25	12.94	13.57	13.16	13.03	12.02	13.57	13.93	13.08	14.01	14.47	13.2	13.43	14.01	13.5	12.83	13.2	13.62	13.6	13.53	13.26	12.89	13.23	13.81	12.77	13.42	13.41	13.01	14.36	13.92	13.6	13.87	13.76	13.65	13.31	12.95	13.75	13.55	13.43	13.72	13.66	13.17	13.37	13.98	13.18
AGPAT2	7.51	6.51	5.29	7.68	6.82	6.78	7.47	5.13	5.94	5.27	6.69	6.65	6.95	6.11	8.13	6.29	6.22	6.82	7.71	6.58	7.58	7.23	6.66	9.16	7.77	7.18	7.04	5.87	6.33	6.32	7.5	7.23	5.84	7.56	7.08	8.21	6.59	6.56	5.93	7.77	5.97	7.41	6.59	6.26	5.9	7.12	6.43	8.39	7.3
AGPAT3	9.963333333	9.633333333	8.96	9.483333333	9.22	9.74	9.58	9.606666667	9.113333333	9.47	9.25	8.77	8.83	9.343333333	9.533333333	9.41	9.856666667	9.77	9.566666667	9.163333333	9.93	9.593333333	8.41	10.00666667	9.893333333	9.24	8.806666667	9.603333333	8.613333333	8.05	9.633333333	9.553333333	9.66	10.14333333	10.06	10.33	9.4	9.643333333	8.873333333	9.676666667	10.08333333	10.01666667	9.673333333	9.136666667	8.173333333	8.8	9.566666667	10.98	9.386666667
AGPAT4	11.51	11.9	11.495	12.015	11.185	11.78	11.835	11.725	10.645	12.21	12.685	12.82	12.43	12.705	13.555	12.17	13.14	13.475	12.69	12.07	12.78	12.865	12.885	12.58	12.875	12.58	12.265	13.31	12.325	13.11	13.23	12.665	13.23	13.105	12.18	13.25	13.18	13.105	12.325	12.515	13.52	13.085	13.255	12.82	12.965	12.675	12.43	13.38	11.91
AGPAT5	11.225	11.18	10.72	11.245	11.12	11.255	10.265	11.43	10.74	11.63	10.715	10.775	10.37	10.605	11.785	9.89	10.715	11.22	11.39	10.06	10.92	10.435	10.84	10.84	11.285	10.565	10.485	11.335	10.06	10.67	11.25	10.705	10.82	10.69	10.925	11.06	10.875	10.805	10.235	10.675	11.82	11.035	11.455	10.505	11.115	10.32	10.67	12.12	9.81
AGPAT6	10.89	10.845	10.325	10.98	10.46	11.32	10.99	11.085	11.08	10.88	11.75	11.515	11.16	11.67	11.44	10.91	11.83	12.31	11.89	10.575	11.645	11.29	11.59	11.735	11.685	11.28	11.4	11.845	10.485	11.635	12.085	11.65	11.225	11.425	11.39	11.615	11.715	11.41	10.935	11.23	11.935	12.18	12.335	11.77	11.54	11.22	11.345	12.76	10.655
AGPS	10.245	10.185	9.495	10.35	9.52	10.49	9.79	9.875	9.865	10.105	9.59	11.28	9.585	9.98	9.93	9.73	10.325	11.14	10.77	9.28	9.795	10.03	10.655	9.765	10.02	9.03	9.82	10.29	9.285	9.625	9.565	9.77	9.97	10.11	10.15	10.595	10.335	10.155	9.935	9.31	10.115	10.485	10.1	10.02	9.81	10.21	10.63	10.725	9.235
AGR2	7.32	6.75	8.03	5.19	4.45	6.79	7	7.42	7.83	4.61	6.13	4.5	7.45	7.1	6.25	7	6.9	7.71	6.26	7.29	7.58	7.73	7.76	6.43	5.83	6.45	5.5	7.73	7.51	7.74	8.14	8.04	5.56	5.78	5.53	8.05	5.08	4.33	6.11	7.14	7.9	8	8.3	5.82	5.99	6.86	7	7.96	5.69
AGR3	5.2	5.17	6.08	4.2	1.85	5.68	5.35	5.5	5.47	2.26	3.66	4.29	5.75	4.88	5.48	4.31	5.51	5.18	4.8	3.41	3.75	5.58	5.68	4.45	3.81	4.1	4.17	5.74	5.65	5.47	6.06	5.77	4.1	3.05	3.88	5.87	3.23	3.69	4.52	5.57	6.2	5.65	6.39	4.57	3.92	6.48	6.58	5.15	4.55
AGRN	9.106666667	9.183333333	9.203333333	9.723333333	9.32	9.74	9.923333333	9.006666667	9.193333333	9.036666667	9.83	10.17	9.453333333	10.35	10.27	9.55	10.18	11.44666667	11.16666667	9.593333333	9.533333333	10.57333333	10.78666667	10.24333333	10.06	9.253333333	10.38	9.763333333	9.543333333	9.71	10.29	10.01666667	10.17666667	10.33333333	9.95	10.84333333	10.01	10.59	10.62	9.276666667	9.766666667	10.54666667	10.61333333	10.67	9.873333333	10.37	10.31666667	11.59666667	9.36
AGRP	9.19	9.77	8.31	7.68	7.99	9.63	8.93	7.99	8.77	8.87	9.23	9.89	8.66	9.3	10.29	9.83	9.21	9.96	9.65	8.96	8.7	8.96	9.12	8.76	9.18	8.89	10.08	9.95	9.12	8.93	10.13	9.35	9.49	10.42	9.36	8.81	9.92	9.76	9.1	9.02	10.62	9.44	9.6	9.42	10.18	9.87	10.44	8.89	8.79
AGT	8.89	8.34	8.05	12.16	10.46	7.2	10	5.71	10.64	9.45	10.42	10.98	12.2	11.98	9.93	11.63	8.79	9.37	10.42	9.24	12.22	11.23	11.43	13.08	12.04	11.83	10.92	11.39	9.2	10.05	10.66	11.11	10.99	11.96	9.79	10.4	10.26	12.16	10.2	11.95	11.52	11.87	11.52	11.95	8.65	11.45	10.93	15.83	11.91
AGTPBP1	9.28	8.58	9.555	9.82	8.56	9.33	8.785	9.175	9.61	9.765	8.115	10.47	8.905	8.94	9.73	8.68	8.935	10.265	10.17	8.96	9.04	9.195	9.61	8.345	8.575	8.435	8.05	9.985	9.09	9.605	9.955	9.425	9.28	9.87	8.915	10.035	8.93	8.465	9.19	8.88	10.38	9.655	10.16	8.84	8.59	9.065	9.245	10.35	7.91
AGTR1	5.195	6.535	6.705	9.085	5.53	6.765	6.395	8.385	6.065	5.415	6.705	7.105	9.445	9.545	11.63	9.025	7.625	9.325	9.16	6.84	9.735	9.035	6.725	9.045	6.285	8.975	6.85	7.265	6.825	8.61	7.675	7.385	7.59	7.585	8.155	10.27	5.755	5.79	7.57	9.085	6.665	11.03	8.225	6.23	8.76	7.955	8.37	9.17	7.045
AGTR2	4.66	4.73	2.17	2.66	3.79	3.47	4.29	2.93	4.17	1.96	2.58	5.56	6.94	4.09	5.34	2.2	4.59	4.84	3.56	8.12	2.2	4.49	4.89	8.03	6.01	3.49	4.94	5.63	3.17	3.02	4.23	4.44	4.85	3.64	4.68	9.16	4.94	2.81	3.36	5.26	4.1	4.41	6.73	5.04	4.5	6	3.45	5.73	4.6
AGTRAP	9.405	9.64	8.865	8.275	8.16	9.735	9.41	8.86	9.07	8.015	9.38	8.63	9.14	9.715	9.51	8.575	9.43	10.08	9.255	9.185	9.255	9.76	9.19	9.31	8.96	9.08	9.515	9.42	9.255	9.315	9.445	9.605	9.55	9.915	9.09	10.12	9.41	9.235	8.595	9.13	9.58	9.49	9.17	9.16	9.355	9.43	9.52	10.365	9.315
AGTRL1	6.95	6.42	7.1	5.48	5.97	6.56	7.67	6.82	6.99	4.95	7.55	6	7.96	6.57	6.48	7.4	7.29	7.76	7.6	7.6	7.62	7.44	7.98	6.86	6.68	7.75	7.55	7.1	6.91	7.38	7.57	7.86	6.08	7.33	7.83	8.53	6.43	7.19	7.17	7.68	7.48	8.02	7.7	7.95	6.55	8.18	6.36	7.14	6.65
AGXT	4.42	5.885	5.32	4.08	4.33	6.105	5.15	5.205	5.55	3.335	5.265	5.98	7.495	5.985	5.09	3.82	5.215	5.9	5.76	5.54	4.995	4.455	4.605	6.93	6.14	4.555	4.755	4.47	3.43	3.84	4.68	5.765	5.37	5.37	4.915	4.485	5.145	4.33	6.38	3.635	6.165	4.51	5.14	6.02	5.46	5.38	5.75	5.565	4.72
AGXT2	4.835	6.015	3.285	3.03	1.98	5.365	5.315	4.405	5.27	2.85	4.185	5.905	4.32	5.135	5.77	3.165	4.63	5.835	4.935	4.28	4.325	4.515	4.665	4.3	4.37	4.61	4.965	5.16	4.365	5.12	5.735	5.225	5.27	5	5.635	4.76	4.81	4.645	4.84	5.38	4.945	4.565	6.795	5.245	5.405	5.275	5.11	5.175	4.61
AGXT2L1	3.91	7.69	5.7	5.95	5.05	7.02	7.23	5.48	6.68	5.53	6.42	7.72	5.44	7.07	6.9	4.92	6.97	7.58	6.69	4.85	6.86	5.53	5.12	6.83	6.46	6.79	6.72	5.15	5.51	6.89	5.29	7.08	7.63	7.85	6.91	7.54	6.95	6.86	6.57	6.58	5.83	5.34	5	7.02	6.89	6.72	6.67	7.54	6.58
AGXT2L2	11.49	10.86	10.9	10.63	10.43	11.14	10.95	10.89	11.15	10.7	10.59	11.22	11.29	10.91	11.49	11.01	10.91	11.64	11.17	10.87	11.75	11.04	11.4	11.28	11.12	11.33	11.25	11.35	10.22	10.58	11	11.81	10.81	11.81	11.74	11.99	10.96	10.83	11.25	11.25	11.29	11.73	11.37	11.41	11.41	11.67	10.88	11.69	11.12
AHCTF1	10.99666667	12.16666667	10.41666667	10.53333333	10.07333333	11.15	10.40666667	11.05333333	11.11	10.52333333	10.51666667	11.46333333	11.03333333	10.31666667	11.54333333	10.11333333	10.76333333	11.10666667	10.63666667	10.37333333	11.24333333	10.86	11.02	10.68	10.90333333	10.78666667	10.89666667	11.08333333	10.19	10.37333333	11.43666667	10.91666667	10.88333333	11.40666667	11.06666667	11.47666667	10.98666667	10.99	10.81333333	10.47666667	11.29666667	10.55666667	10.98666667	10.85666667	10.84666667	11.18333333	10.94666667	11.29	10.77
AHCY	11.89333333	12.26666667	12.48333333	12.46333333	12.48666667	11.79666667	11.43333333	13.6	12.82	13.52333333	10.99	12.07666667	11.60666667	10.73	11.84666667	11.94	11.32	12.56	11.51333333	10.81666667	11.38666667	11.91	11.42333333	11.65333333	11.49333333	11.23	11.06666667	11.47	10.77666667	11.24666667	11.14333333	11.42666667	11.18666667	11.88333333	11.66666667	12.09666667	11.46	11.59333333	11.35666667	10.72333333	10.88	11.93666667	11.64666667	11.33666667	11.20666667	11.39333333	11.27666667	12.71333333	10.75333333
AHCYL1	11.54333333	11.80666667	10.94	11.36666667	11.07666667	11.31666667	11.32666667	11.52	11.34333333	11.84333333	11.4	11.72	11.55666667	11.35666667	11.35	11.02333333	11.26333333	11.9	11.89	10.82666667	11.77	11.62333333	11.8	11.48333333	11.92666667	11.33333333	11.27333333	11.53666667	10.71	10.99666667	11.54666667	11.35	11.69666667	11.88666667	11.50333333	12.10666667	11.25	11.13	11.29	11.18	11.71666667	11.68333333	12.05	11.45666667	11.62333333	11.72333333	11.3	12.02333333	11.40333333
AHDC1	8.96	8.853333333	8.306666667	7.5	6.883333333	8.65	9.07	8.006666667	8.346666667	7.03	8.54	9.38	8.87	8.016666667	9.226666667	8.583333333	8.743333333	9.69	9.563333333	8.636666667	9.06	9.123333333	9.003333333	8.296666667	8.913333333	7.95	9.176666667	9.176666667	8.92	9.026666667	9.233333333	9.25	9.163333333	9.763333333	8.973333333	9.203333333	8.486666667	8.643333333	8.956666667	9.2	9.9	9.046666667	9.57	9.253333333	8.7	9.333333333	9.023333333	9.026666667	8.863333333
AHI1	10.8575	10.74	9.165	10.16	9.0475	10.6325	9.9225	7.8	9.3775	9.515	11.71	11.04	11.085	11.7525	12.66	9.8575	11.97	12.355	11.3875	10.395	11.2375	11.8525	11.6075	11.375	12.09	11.33	11.4175	12.0525	10.905	11.5475	12.0625	11.645	11.88	12.165	10.7025	11.0225	12.4875	12.2425	10.965	9.945	12.075	11.4825	11.4875	10.59	11.875	11.0175	11.57	11.685	11.2075
AHNAK	9.33	9.432	8.482	9.396	9.216	9.362	10.33	8.39	8.942	8.158	9.678	9.926	10.33	10.24	10.586	9.122	9.53	10.152	9.98	9.936	10.996	10.212	10.138	11.148	10.716	10.466	10.026	9.508	9.026	9.772	10.278	10.676	9.608	10.45	10.77	12.584	10.196	10.048	9.922	8.322	9.834	11.09	10.128	10.348	9.718	10.462	9.86	11.424	10.69
AHNAK2	9.015	8.045	7.59	9.825	9.225	9.205	9.245	7.66	7.915	9.71	8.88	7.995	7.09	11.875	9.26	6.73	8.005	9.2	9.645	7.57	11.735	8.34	9.455	9.535	9.23	6.735	7.155	8.195	9.56	8.73	9.24	8	7.405	8.755	8.6	10.75	8.945	9.435	7.2	9.885	8.185	10.48	8.89	6.57	7.025	7.615	9.125	12.885	8.02
AHR	11.06	10.18	9.2	10.24	10.5	10.07	11.61	9.33	9.09	8.16	11.45	9.84	11.46	11.28	10.61	9.87	11.47	11.17	11.11	11.82	12.23	11.92	12.22	13.64	11.84	12.21	11.88	10.83	10.05	11.36	12.1	12.06	10.96	11.16	12.31	14.18	12.07	11.5	11.2	12.34	10.98	13.05	11.14	10.86	11.36	11.87	10.28	13.7	13.03
AHRR	6.515	6.68	6.05	6.46	5.31	6.83	6.555	5.015	4.96	5.735	4.56	7.57	5.48	6.26	7.835	6.375	5.15	7.14	5.76	5.47	5.075	6.02	5.895	6.07	5.665	5.57	6.545	5.61	6.66	4.215	8.935	6.565	6.505	7.19	5.1	6.99	5.725	6.445	6.875	5.395	8.64	6.915	4.695	6.875	5.59	6.025	5.13	8.195	5.705
AHSA1	13.18	13.11	12.46	13.61	12.79	12.94	12.44	13.89	13.37	13.52	13.48	13.13	12.33	12.65	14.13	13.47	12.81	13.45	13.07	12.23	13.47	13.03	13.42	12.78	13.46	12.73	12.76	12.84	12.67	13.28	13.18	12.73	12.51	13.12	13.18	13.63	13.23	12.87	13.43	12.17	12.84	13.26	13.69	12.88	12.69	12.74	13.36	13.77	12.66
AHSA2	13.07	12.28	12.1	12.41	12.33	13.28	13.23	12.44	13.16	12.71	12.2	13.8	14.67	12.81	12.86	11.68	13.04	13.88	13.48	12.49	13.66	12.01	13.35	13.72	13.68	13.19	12.9	13.18	12.23	13	12.1	14.17	13.03	12.94	13.88	14.22	13.71	13.11	13.27	12.98	13.35	14.26	13.27	14.43	13.66	13.07	12.81	13.94	13.22
AHSG	9.54	11.18	9.435	8.715	8.03	9.48	9.345	9.115	9.045	8.27	8.385	9.055	9.105	8.795	9.89	8.625	8.8	9.805	8.63	9.175	9.2	9.59	9.7	9.66	7.555	8.22	8.955	9.415	9.285	8.985	10.055	9.68	8.885	9.855	8.235	8.79	9.04	8.4	8.13	8.27	9.79	9.605	9.865	9.15	8.985	9.285	9.58	8.995	8.4
AICDA	5.98	6.71	4.86	3.04	2.17	3.5	4.59	4.57	5.09	2.66	2.89	4.5	4.19	3.2	3.09	2.54	5.17	4.22	2.38	5.13	8.24	4.27	6.21	2.89	3.82	5.35	4.45	4.57	3.83	4.71	5.07	6.02	2.96	3.46	4.85	3.94	3.29	8.48	2.74	4.8	5.44	5.08	6.3	2.38	5.33	8.93	3.47	3.94	5.57
AIF1	13.91	12.92	11.57	13.3	11.82	11.93	13.68	11.1	12.26	10.92	13.9	13.94	12.68	14.09	11.87	12.32	13.76	13.49	13.84	14.45	14.08	13.84	13.49	14.22	13.23	14.14	14.26	12.88	13.09	13.37	13.38	13.97	12.84	13.62	14.57	15.37	13.91	14.26	13.07	13.62	13.51	14.29	13.73	12.49	13.56	13.94	14.05	16.11	13.87
AIFM1	11.225	11.645	10.655	11.275	10.85	10.655	10.845	11.07	11.285	11.525	10.275	11.19	10.58	10.41	11.56	10.265	10.53	11.21	11.27	10.485	11.33	11.15	11.29	11.18	11.12	10.455	10.73	10.815	10.27	10.645	11.11	11.095	10.64	11.405	10.65	11.76	10.87	10.955	10.47	10.595	11.025	11.08	10.695	10.745	10.405	11.06	11.015	12.07	10.59
AIFM2	9.475	10.215	8.22	9.66	8.935	9.3	9.48	7.565	9.015	9.025	9.105	9.8	10.03	10.67	9.965	8.84	9.59	10.925	10.84	9.42	11.22	9.315	10.61	10.96	10.39	9.825	9.715	9.465	10.145	10.06	10.665	10.215	10.125	11.19	9.94	11.93	9.785	9.97	10.06	10.325	9.69	12.245	10.57	9.335	9.64	9.98	10.415	11.4	10.08
AIFM3	7.43	6.96	7.03	5.24	5.03	5.04	6.94	6.72	7.1	3.51	5.49	7.45	7.23	7.94	6.62	6.12	5.78	8.01	7.55	6.94	7.92	7.24	7.89	6.58	6.15	5.72	6.55	6.99	6.86	6.26	7.61	7.45	5.87	7.09	6.82	7.59	6.12	6.89	8.45	6.81	7.34	8.1	7.64	5.34	5.91	6.32	6.96	7.93	6.94
AIG1	12.85	12.83	12.26	13.17	12.1	12.29	13.5	12.6	12.28	12.98	12.77	13.34	12.82	13.63	14.46	12.85	13.12	14.09	12.65	12.41	12.81	13.16	13.05	13.6	13.74	12.65	12.99	13.66	12.74	13.38	13.36	12.71	13.69	14.15	13.14	13.42	13.96	13.72	13.52	12.27	13.48	13.19	12.85	13.7	13.66	12.49	13.51	13.69	13.24
AIM1	10.09	8.885	7.195	7.35	7.19	8.015	9.295	6.16	7.575	5.265	9.385	8.39	8.46	8.965	7.37	7.425	9.385	9.19	9.515	9.55	10.64	8.905	9.425	9.08	8.555	9.885	9.79	8.445	8.41	8.37	8.505	10.09	6.92	8.415	10.275	10.175	8.815	9.655	7.99	9.805	8.615	9.45	9.625	8.04	9.8	9.845	8.895	10.205	8.75
AIM1L	9.515	8.725	7.5	8.74	5.575	5.96	8.3	5.22	5.905	5.135	5.16	6.075	6.99	5.815	11.34	6.005	6.34	6.625	7.735	6.02	6.19	7.34	6.665	5.625	6.57	5.27	6.54	6.295	7.4	6.19	7.35	6.825	5.825	8.3	6.39	6.28	5.335	6.19	5.845	6.52	6.325	6.64	7.295	5.5	5.955	6.815	8.74	6.45	5.7
AIM2	9.41	8.77	5	6.68	6.19	6.13	8.7	4.55	6.96	6.06	6.85	7.85	6.56	9.61	6.87	5.61	7.86	8.03	7.26	8.06	9.88	7.48	10.63	8.85	6.28	8.07	9.08	7.43	7.27	7.13	8.24	9.55	7.26	8.36	9.34	9.61	7.41	8.4	6.43	8.68	8.31	7.63	8.32	6.42	8.64	9.99	7.57	10.05	8.74
AIP	13.1	12.575	12.74	12.68	12.045	12.39	12.33	12.715	12.64	12.69	11.96	13.185	12.28	12.425	12.815	12.79	12.34	13.045	12.895	12.275	12.665	12.34	12.595	12.67	12.285	12.225	12.115	12.305	12.085	11.9	12.395	12.64	12.735	13.09	12.8	13.29	12.75	12.52	12.87	12.295	12.555	12.85	13.09	12.93	12.81	12.77	12.575	12.74	12.115
AIPL1	3.62	5.845	5.37	4.165	2.67	4.175	4.905	3.94	5.24	3.03	3.045	4.46	3.78	4.92	4.57	4.18	4.79	5.45	4.385	4.32	4.1	4.66	4.59	3.3	3.69	3.4	4.455	4.325	4.58	4.24	4.425	6.27	4.99	4.01	3.825	4.665	3.97	3.535	3.585	4.29	5.31	4.77	5.635	4.16	4.89	5.45	5.51	4.18	4.165
AIRE	8.67	8.655	8.655	7.605	6.57	8.145	7.745	8.455	8.695	7.005	7.01	8.205	8.315	7.685	7.88	7.955	8.415	9.305	8.395	8.48	8.62	8.58	8.93	7.615	7.925	8.615	7.91	8.845	8.285	7.735	9.105	8.57	8.255	8.575	8.06	8.86	7.985	7.69	8.49	8.07	9.15	8.39	9.165	8.355	8.295	8.95	8.72	8.185	8.165
AJAP1	6.82	9.92	7.71	11.05	6.02	9.94	7.93	9.86	8.1	7.52	8.86	8.43	7.72	10	12.69	7.97	7.87	10.43	9.17	8.25	9.42	8.28	9.02	9.9	10.54	10.35	8.97	10.36	7.82	8.88	8.13	9.49	11.34	10.27	9.14	11.27	8.9	8.1	8.2	8.47	9.58	9.16	8.73	10.76	8.98	8.52	10.29	11.11	9.61
AK1	11.565	11.91	10.685	11.365	10.715	11.29	11.22	11.245	11.175	10.99	11.13	11.505	10.615	11.13	11.255	10.69	11.145	11.75	11.84	10.96	11.245	11.53	11.65	10.99	11.37	10.96	10.76	11.63	11.02	11.42	11.675	11.005	12.005	12.165	11.515	11.915	11.67	10.77	10.66	11.105	12.14	11.295	12.36	11.53	11.2	11.09	11.665	11.41	10.81
AK2	12.01	11.91	11.2375	11.725	11.365	12.02	11.5975	11.9925	11.68	11.8775	11.5525	12.405	11.67	11.965	12.175	11.6075	11.745	12.5425	12.075	11.335	11.81	11.945	12.05	11.8875	11.9875	11.765	11.73	11.8525	10.925	11.44	11.725	11.785	12.2875	12.245	12.1825	12.385	11.9475	11.835	12.1375	11.2225	12.0675	12.055	11.9925	12.1125	12.075	11.9075	11.575	12.4375	11.9025
AK3	11.18	11.27	10.72	11.16	9.87	11.07	10.08	11.1	10.07	11.69	10.56	11.41	10.06	9.97	11.33	11.01	10.72	10.33	11.03	10.05	10.33	10.71	11.28	10.68	10.57	10.07	10.38	11.48	9.78	10.6	11.1	10.49	11.12	11.43	10.96	11.57	11.35	11.05	10.39	10.25	11.84	10.8	11.53	10.84	11.08	10.87	10.89	11.42	10
AK3L1	9.086666667	9.646666667	9.13	10.28	9.496666667	10.23666667	9.316666667	10.65	9.86	11.19333333	10.00666667	10.99333333	9.426666667	11.07333333	11.07333333	9.916666667	10.46666667	11.04	10.41	9.516666667	11.26333333	10.87666667	10.79666667	10.43333333	11.25666667	9.83	10.01333333	10.61333333	10.36	10.46333333	10.49666667	10.22666667	9.93	10.30333333	10.36666667	11.06	10.65	10.65333333	10.44	9.58	9.973333333	11.53666667	10.23666667	10.83	10.57666667	10.24	10.35	12.71	10.43
AK3L2	7.705	8.53	8.175	8.275	7.71	8.86	7.76	9.09	8.125	8.885	8.61	9.35	8.54	9.425	9.405	8.505	8.915	9.335	8.74	7.72	9.36	9.45	9.44	8.77	9.47	8.27	8.62	9.36	8.82	8.61	8.99	8.59	8.425	8.58	8.945	9.105	9.135	8.96	8.86	7.895	8.895	10.12	8.76	9.615	9.255	8.945	8.905	10.975	8.75
AK5	8.925	8.495	7.545	8.05	6.31	8.07	8.735	7.41	6.655	9.21	9.66	10.04	8.485	9.955	9.025	8.25	8.895	9.905	10.29	8.32	9.46	10.43	10.51	9.565	9.625	8.55	8.9	9.69	9.95	9.855	10.205	10.025	9.58	10.605	9.895	10.54	10.295	9.37	9.12	9.225	9.485	10.075	9.37	9.22	10.245	9.87	9.67	10.64	9.82
AK7	7.95	7.85	6	6.25	5.91	7.91	7.1	6.76	7.06	5.93	7.31	7.98	7.03	7.97	7.69	5.92	7.02	8.09	7.28	7.02	7.73	7.48	7.46	8.27	8.04	6.83	7.17	7.56	7.46	7.46	7.78	7.77	7.38	7.52	7.82	7.82	7.4	8.09	7.71	6.64	7.56	7.54	7.77	7.49	7.44	7.44	8.28	8.91	7.34
AKAP1	14.53	13.78	14.25	14.16	14.61	14.25	13.56	15.18	14.63	14.66	13.83	14.87	13.82	13.73	13.7	13.08	14.33	14.58	14.52	13.45	13.58	14.43	14.28	13.71	13.89	13.58	13.83	14.92	14.11	13.72	13.83	13.57	14.31	14.56	13.91	14.19	14.46	13.87	13.73	13.57	14.87	13.65	14.02	14.46	15.05	14.36	14.16	13.27	13.74
AKAP10	10.99	11.28	10.2	10.41	10.35	11.66	10.47	10.04	10.42	10.43	10.76	11.57	11.07	10.7	11.21	10.59	10.76	11.17	11.29	10.44	11.61	11.01	10.85	10.94	11.55	10.53	11.4	11.58	10.8	10.51	11.17	10.96	10.58	11.53	10.94	11.09	11.09	10.96	11.21	10.86	11.43	11.21	11.43	11.3	11.23	11.64	10.44	11.27	10.41
AKAP11	11.845	12.36	11.52	12.15	11.295	11.925	11.57	11.415	11.445	12.22	11.655	12.71	12.52	11.77	12.88	12.33	12.32	13.015	12.265	11.555	12.1	11.86	12.91	11.59	12.555	11.52	12.355	12.795	11.125	11.885	12.5	12.555	12.805	12.795	12.305	13.04	12.745	12.295	12.74	11.78	13.005	12	12.765	11.92	13.175	12.715	12.32	12.375	12.01
AKAP12	10.67666667	10.52	10.51333333	12.18666667	11.60333333	11.38666667	11.00666667	11.19	11.01	11.75333333	11.29333333	11.11666667	10.05666667	12.62	12.27333333	10.46333333	11.51	12.65333333	11.91	10.95666667	12.4	11.60666667	12.18333333	11.60333333	12.65666667	11.96333333	10.94666667	12.48666667	10.58666667	11.41333333	11.56666667	11.61666667	12.32333333	11.80333333	11.20666667	12.98333333	12.03666667	11.61666667	9.853333333	11.37333333	12.66333333	13.07	12.64666667	10.97666667	11.01	11.18666667	10.81333333	13.79666667	11.08666667
AKAP13	10.3075	10.065	11.735	10.655	11.075	10.5625	10.36	9.39	10.0425	11.38	10.375	10.8775	10.75	10.55	10.2575	10.6675	10.69	12.0775	10.49	10.585	11.6525	10.6975	11.3725	11.015	10.5325	11.4825	10.8525	9.9875	9.7575	10.5325	10.8425	11.355	10.4875	10.32	10.805	12.305	10.8175	10.7125	10.74	11.345	12.2775	12.0575	10.25	11.6125	10.71	11.4975	10.15	11.62	10.75
AKAP14	6.78	7.03	7.03	4.39	3.1	5.74	5.26	6.97	7.37	6.21	4.03	4.28	6.36	4.55	5.58	5.73	5.01	6.89	3.43	6.67	6.63	7	6.9	5.01	6.37	6.05	4.64	7.03	6.08	6.49	7.61	7.26	5.67	5.63	5.78	6.75	4.22	5.02	3.02	6.58	7.49	7.16	7.59	5.18	5.44	5.57	6.05	7.26	4.63
AKAP3	6.2	8.12	5.21	5.02	4.39	7.48	7.44	5.11	7.16	6.4	6.55	8.34	7.48	7.59	6.61	4.71	6.53	8.19	7.44	5.73	7.54	6.52	6.54	7.58	7.11	6.8	7.04	6.42	6.59	6.83	7.25	6.52	7.82	8.15	7.36	7.08	7.08	6.81	7.26	6.27	6.91	7.06	7.19	7.45	7.47	7.57	7.78	7.78	7.05
AKAP4	4.73	7.44	5.27	5.49	2.46	7.46	5.89	5.3	6.55	2.29	5.78	5.42	5.71	7.88	6.58	7.55	6.11	7.34	7.16	5	5.43	5.72	6.52	5.55	6.12	5.63	6.92	7.82	5.9	5.09	5.85	6.13	5.79	8.62	6.31	5.52	5.77	7.06	3.69	5.18	5.95	6.62	7.11	5.57	7.78	6.94	3.34	8.02	4.98
AKAP5	3.02	5	4.11	3.8	4.09	3.19	4.01	2.89	3.64	3.7	5.36	3.75	3.49	4.27	2.87	2.17	3.02	4.54	3.17	2.87	3.83	3.29	4.95	2.49	5.89	4.66	2.38	2.94	2.56	2.56	3.8	3.55	1.96	4.43	2.89	3.52	4	2.63	3.87	4.83	6.52	3.73	2.96	2.2	3.35	5.22	4.1	6.04	4.33
AKAP6	8.876666667	9.873333333	9.01	10.95333333	8.936666667	9.72	9.45	9.083333333	9.066666667	9.876666667	9.436666667	11.10666667	8.896666667	9.906666667	10.77	10.22333333	10.46666667	10.58	9.836666667	8.936666667	9.586666667	9.993333333	10.07333333	9.646666667	10.28666667	10.06666667	9.86	10.22666667	9.776666667	10.33	10.18333333	9.84	10.27333333	10.78	10.01333333	10.51	10.45333333	10.89	9.97	7.173333333	10.83	9.71	10.86	10.29	10.41	10.26666667	10.77666667	10.54333333	8.956666667
AKAP7	9.38	9.75	9.09	10.08	8.55	12.18	10.05	6.6	10.34	8.51	10.62	10.35	9.86	10.3	11.81	13.17	11.33	14.74	12.91	10.06	11.06	9.79	11.83	10.5	11.11	11.44	9.63	14.78	8.45	9.3	10.65	10.29	11.32	12.04	11.1	12.66	9.35	9.99	12.34	10.83	11.55	13.42	13.19	11.06	12.02	12.32	9.42	13.11	9.51
AKAP8	11.87	12.13	11	11.63	11.08	11.89	11.47	11.69	11.85	12	11.32	11.99	11.15	10.83	12.17	11.18	11.48	11.9	11.66	11.11	11.8	11.44	11.7	11.59	11.41	11.62	11.42	11.38	10.6	11.2	11.63	11.74	11.43	12.16	11.73	12.17	11.81	11.74	11.49	11.13	11.79	11.41	11.84	11.59	11.62	11.73	11.43	12.11	11.41
AKAP8L	12.495	12.875	12.015	12.035	11.885	12.32	12.35	12.3	12.285	12.735	12.075	12.425	12.125	11.83	12.93	11.66	12.36	13.02	12.06	11.66	12.03	12.03	12.77	11.955	12.155	12.405	12.555	12.16	11.97	11.665	12.525	12.115	12.64	13.155	12.29	12.825	12.765	12.405	12.185	11.765	12.805	11.945	12.36	12.26	12.77	12.415	12.52	12.67	12.1
AKAP9	9.773333333	10.45333333	9.646666667	9.67	9.043333333	10.77333333	9.65	9.32	9.803333333	9.663333333	9.98	10.68	10.18333333	9.206666667	10.78	9.153333333	10.59333333	10.55333333	9.423333333	9.43	9.616666667	9.486666667	9.85	9.62	9.886666667	9.47	10.04333333	10.25666667	9.613333333	9.256666667	9.443333333	9.76	9.67	10.50333333	9.856666667	9.896666667	10.17666667	9.9	10.00666667	9.266666667	9.896666667	9.353333333	9.95	9.733333333	10.66333333	10.29333333	10.69666667	9.546666667	9.686666667
AKIRIN1	9.89	10.41	8.175	8.685	8.285	9.825	9.595	7.935	7.91	9.35	9.525	10.545	9.505	10.375	9.885	8.675	9.66	11.025	9.815	8.965	9.855	9.865	10.385	10.17	10.735	9.835	10.1	9.125	9.2	9.23	10.295	10.03	9.865	10.075	9.705	10.53	9.665	10.475	9.13	9.375	9.975	9.905	9.345	9.86	10.375	9.55	10.37	10.865	9.945
AKNA	8.85	8.016666667	7.556666667	7.38	6.353333333	7.56	8.606666667	7.053333333	7.963333333	6.593333333	7.893333333	7.75	7.373333333	7.446666667	7.91	7.496666667	8	7.786666667	7.223333333	8.76	9.89	7.86	8.376666667	8.003333333	7.356666667	8.88	8.326666667	7.673333333	6.92	7.576666667	8.02	9.503333333	6.996666667	7.93	8.946666667	9.243333333	7.11	8.256666667	7.2	9.066666667	8.843333333	8.163333333	8.483333333	7.6	8.373333333	8.713333333	7.106666667	8.776666667	7.826666667
AKR1A1	11.935	12.005	10.935	11.61	11.145	11.42	11.595	11.72	11.27	12.665	11.805	12.56	11.26	11.765	12.265	12.09	12.06	12.8	12.245	11.755	12.21	12.33	12.19	12.065	12.105	11.58	12.235	11.86	11.22	11.53	11.625	11.905	11.82	11.825	11.77	12.725	11.755	11.985	11.96	11.34	12.04	11.945	12.255	11.485	12.185	11.775	12.06	12.895	11.47
AKR1B1	13.85	14.85	13.28	14.09	13.19	13.91	13.41	13.91	13.26	13.85	13.47	14.05	13.34	14	14.29	13.52	13.95	15.18	13.88	12.99	13.08	13.92	14	14.07	14	13.25	14.05	14.24	13.15	13.44	14.33	13.57	14.13	14.68	13.71	14.11	14.09	13.71	13.81	13.26	14.41	14.22	14.02	14.17	14.14	13.49	14.01	14.52	13.85
AKR1B10	4.45	6.24	6.095	4.585	5.01	6.285	6.355	4.51	5.29	3.165	5.245	6.355	5.655	6.575	6.125	4.295	6.16	6.53	6.035	4.835	5.42	4.44	4.53	6.145	6.19	4.74	5.34	5.265	5.48	4.55	6.055	6.24	6.28	6.555	4.775	6.15	5.205	4.43	5.135	5.36	5.175	7.14	6.03	5.95	4.99	6.73	6.395	6.285	6.555
AKR1C1	9.526	12.102	10.478	11.914	10.004	11.468	11.364	10.64	11.082	11.234	11.454	12.06	10.734	10.804	11.974	11.216	12.316	12.774	12.472	10.734	10.838	11.85	11.716	11.472	11.844	10.548	11.446	12.612	11.014	12.09	11.808	11.618	12.488	12.298	11.724	12.76	12.29	11.898	11.038	10.978	12.234	12.062	12.022	11.762	12.712	12.118	11.926	12.174	10.494
AKR1C3	9.92	12.22	10.96	13.12	10.38	11.22	11.61	11.13	11.73	11.86	11.38	12.64	12.22	11.61	13.57	11.55	13.12	14.09	12.39	11.81	11.78	12.27	12.49	12.54	12.55	11.08	11.82	12.58	11.21	12.66	11.97	12.3	12.86	11.81	11.78	14.14	11.95	11.78	12.12	12.01	12.53	14.29	12.17	13.2	12.41	12.05	11.67	12.95	11.43
AKR1C4	5.87	6.03	6.8	4.53	2.07	4.84	3.84	6.45	6.62	5.17	2.83	4.65	6.24	3.64	5.31	5.4	4.16	7.65	4.19	6.61	6.77	7.13	6.66	3.58	6.43	6.15	4.36	7.15	6.11	6.38	7.46	7.1	5.61	5.56	3.43	6.95	3.02	5.88	3.7	6.12	6.98	7.04	7.3	5.57	4.1	5.17	3.61	6.93	4.84
AKR1CL2	7.94	8.27	7.83	7.97	6.92	7.96	6.89	8.24	7.62	7.19	6.61	8.13	7.35	6.26	8.19	7.39	7.06	8.47	7.78	7.25	7.59	8.51	8.22	6.71	7.94	7.05	7.62	7.82	7.2	8.11	8.49	8.1	7.96	7.68	7.28	8.3	7.73	8	5.37	7.33	8.54	7.78	8.38	7.82	7	7.05	6.83	8.64	7.16
AKR1D1	3.135	3.205	2.17	2.935	1.825	3.45	3.485	3.08	2.54	2.21	2.91	6.745	3.335	2.9	2.605	2.605	2.975	3.13	2.38	3.19	2.915	3.28	4.915	3.75	2.855	3.73	2.63	3.135	2.755	2.735	2.97	2.79	2.715	5.58	2.58	3.76	3.08	2.94	2.285	2.65	4.885	3.12	3.61	2.975	3.1	2.56	3.78	3.8	1.985
AKR7A2	13.81	12.82	12.41	12.84	12.71	13.37	12.84	12.86	12.54	12.77	12.93	13.37	12.94	14.11	13.32	13.08	13.23	14.13	13.69	12.94	13.53	13.06	13.65	13.6	13.95	13.03	13.12	13.64	12.35	13.31	12.93	13.49	13.3	13.76	13.68	14.58	13.57	13.25	13.15	13.2	13.54	13.97	13.55	12.76	13.67	13.27	13.22	14.12	13.33
AKR7A3	11.07	11.11	9.9	10.57	10.25	11.32	10.54	10.86	10.55	10.42	10.82	11.64	10.58	11.64	11.25	11.07	10.94	11.78	10.98	10.97	11.23	11.24	11.44	11.31	11.52	10.79	11.17	11.34	10.34	11.17	10.92	11.23	10.93	11.61	11.34	12.2	11.16	11.01	10.74	10.88	11.46	11.37	11.39	10.86	11.34	11.19	11.24	11.79	10.94
AKT1	8.85	9.71	8.68	9.07	8.71	9.16	8.39	9.28	8.49	8.97	8.71	9.16	9.3	8.07	8.73	8.78	8.6	9.37	9.29	7.68	8.89	9.56	9.2	8.88	9.18	8.37	8.78	8.71	8.03	9.08	9.27	8.6	8.56	9.02	8.71	9.26	8.69	8.96	8.74	8.47	8.95	8.79	9.81	8.68	8.53	8.87	8.99	9.54	8.33
AKT1S1	8.91	9.68	8.8	8.68	8.37	8.9	8.65	9.01	8.1	8.64	7.96	9.84	8.97	8.38	8.74	9.07	8.48	10.01	9.3	7.96	8.59	9.21	9.04	8.77	9.12	8.35	8.81	9.1	8.08	8.33	9.23	8.64	9.43	9.45	9	9.12	8.41	9.04	8.78	7.91	8.55	9.41	8.91	9.27	8.75	8.97	8.49	8.99	8.77
AKT2	10.96	11.53	11.25333333	11.10666667	11.05333333	10.79666667	11.12666667	11.23	10.18	11.42	10.13666667	11.67	10.92666667	10.38	11.17333333	10.94	10.48333333	11.37666667	11.30333333	10.16333333	10.82333333	10.82333333	10.83	10.86333333	10.74333333	10.66666667	10.63666667	10.85666667	9.91	10.09	11.03	10.68	10.96333333	11.32666667	10.80333333	11.64666667	10.96	10.83333333	10.79333333	10.37666667	10.8	10.84	10.95	10.65	10.81666667	11.22666667	11.21	10.87666667	10.66666667
AKT3	9.94	11.01666667	9.506666667	10.19333333	9.596666667	10.35666667	9.95	9.463333333	10.45333333	10.09	9.933333333	11.53333333	10.2	10.07333333	11.31	10.52	10.49	10.44666667	10.52666667	9.556666667	9.736666667	10.31	10.58	9.933333333	10.45666667	9.896666667	10.19333333	10.49666667	9.406666667	9.726666667	9.97	9.963333333	10.74	11.05333333	10.47	10.76	10.75	10.53	10.62	9.313333333	10.49666667	9.77	10.65333333	10.53333333	10.74	10.5	10.45666667	10.49666667	9.756666667
AKTIP	9.336666667	10.27333333	8.563333333	9.78	8.526666667	9.646666667	9.376666667	8.986666667	9.353333333	8.946666667	8.956666667	9.87	9.723333333	10.14333333	10.10666667	8.88	9.693333333	10.40666667	9.633333333	9.106666667	10.63666667	10.06333333	10.45666667	10.22666667	11.09333333	9.14	9.626666667	10.33333333	8.7	10.13666667	9.773333333	9.606666667	10.37666667	10.31333333	10.00333333	10.47	10.09	9.82	9.573333333	9.156666667	10.30666667	10.61333333	10.09333333	10.57	9.853333333	9.62	9.533333333	10.95666667	9.746666667
ALAD	10.06	10.13	9.57	9.86	9.23	9.845	9.845	9.83	10.11	9.71	9.765	10.405	10.415	10.295	10.29	9.77	9.96	9.905	10.265	9.63	10.375	9.765	10.165	10.225	10.57	9.485	9.66	9.895	9.33	9.855	10.605	9.94	10.34	10.625	9.86	11.335	10.39	9.79	9.26	9.605	10.665	10.485	11.08	10.38	9.95	10.065	10.4	11.415	9.88
ALAS1	9.445	10.35	9.575	10.155	9.245	9.81	9.155	10.27	9.64	10.27	9.915	9.59	9.53	10.175	10.06	10.39	9.935	11.1	9.845	9.525	9.8	10.135	9.91	9.82	10.32	9.34	10.06	9.65	9.215	9.385	10.15	9.685	9.86	10.48	9.94	10.33	10.125	10.005	9.19	8.875	9.675	10.4	10.25	9.94	9.41	9.74	10.135	10.745	9.645
ALAS2	8.73	9.44	8.135	11.025	6.895	9.355	8.615	10.59	11.615	10.69	8.915	9.49	8.65	9.43	9.04	7.3	9.895	11.6	9.03	9.88	8.345	8.735	10.125	9.8	8.365	8.09	8.42	8.665	7.52	9.05	8.92	9.6	9.04	9.675	8.82	8.495	7.79	11.735	10.35	8.8	9.695	9.765	8.775	9.83	8.875	8.905	10.14	9.22	8.455
ALB	4.683333333	4.76	4.92	4.783333333	3.74	4.69	4.176666667	5.283333333	5.896666667	4.163333333	3.536666667	4.853333333	5.2	4.03	4.83	3.92	3.726666667	5.313333333	3.563333333	5.06	4.71	4.703333333	5.636666667	4.203333333	4.656666667	4.326666667	4.693333333	5.323333333	4.37	4.186666667	5.683333333	5.05	5.066666667	4.81	4.523333333	5.113333333	5.72	4.4	4.4	4.58	4.993333333	4.823333333	5.196666667	4.62	4.44	4.646666667	4.87	4.62	3.81
ALCAM	10.075	8.735	9.67	9.345	9	11.12	11.04	8.325	8.625	9.205	11.525	11.17	10.165	10.93	8.48	10.695	11.655	11.46	11.1	10.245	8.86	10.515	10.245	9.25	9.695	8.205	10.3	11.15	10.74	11.32	10.65	10.26	10.125	10.51	10.76	11.585	11.44	11.12	8.86	9.665	10.555	10.83	11.74	8.515	10.9	10.295	11.35	10.64	8.81
ALDH16A1	11.24	10.955	11.275	11.405	11.12	11.05	10.8	11.105	10.195	11.25	10.25	10.93	10.505	10.725	10.44	11.18	10.405	11.26	10.805	11.09	11.685	10.53	11.095	10.735	10.81	11.115	10.945	10.415	10.04	9.84	10.515	11.475	10.38	11.215	11.525	11.5	10.235	10.8	10.64	10.805	10.94	11.145	10.805	11.095	10.18	11.325	10.43	11.24	10.81
ALDH18A1	11.87	12.75	13.18	13.04	13.49	12.34	12.42	12.91	12.85	13.8	11.73	12.21	12.18	11.61	12.95	12.12	11.96	12.81	12.91	11.27	11.97	12.37	12.29	12.13	12.37	11.27	12.07	12.59	11.25	12.08	12.02	11.71	12.97	12.83	11.96	12.75	12.37	11.91	12.14	11.54	12.14	12.18	12.47	11.94	12.71	12.27	12.3	12.61	11.64
ALDH1A1	10.64	10.22	7.75	12.58	9.09	7.39	9.86	6.9	9.44	7.41	9.76	10.73	10.79	11.55	8.99	11.14	10.42	9.95	9.91	11.85	10.61	11.66	11.26	12.99	11.67	11.12	12.33	11.03	9.56	11.09	14.02	12.07	10.52	12.83	11.5	15.2	11.9	11.47	9.5	12.17	11.42	13.06	11.24	8.53	9.87	11.32	10.86	12.87	11.93
ALDH1A2	7.595	5.595	4.665	7.93	5.2	5.875	5.985	4.78	5.61	4.525	4.46	5.785	4.68	5.51	5.225	4.63	4.87	5.915	4.66	4.955	4.81	5.125	4.96	5.86	4.775	5.205	5.94	5.16	4.725	4.955	6.25	6.505	5.415	5.62	4.605	5.46	4.645	4.64	4.845	6.59	7.745	5.07	5.2	6.58	5.165	4.925	9.63	4.975	5.36
ALDH1A3	6.025	6.57	6.935	6.89	5.54	6.125	7.48	6.945	7.78	5.72	8.91	8.46	6.89	7.88	8.3	7.395	7.135	7.745	6.77	7.94	7.05	8.025	9.72	7.16	7.83	8.78	9.09	7.41	5.475	6.69	8.285	8.035	7.565	8.115	7.335	11.06	8.2	6.19	5.4	8.85	8.275	8.86	7.115	9.025	8.515	7.855	6.855	9.21	7.785
ALDH1B1	8.23	9.29	8.86	9.335	8.975	9.325	8.975	9.57	9.465	9.63	8.53	9.39	8.625	8.835	9.55	8.215	9.1	9.855	9.475	8.69	8.755	9.225	9.365	8.925	9.255	8.955	8.82	9.265	8.08	8.78	9.015	8.86	9.04	9.105	9.415	9.635	8.995	8.865	8.765	8.505	8.925	9.55	9.455	9.045	8.885	8.925	9.08	9.96	8.695
ALDH1L1	5.385	7.49	5.19	6.705	4.54	7.17	6.945	4.71	5.975	5.535	6.035	7.24	5.72	6.595	7.105	5.105	7.03	7.54	6.85	5.295	5.525	5.92	5.675	6.395	6.01	6.4	6.755	5.29	5.42	5.495	5.76	5.655	6.745	6.805	6.44	6.005	6.385	6.215	6.175	6.205	5.9	6.345	5.74	6.65	6.865	7.4	7.32	6.03	6.655
ALDH1L2	8.25	8.4	9.09	9.13	8.195	8.62	8.185	9.18	9.12	8.195	8.2	8.15	8.06	8.685	7.99	8.245	8.845	9.205	8.725	8.165	8.63	8.965	8.705	8.08	8.815	8.07	8.16	9.64	8.7	9.345	9.455	8.975	8.655	8.645	8.495	9.865	8.905	7.365	7.495	8.645	9.525	9.26	10.005	8.91	8.97	8.47	8.585	9.22	7.735
ALDH2	13.895	14.39	13.755	14.3	13.81	14.01	13.705	13.415	13.575	13.75	13.97	14.835	13.11	14.465	14.48	13.865	13.71	14.615	14.09	13.515	13.99	13.835	14.77	14.115	14.355	13.42	13.88	13.85	13.9	13.47	14.47	13.79	14.08	13.93	13.845	14.825	14.4	14.075	14.095	13.35	13.74	14.625	13.75	14.13	13.935	13.69	13.91	14.645	13.86
ALDH3A1	4.94	2.87	6.63	2.58	2.85	3.17	4.85	2.83	6.73	2.04	2.74	3.87	4.3	3.82	3.64	3.62	3.02	4.27	5.99	3.95	5.37	4.54	2.79	5.95	4.19	4	4.26	4.06	2.74	4.3	3.42	3.84	3.86	4.79	3	3.51	2.89	2.68	3.89	4.82	3.54	4.15	3.32	2.61	2.79	2.56	3.28	3.54	3.42
ALDH3A2	11.43	11.67	10.99	11.805	10.46	12.665	11.29	11.31	10.795	11.155	12.21	12.86	11.07	13.24	12.86	12.325	13.245	13.24	12.25	11.27	12.11	12.115	12.145	12.54	12.825	12.23	12.195	13.65	11.43	12.23	12.235	12.1	13.03	12.46	13.125	13	12.625	12.195	12.005	12.015	13.175	13.155	13.24	13.165	12.715	12.46	12.12	14.165	11.875
ALDH3B1	6.945	7.715	7.305	6.38	5.83	7.255	7.42	6.785	7.235	6.205	6.895	7.565	7.295	7.47	7.3	6.095	7.335	7.875	7.51	6.665	7.12	7.09	7.185	7.025	6.91	6.575	8.375	7.155	6.685	6.955	7.54	7.265	7.06	7.675	7.19	7.785	6.73	6.83	6.975	7.075	7.955	7.38	7.305	6.67	7.16	7.52	7.45	7.91	7.085
ALDH3B2	5.94	8.04	5.88	6.98	6.25	7.99	6.9	5.99	7.12	6.62	6.81	7.9	7.1	6.88	7.48	6.41	7.28	8.25	7	6.34	6.85	6.93	6.72	7.03	6.76	6.98	7.58	6.09	6.98	6.57	6.79	6.99	8.08	8.43	7.67	7.09	7.65	7.42	6.97	6.85	7.24	7.28	6.91	7.78	7.92	7.78	7.71	7.07	6.82
ALDH4A1	9.843333333	10.39666667	9.39	8.93	8.156666667	9.683333333	9.266666667	9.353333333	9.503333333	8.196666667	8.98	9.816666667	8.68	10.67333333	10.31	8.7	9.62	10.88	9.306666667	9.45	9.95	10.30666667	10.33666667	10.25	10.11	10.2	9.573333333	9.933333333	9.493333333	9.89	10.16666667	10.26	10.01	10.06666667	9.556666667	10.6	9.353333333	9.416666667	9.323333333	9.68	10.28333333	10.58	9.886666667	9.416666667	9.59	9.573333333	9.473333333	11.38333333	9.93
ALDH5A1	9.01	9.756666667	8.953333333	8.983333333	7.986666667	7.95	8.41	9.25	8.973333333	8.04	8.75	9.006666667	8.373333333	9.883333333	10.45333333	8.51	9.426666667	9.896666667	8.15	9.026666667	10.11333333	9.87	10.26	9.2	10.13333333	9.21	9.406666667	9.82	9.006666667	9.573333333	10.59333333	9.98	9.86	10.08666667	8.916666667	10.05	9.876666667	8.8	6.486666667	9.17	10.43333333	9.99	9.95	9.156666667	9.436666667	9.076666667	9.803333333	10.12333333	9.206666667
ALDH6A1	9.9	10.56	9.45	9.93	8.88	10.41	9.77	10.28	10.07	9.81	9.72	10.49	10.22	9.88	11.48	9.89	10.4	10.35	9.82	9.12	10.04	9.74	10.13	10.68	10.11	9.27	10.07	10.49	9.05	10.05	10.49	9.96	10.18	9.97	10.43	10.81	10.09	10.02	10.36	9.73	10.19	10.27	10.8	9.98	10.43	10.59	9.88	11.26	10.1
ALDH7A1	12.63	12.48	12.68	13.26	12.5	12.64	12.4	12.92	12.86	12.9	12.32	13.96	11.71	11.74	13.82	12.42	11.76	13.07	12.39	12.38	11.6	12.73	13.56	12.47	12.01	11.65	13.92	12.56	11.72	11.59	12.45	12.7	13.02	12.8	13.29	12.74	12.22	12.19	12.31	11.44	11.37	12.58	11.28	13.6	12.84	12.45	11.47	11.87	11.91
ALDH8A1	7.485	8.175	8.06	8.425	8.14	8.23	7.29	8.02	8.115	8.52	7.735	8.685	7.755	8.73	9.345	8.055	8.85	8.835	9.195	7.795	8.11	8.79	8.835	8.36	9.615	8.67	9.075	9.48	7.31	8.68	9.27	8.385	10.245	8.215	8.505	9.455	8.325	9.095	8.865	8.22	8.75	8.99	8.925	9.125	9.145	9.43	8.785	7.56	8.51
ALDH9A1	11.77	11.47	9.51	10.86	10.16	11.09	10.66	10.64	10.11	10.43	10.79	11.68	10.63	11.23	11.27	11.08	11.09	11.24	10.61	11	11.6	11.44	11.95	11.69	11.45	10.86	11.3	10.96	10.5	10.92	11.16	11.61	10.77	12.01	11.47	12.73	11.54	11.51	11.51	11.15	11.26	11.82	11.12	11.01	11.69	11.45	11.4	12.17	11.23
ALDOA	14.92	15.25	14.555	15.565	14.535	15.165	14.105	15.425	14.865	15.465	14.36	15.38	14.12	15.4	14.565	15.41	14.68	15.725	15.025	14.585	15.08	14.855	15.3	14.67	14.975	14.495	14.795	14.88	14.835	14.79	14.975	14.88	14.865	15.265	14.78	15.425	14.71	14.57	14.275	14.44	14.72	15.655	14.92	14.585	15.435	14.91	15.195	16.08	14.595
ALDOAP2	10.77	11.24	10.38	10.71	10.41	11.5	10.61	11.8	11.6	11.56	10.81	11.6	10.23	12.21	10.86	11.18	10.64	12.36	11.21	11.35	11.54	11.14	11.98	10.9	11.86	10.55	10.94	10.88	11.28	11.14	11.26	10.96	10.93	11.48	11.05	11.87	11.23	11.17	10.43	10.43	10.55	12.28	11.27	10.73	11.51	10.61	11.68	13.24	11.04
ALDOB	4.086666667	5.45	4.776666667	4.26	3.546666667	4.343333333	4.573333333	4.1	4.676666667	3.676666667	3.48	4.73	3.913333333	5.37	4.98	4.95	5.073333333	6.22	4.843333333	4.126666667	4.32	4.253333333	4.95	3.95	3.89	4.12	4.186666667	5.46	4.593333333	4.963333333	6.726666667	5.256666667	5.413333333	6.02	4.71	5.85	5.956666667	4.11	4.056666667	5.216666667	6.593333333	5.813333333	6.24	4.263333333	4.89	5.046666667	5.656666667	6.91	4.833333333
ALDOC	10.21	10.17	8.14	8.63	7.49	9.16	9.41	7.81	9.14	9.01	10.81	9.01	10.45	12.47	9.79	11.27	11.13	12.35	10.89	10.27	12.1	9.21	11.85	10.93	12.42	9.84	10.22	10.86	9.99	10.02	9.42	10.52	10.92	10.75	11.52	12.55	10.99	10.41	11.47	11.07	11.5	11.77	11.04	11.25	12.09	11.5	10.37	11.68	10.86
ALF	3.1	3.19	2.17	3.92	2.56	3.29	2.26	2.94	3	2.49	3.14	4.15	3.55	2.46	3.74	3.23	2.77	3.31	2.38	2.93	3.09	2.68	2.93	2.89	2.77	3.54	2.85	3.07	2.72	2.81	2.74	2.66	2.85	3.17	2.49	3.98	3.17	2.96	2.56	2.81	3.19	3.07	2.87	2.41	3.14	3.64	3.47	3.71	4.94
ALG1	10.57	10.675	9.8	9.8175	9.8275	10.245	10.225	10.515	10.5	10.3475	9.99	10.785	10.455	10.1975	10.725	10.205	10.325	10.835	10.18	10.07	10.4125	10.645	10.5625	10.2925	10.505	9.385	10.5625	10.355	9.6975	10.3325	10.3025	10.1625	10.4425	10.895	10.3125	10.785	10.51	10.42	10.1575	9.945	10.58	10.69	10.4075	10.125	10.455	10.1925	10.685	11.0225	9.9875
ALG10	8.52	8.25	7.86	8.23	7.93	9.15	8.55	8.72	8.23	8.1	7.86	9.23	8.82	7.7	9.58	8.21	8.67	8.87	8.28	8.15	8.2	7.89	7.9	8.68	8.2	7.06	8.47	8.37	7.7	8.16	8.22	8.21	8.79	8.51	8.51	8.87	9.13	8.87	9	7.96	8.72	8.01	8.29	9.33	8.78	8.53	8.4	8.69	7.41
ALG10B	7.62	7.81	7.16	7.92	7.29	8.72	7.38	7.81	7.77	7.65	7.2	8.39	8.14	6.82	8.52	7.78	8.06	8.17	8	7.41	7.64	7.43	7.12	7.74	7.53	6.5	7.73	7.79	7.12	7.32	7.77	7.65	7.79	7.81	7.61	8.05	8.29	8.05	8.16	7.34	8.01	7.34	7.73	8.32	8.05	8.03	7.72	7.86	6.78
ALG11	9.53	9.96	8.47	9.41	9.22	9.57	9	9.5	9.12	9.64	9.41	10.2	10.24	9.6	9.9	8.98	9.63	10.72	9.88	9.32	9.71	9.62	10.39	9.73	10.1	9.46	9.43	9.99	8.54	9.51	10.16	10.12	9.57	9.82	9.51	10.63	10.2	9.74	10.23	9.28	10.11	10.21	10.47	9.29	9.93	9.84	9.72	10.36	9.17
ALG12	8.91	9.97	8.54	9.31	8.54	9.7	9.1	9.03	9.42	8.79	9.01	10.03	9.82	9.12	9.74	8.67	9.45	10.3	9.34	8.88	9.41	9.28	9.45	9.42	9.27	9.19	9.32	9.14	8.65	8.96	9.36	9.46	9.51	9.81	9.36	10.04	9.47	9.31	9.17	9.07	9.42	9.58	9.43	9.34	9.63	9.78	9.62	9.53	8.99
ALG13	10.81	11.13	9.45	9.87	9.45	10.54	9.84	9.99	10.69	9.6	10.23	10.4	10.16	9.45	10.4	9.71	9.9	10.38	10.42	9.98	10.53	10.73	10.32	10.39	10.21	10.51	10.01	9.94	10.25	10.05	10.26	10.5	9.97	10.7	10.27	10.95	10.4	10.34	10.59	9.9	10.78	10.32	10.07	10.17	10.7	10.1	10.42	11.19	10.09
ALG14	9.67	10.57	8.99	10.23	9.04	10.18	9.36	10.28	8.96	9.95	9.74	10.82	9.72	10.29	10.53	9.67	10.54	11.19	10.3	9.69	9.97	10.51	10.4	10.47	10.63	10.05	9.8	10.19	9.25	10.44	10.13	10.26	10.52	10.35	10.42	11.11	10.57	10.41	10.17	9.95	10.37	10.96	10.68	10.08	10.46	10.22	9.81	11.14	10.1
ALG2	11.26	11.55	10.27	11.08	10.31	10.86	10.79	10.44	10.44	10.75	10.06	10.86	10.67	10.64	11.58	9.97	10.39	10.99	10.38	9.73	10.5	9.75	10.72	10.62	10.57	9.9	10.73	10.74	9.41	9.74	11.01	10.7	10.89	11.14	11.06	11.87	10.52	10.64	10.07	10.36	11.19	11.09	11.39	11.34	10.33	10.56	10.92	11.05	10.6
ALG3	11.01	11.32	11.17	11.02	11.1	11.01	10.805	11.335	11.825	11.25	10.135	10.98	10.655	11.115	11.225	11.15	10.83	11.775	10.86	10.58	10.94	11.155	10.74	10.685	10.685	10.125	10.58	10.47	10.275	10.37	10.665	10.96	10.645	11.315	10.985	11.37	11.02	11.105	10.835	10.345	10.355	11.28	11.01	10.49	10.76	10.98	11.085	11.095	10.32
ALG5	13.57	13.75	12.89	13.63	13.39	13.67	12.8	13.98	13.72	13.93	13.17	14.16	13.52	13.23	14.16	13.69	13.85	14.53	14.04	13.7	13.12	13.69	14.28	13.13	13.57	12.77	13.5	14.32	12.78	13.71	14.15	13.58	13.97	14.21	13.71	14.62	14.05	13.59	14.28	13.28	14.39	14.09	14.31	13.19	14.5	13.64	13.42	13.87	13.13
ALG6	10.45	10.66	9.58	11.13	9.9	10.42	10.3	11.09	10	11.32	9.64	10.92	10.48	9.93	11.04	10.43	10.48	11.44	10.8	10.32	10.87	10.68	10.78	11.08	10.93	10.46	10.43	10.54	9.46	10.43	10.71	11.05	10.26	11.39	10.78	11.31	10.94	10.66	10.68	10.39	10.66	10.4	10.84	10.41	11.22	11.06	11.07	11.54	10.34
ALG8	11.95	12.37	12.66	12.39	12.5	12.12	12.65	12.82	12.85	12.8	11.48	12.31	12.05	12.22	13.07	12.85	12.07	13.24	12.59	11.96	12.17	12.13	12.4	12.6	11.99	11.88	11.98	12.11	12.09	12.07	12.32	12.22	12.51	12.8	12.73	13.17	12.59	12.68	12.93	11.72	12.23	12.44	12.3	12.7	12.5	11.99	11.49	12.62	11.91
ALG9	10.25666667	11.09333333	10.81666667	11.28	10.74333333	11.40333333	9.923333333	11.48666667	11.45	11.61	10.31666667	11.69	9.86	10.21333333	10.93	10.68333333	10.55666667	11.71	9.916666667	10.33333333	10.07666667	10.99666667	11.24	10.91666667	10.63	10.49333333	10.45666667	10.93666667	9.646666667	10.87333333	11.29	10.89333333	11.02666667	11	11.08	11.49666667	11.23333333	10.78333333	10.79666667	10.37333333	11.47333333	10.9	10.30333333	10.52666667	11.01	10.67333333	10.23666667	10.83	10.43666667
ALK	12.71	12.33	10.26	12.54	12.9	12.33	12.76	13.54	10.86	17.26	8.63	12.41	11.6	11.02	12.12	7.97	8.85	12.8	10.84	11.1	8.74	9.99	11.7	11.72	11.07	11.76	10.44	13.18	10.98	8.75	11.24	10.82	12.89	12.03	9.33	11.67	11.55	10.68	11.64	11.67	12.77	11.24	10.71	12.11	11.07	10.78	11.29	12.59	10.97
ALKBH1	10.27	10.02	9.4	9.82	8.83	9.7	9.2	9.79	9.48	9.71	9.32	9.93	9.37	9.04	9.9	9.48	9.55	9.55	9.57	8.63	9.41	9.19	9.32	9.27	9.24	8.55	9.26	9.51	8.58	9.6	9.44	9.64	9.15	9.79	9.73	9.93	9.46	9.36	9.7	9.05	9.69	9.31	10.13	9.31	9.66	9.61	9.98	9.56	9.12
ALKBH2	11.025	11.165	11.9	11.475	11.19	11.75	10.855	12.295	12.02	12.2	10.44	12.225	11.025	10.515	11.785	12.24	10.895	11.65	11.43	10.79	11.09	11.08	11.325	10.975	10.885	10.71	11.085	11.35	10.425	10.725	10.86	11.08	11.385	11.555	11.21	11.85	11.215	11.115	12.145	10.67	11.05	10.915	11.42	11.525	11.455	11.05	10.585	11.32	10.495
ALKBH3	10.25	9.53	9.19	10.12	8.89	9.75	9.51	9.69	9.39	9.33	9.42	10.34	9.54	9.74	10.04	9.78	9.5	10.29	10.18	9.43	9.81	9.49	9.88	9.9	9.93	9.49	9.24	9.55	9.1	9.87	10	9.82	9.63	9.88	9.43	10.97	9.99	9.55	9.73	9.57	10.18	10.13	10.33	10.2	10.02	9.67	9.8	10.18	8.75
ALKBH4	11.29	11.6	10.45	10.82	9.99	11.4	10.1	10.6	10.58	10.62	10.47	11.62	10.97	10.42	11.24	10.75	11.16	11.77	11.14	10.57	10.54	10.91	11.2	10.98	10.99	10.39	11.23	11.43	10.21	10.95	11.34	10.91	10.97	11.65	10.71	11.4	11.15	10.95	11.36	10.77	11.66	10.9	11.04	11.15	11.55	11.02	11.33	11.34	10.72
ALKBH5	9.805	10.43	9.105	9.38	8.985	10.41	9.375	9.73	9.775	9.69	10.285	10.59	9.65	10.665	9.73	8.99	10.375	11.125	10.305	9.555	10.74	10.53	10.71	10.785	11.185	10.405	10.405	10.585	9.54	10.37	10.715	10.475	10.15	10.2	9.93	10.85	10.58	10.055	9.885	9.745	10.255	10.925	10.635	10.565	10.745	10.44	10.02	10.425	10.455
ALKBH6	9.3	9.97	8.17	8.71	7.99	8.97	8.72	8.81	8.28	8.66	8.61	10.03	8.72	9.46	9.3	7.45	8.82	10.25	9.34	8.18	10.06	8.7	9.69	9.23	9.99	8.49	8.91	9.15	8.26	8.65	9.5	8.89	9.22	9.78	8.92	9.6	9.53	9.43	8.91	8.67	9.27	10.66	9.14	8.75	8.91	8.94	9.21	10.27	8.98
ALKBH7	12.78	13.8	12.8	13.21	12.65	13.1	12.42	13.38	12.89	13.26	12.31	13.21	12.25	12.56	13.01	13.09	12.19	13.63	12.61	12.29	12.57	12.77	13.02	12.83	12.62	12.23	12.34	12.84	12.27	12.11	12.9	12.58	12.59	13.2	12.67	13.25	12.89	13.11	12.38	12.05	12.88	13.03	12.58	12.42	12.67	12.96	12.4	13.58	12.18
ALKBH8	8.63	9.06	9.14	8.65	8.92	9.37	8.38	9.85	9.22	9.46	8.44	9.92	8.88	8.67	9.41	8.81	8.81	9.62	8.57	8.52	8.89	9.26	8.97	8.8	8.58	8.22	8.68	9.34	8.15	8.77	9.25	9.01	9.27	9.32	9.03	9.33	8.96	8.73	8.68	8.83	9.54	8.85	8.91	8.85	9.38	9.34	8.78	8.65	8.1
ALLC	7.35	7.9	6	5.59	5.39	7.86	8.01	7.25	7.15	6.16	6.84	8.25	6.59	7.14	7.48	6.35	8.05	8.56	6.92	7.35	7.47	7.72	7.5	9	8.11	7.02	7.21	9.34	6.99	7.39	8.12	7.89	9.09	8.16	7.53	9.86	7.87	7.64	7.4	7.63	8.2	8.22	7.8	9.03	9.25	8.02	7.67	8.91	8.24
ALMS1	11.85	12.185	11.525	11.275	11.355	12.26	10.775	12.44	11.615	11.635	10.545	11.685	11.82	10.105	11.49	10.795	11.08	11.61	11.735	10.625	10.845	11.315	11.38	11.02	10.955	9.845	10.795	11.87	10.395	10.755	10.58	10.93	11.48	11.65	11.135	11.56	11.485	11.1	11.35	11.03	11.54	11.1	11.375	10.985	11.36	11.395	11.09	11.825	10.375
ALOX12	5.805	7.5	5.87	5.24	4.455	7.11	6.185	5.825	6.945	5.325	5.68	6.755	6.37	6.935	6.505	5.555	6.525	7.905	6.445	6.15	6.37	6.145	5.945	6.035	6.16	6.005	6.015	6.07	6.72	6.345	7.05	6.71	6.615	7.005	6.485	6.58	5.68	5.915	6.04	6.265	6.775	7.12	7.235	6.21	6.45	6.015	6.735	6.705	5.89
ALOX12B	7.07	8.64	7.38	7.96	7.03	8.41	8.17	6.89	8.14	7.53	7.88	8.93	5.98	8.12	8.98	7.57	8.05	8.81	7.98	8	8.19	8.44	8.28	8.02	8.04	8.04	8.29	8.21	5.39	8.05	8.4	8.2	8.27	8.52	8.11	8.64	8.1	8.12	7.81	8.15	8.07	6.37	8.47	8.11	7.9	8.29	8.09	8.66	7.86
ALOX12P2	5.855	5.84	5.76	5.06	3.685	5.815	6.12	6.175	6.31	4.475	5.085	6.595	5.47	5.66	6.975	5.125	5.55	5.94	6.07	5.715	6.41	6.295	6.47	5.26	5.35	5.095	5.6	6.245	5.835	5.705	6.715	6.66	6.345	6.37	5.915	6.365	5.445	5.43	4.985	6.555	6.735	5.39	6.755	6.62	6.105	6.48	5.805	6.305	5.46
ALOX15	5.13	6.66	5.29	6.295	4.795	6.25	6.455	5.295	6.31	5.23	5.17	6.26	5.42	5.9	6.285	6.03	6.285	6.865	6.075	5.38	5.37	5.845	5.965	5.34	5.405	5.63	5.595	5.27	5	5	5.48	5.61	6.02	6.13	6.09	5.715	5.795	5.73	5.87	5.9	6.005	5.85	5.535	6.125	5.93	6.79	6.675	5.595	5.96
ALOX15B	8.58	8.64	7.01	6.96	7.79	8.52	7.18	6.89	7.53	6.88	10.17	8.97	7.32	10.09	6.93	6.48	10.32	10.7	9.72	9.63	8.73	9.47	8.08	7	9.09	7.78	9.67	7.53	10.23	8.65	8.41	9.65	8.73	8.12	7.57	7.21	9.74	9.5	7.3	8.83	7.18	10.2	10.73	8.41	8.63	8.54	9.58	8.56	7.66
ALOX5	12.27	11.03	8.18	10.71	9.26	10.67	11.36	8.45	9.85	8.94	11.08	10.73	11.14	10.98	9.4	9.15	11.12	11.6	11.57	11.5	12.04	10.74	10.88	11.55	9.94	11.81	11.19	10.89	10.09	9.97	9.69	12.02	10.08	10.47	11.41	12.63	10.9	11.66	10.56	11.81	10.32	11.61	11	9.57	11.63	11.09	10.43	13.31	11.29
ALOX5AP	10.525	9.85	7.655	8.8	7.49	9.85	10.215	7.615	8.945	7.165	10.665	9.815	10.41	9.305	8.35	7.845	9.88	10.38	10.46	10.42	11.265	9.81	9.72	10.19	8.62	10.595	10.3	8.825	8.815	9.245	8.99	11.03	8.425	9.155	10.73	11.7	10.135	9.855	8.745	10.5	9.6	9.97	9.585	8.055	10.36	10.52	9.455	12.335	10.58
ALOXE3	7.9	8.64	8.83	7.89	6.89	8.1	7.38	8.23	8.7	7.09	7.06	7.81	8.71	7.32	8.41	8.25	8.46	8.03	8.21	8.41	8.49	8.69	8.62	6.79	7.91	7.35	7.83	8.54	8.4	8.51	8.69	8.65	7.5	7.76	7.97	8.67	7.07	7.39	7.46	8.2	8.82	8.69	8.91	7.21	7.72	8.1	8.42	8.68	7.87
ALPI	8.39	9.29	8.12	7.9	7.11	9.14	8.58	8.32	8.39	7.66	8.4	9.53	8.64	8.57	8.83	7.88	8.57	9.53	9.23	8.41	8.59	9.55	9.15	8.57	8.4	8.22	8.5	8.69	8.41	8.5	9.01	8.82	8.83	9.28	8.85	8.98	8.78	8.49	8.23	8.28	8.93	8.84	9.01	8.67	9.04	9.17	9.08	8.84	8.19
ALPK1	11.81666667	11.67666667	10.46	11.04	10.63	11.18666667	11.80666667	10.59333333	11.02333333	10.1	11.28666667	12.03666667	11.31666667	11.84333333	11.2	10.59666667	11.94666667	11.8	11.80333333	11.79333333	12.3	11.77333333	11.74666667	12.05	11.65666667	11.42666667	12.14	11.42333333	11.25333333	11.46333333	11.84666667	12.25333333	11.43333333	11.71333333	12.18	13.09666667	11.90333333	12.11666667	11.21	11.69333333	11.67666667	12.10666667	11.77666667	11.55666667	11.69333333	12.07333333	11.76333333	12.92333333	11.77
ALPK2	6.96	6.99	6.58	6.25	6.96	6.21	6.86	4.04	6.66	3.89	5.77	6.67	10.83	6.55	6.09	5.26	6.71	6.41	6.65	5.22	7.73	5.99	5.97	5.94	6.02	6.09	6.5	6.46	5.55	5.46	5.99	7	6.46	6.96	6.17	5.71	6.94	5.92	5.84	5.13	6.26	6.61	6.63	5.67	6.65	7.89	5.25	5.53	5.79
ALPK3	7.86	9.04	6.3	6.94	6.97	9.54	8.74	5.4	7.54	7.22	8.54	9.48	8.12	8.97	8.56	8.71	8.57	9.45	9.15	7.69	8.83	8.06	8.5	8.69	8.38	8.77	8.49	9.34	7.68	7.76	8.8	8.62	8.99	9.31	8.87	8.88	9.06	8.68	9.29	7.43	8.3	8.7	7.84	9.04	9.34	9.07	9.21	7.58	8.82
ALPL	8.46	8.46	8.045	7.265	7.285	8.445	7.955	7.715	8.56	6.465	7.42	8.21	7.895	7.365	8.305	7.74	8.195	8.495	7.27	8.22	8.355	8.055	8.32	7.94	7.745	8.22	7.93	8.555	7.545	8.445	8.46	8.695	7.82	8.24	8.27	7.935	8.07	7.575	7.23	8.24	8.9	8.05	8.8	8.655	7.87	8.255	8.935	8.37	7.52
ALPP	9.4	10.07	9.46	8.71	7.9	9.84	8.83	9.58	9.41	8.49	8.53	9.27	9.68	8.34	9.59	9.41	9.16	10.2	9.04	9.45	9.49	9.81	9.74	8.55	8.99	8.93	9.16	9.77	9.67	9.59	9.86	9.78	9.51	10	9.62	9.94	9.11	9.27	8.75	9.24	9.98	9.71	10	9.35	9.28	9.4	9.45	9.89	8.48
ALPPL2	8.585	8.73	9.14	7.705	6.085	7.98	7.94	9.31	9.115	6.99	6.895	7.79	9.06	8.47	8.75	8.7	8.495	8.705	7.395	9.04	9.085	9.525	9.435	7.795	8.875	8.94	8.115	9.345	8.805	9.05	9.47	9.415	8.61	8.475	8.285	9.46	7.16	7.155	8.725	8.935	9.64	9.36	9.67	7.98	8.275	8.63	8.06	9.625	7.93
ALS2	8.13	9.026666667	8.283333333	12.71666667	7.486666667	9.226666667	8.296666667	7.623333333	8.12	8.353333333	7.77	8.51	8.713333333	8.31	8.91	7.306666667	8.463333333	9.666666667	9.143333333	7.613333333	8.19	8.396666667	8.573333333	8.53	8.553333333	7.856666667	8.46	9.036666667	7.82	7.98	8.413333333	8.83	9.086666667	8.993333333	8.196666667	9.623333333	8.6	8.396666667	8.63	8.653333333	9.19	9.17	8.643333333	8.583333333	8.353333333	8.446666667	8.37	9.16	8.116666667
ALS2CL	9.915	9.325	8.8	8.46	7.475	10.91	9.25	9.11	8.84	7.81	10.205	10.885	9.91	10.215	9.85	10.285	10.365	10.27	10.335	10.25	10.665	10.655	10.56	10.51	10.615	10.36	10.185	9.855	9.975	10.48	10.93	10.775	10.59	10.26	10.47	11.08	10.855	10.27	10.655	10.12	10.865	10.915	10.52	10.64	10.325	10.23	11.02	10.985	9.81
ALS2CR11	8.91	10.03	8.94	15.35	5.72	8.82	7.43	7.77	8.48	9.47	6.94	8.27	5.71	5.97	9.87	8.58	7.97	9.98	5.48	6.99	7.52	8.34	8.12	8.4	6.61	6.61	6.42	7.88	6.55	8.36	5.97	7.75	8.36	8.88	5.45	10.43	8.53	8.01	9.32	7.28	7.7	7.36	6.51	6.44	8.04	6.66	8.89	9.01	6.83
ALS2CR12	3.7	5.35	3.68	7.58	2.1	4.11	4.67	6.9	3.46	1.89	2.79	6.52	3.1	5.07	3.89	2.43	4.58	4.23	5.05	3.36	5.75	2.66	4.5	5	4.15	3.83	4.02	3.04	2.66	2.66	2.89	4.58	3.38	2.81	3.93	4.93	4.32	4.93	4.42	6.22	4.91	5.4	4.86	5.27	5.83	4.77	5.02	5.7	4.18
ALS2CR13	10.53	11.135	10.695	10.275	9.72	10.78	10.62	10.57	10.7	10.735	10.41	11.14	10.43	9.885	11.46	10.185	10.875	10.945	11.095	10.43	10.55	10.39	10.68	10.31	10.225	9.805	10.515	10.755	10.175	10.35	10.21	10.745	10.42	11.105	11.065	11.46	10.94	10.595	10.89	10.23	10.79	10.015	10.675	11.065	11.035	10.91	11.125	10.445	10.025
ALS2CR2	10.45	11.07	10.075	15.075	10.05	11.22	10.195	10.535	10.64	10.225	10.115	10.81	9.895	10.525	11.305	10.11	10.4	11.88	10.905	9.875	10.225	10.88	11.035	10.575	10.57	9.55	10.76	11.37	9.97	10.505	10.805	10.58	10.25	11.445	10.95	10.775	10.73	10.515	10.165	10.235	11.08	11.285	10.655	10.64	11.065	10.49	11.095	11.45	9.95
ALS2CR4	12.075	12.395	11.735	16.93	11.995	12.93	11.32	12.14	12.23	12.375	11.28	12.35	11.36	11.43	12.28	11.03	11.985	12.91	12.61	11.1	10.955	11.785	12.45	11.985	11.97	11.14	11.76	12.825	11.39	11.51	11.845	11.61	12.485	12.175	12.19	11.98	12.17	11.745	11.83	11.47	12.69	12.025	11.935	12.375	12.28	11.89	11.37	12.79	10.815
ALS2CR7	7.08	6.97	7.08	6.17	3.26	6.38	5.63	7.13	7.3	4.32	6.14	4.25	6.16	6.53	6.54	6.61	5.29	6.98	4.09	6.94	7.37	7.13	7.68	5.68	6.24	6.74	5.91	7.02	6.55	6.61	7.77	7.91	6.15	6.92	6.36	7.21	5.44	5.82	4.1	6.87	8.34	7.86	7.75	5.94	5.82	5.59	5.68	7.02	5.22
ALS2CR8	8.333333333	8.336666667	7.86	8.196666667	7.99	8.833333333	7.776666667	7.92	7.906666667	8.343333333	7.77	8.136666667	8.54	7.843333333	8.913333333	8.396666667	8.356666667	8.486666667	8.336666667	7.573333333	8.246666667	7.886666667	8.563333333	7.95	7.913333333	7.053333333	8.093333333	8.886666667	7.086666667	7.666666667	8.143333333	7.933333333	8.516666667	8.95	8.46	8.776666667	8.283333333	8.183333333	7.94	7.846666667	8.553333333	8.206666667	8.6	8.14	8.816666667	8.106666667	8.673333333	8.31	7.843333333
ALX3	7.13	8.83	7.56	7.24	6.54	8.02	7.56	6.69	7.16	7.54	6.99	7.56	7.46	7.55	8.47	8.49	7.66	8.2	7.93	6.65	6.83	7.29	7.49	7.13	7.18	6.4	7.73	7.38	7.51	7.18	7.74	7.64	7.68	8.8	7.67	7.21	7.36	7.27	7.31	6.69	7.03	7.7	8.02	7.69	7.95	8.09	8.15	7.02	7.29
ALX4	7.15	7.81	7.36	6.41	5.19	8.07	7.48	6.79	7.19	6.15	6.52	7.78	7.06	7.27	7.13	7.3	5.89	8.48	7.39	6.81	6.9	7.37	7.16	5.2	6.9	6.8	7.37	7.58	7.33	7.13	7.79	7.5	8.63	8.49	6.61	7	5.43	6.8	6.89	6.61	7.33	7.31	7.61	5.94	6.29	7.29	6.1	7.02	7
AMAC1	3.19	3.32	2.17	3	2.04	3.39	2	3.09	2.51	2.51	2.7	4.56	2.38	2.29	2.46	2.43	2.81	3.29	2.38	3.1	2.56	2.89	3.02	2.7	2.96	2.38	2.98	3.22	2.77	2.74	2.93	2.79	2.63	3.29	2.49	3.81	3.1	3.09	2.54	2.1	3.34	3.14	2.96	2.2	3.23	2.56	3.36	3.86	2.14
AMAC1L2	8.88	10.14	8.88	9.31	9.42	8.68	8.74	8.88	8.73	9.2	9.21	9.99	8.86	9.25	10.03	9.39	9.58	9.2	9.95	8.63	9.01	8.2	9.5	8.55	9.26	8.39	9.47	9.76	8.96	8.33	10.09	9.54	9.36	10.14	8.92	8.72	8.62	9.12	8.77	9.15	9.66	9.02	9.74	9.06	10.07	9.54	9.96	8.76	8.69
AMACR	8.59	8.49	7.83	8.59	8.21	8.74	8.63	8.75	8.45	8.32	8.75	10.12	8.77	9.47	10.13	9.04	8.84	10.07	8.63	8.73	9.25	9.94	10.29	9.32	9.54	8.62	8.56	10.32	7.94	8.98	10	9.32	10.01	9.7	9.3	9.37	8.72	9.35	9.65	8.53	9.25	10.3	8.99	9.14	9.27	9.72	9.05	10.04	8.71
AMBN	6.32	9.08	7.12	7.58	6.79	8.79	8.29	6.43	7.79	7.18	7.66	9.04	7.78	8.38	7.88	6.64	8.27	9.17	7.93	6.68	7.4	7.11	6.84	7.88	8.01	7.89	8.41	6.56	8.38	7.7	7.26	7.52	8.75	9.12	8.46	8.05	8.32	8.3	7.69	7.1	7.41	8.07	7.15	8.51	8.38	8.44	8.79	8.56	7.78
AMBP	6	3.17	3.49	4.58	2.32	3.23	3.91	3.02	2.83	2.32	2.56	4.39	3.2	3.1	4.54	2.87	2.66	3.14	2.38	3.09	2.54	2.68	2.93	2.56	2.87	2.35	2.83	3.14	2.96	2.7	2.94	3.42	2.35	3.47	3.51	3.69	6.33	2.93	2.41	3.98	3.31	3.09	3.25	2.98	3.09	3.41	3.29	8.47	1.96
AMD1	11.98	12.33666667	12.07333333	12.35	12.25333333	12.13666667	11.85666667	12.59	12.40666667	12.91333333	12.13	12.88666667	12	11.80666667	12.8	11.81666667	12.58333333	13.01	12.75666667	11.77	12.42333333	12.28	12.61333333	12.04333333	12.51333333	12.53	12.12666667	12.7	11.7	12.24666667	12.46666667	12.31	12.43	12.54333333	12.3	12.79333333	12.6	12.7	12.12666667	11.82	13.12666667	12.26666667	12.66333333	12.31	12.31666667	12.33333333	12.3	13.01666667	11.92
AMDHD1	8.78	8.69	7.04	7.53	6.51	7.52	8.25	6.11	7.84	7.28	7.17	8.64	9.97	8.03	9.24	8.48	8.47	8.03	8.09	7.12	7.93	7.56	7.66	7.77	9.58	7.87	8.2	8.6	7.76	7.88	9.13	8.1	9.09	9.61	8.34	8.5	7.73	7.5	7.51	8.43	7.12	8.27	8.68	7.91	7.83	7.81	7.91	8.93	8.09
AMDHD2	8.03	8.35	7.41	7.01	6.33	8.22	8.16	7.69	7.88	7.55	7.95	8.89	8.85	8.57	8.14	7.37	8.42	8.93	8.57	8.3	8.27	8.42	8.32	8.33	8.15	8.05	8.39	7.95	7.33	8.13	8.4	8.92	8.6	8.26	8.2	8.74	7.57	8.16	8.21	7.73	8.33	8.74	8.55	7.91	8.21	7.9	7.07	9.12	7.98
AMELX	5.4	7.66	5.16	6.41	6.14	7.4	7.47	2.94	6.01	6.73	6.39	7.63	6.18	7.45	7.55	5	7.44	7.82	7.36	5.01	5.65	6.48	5.75	6.8	6.8	6.95	6.92	5.49	4.09	4.98	6.5	6.14	7.09	7.25	6.94	3.85	6.97	6.7	6.9	5.82	5.65	6.69	6.63	6.8	7.18	7.57	7.5	5.62	6.77
AMELY	4	7.1	3.28	4.75	4.28	6.66	6.49	3.25	5.03	5.42	5.86	6.93	5.43	6.48	5.96	2.51	5.75	6.97	6.31	3.99	4.98	4.74	4.31	5.77	5.71	5.89	6.16	3.19	4.45	4.38	5.36	4.92	6.35	6.57	6.11	4.43	6.26	5.87	5.8	4.88	4.99	5.47	5.13	6.37	6.66	6.81	6.84	5.1	6.16
AMFR	11.185	11.55	10.4	11.425	10.655	11.36	11.61	11.03	11.355	10.125	10.675	11.63	10.83	11.335	11.72	10.18	11.465	12.585	11.485	10.955	11.675	11.045	11.375	11.54	11.805	10.41	11.975	11.56	11.17	11.455	11.85	10.495	11.18	12.11	11.175	12.075	11.69	11.455	10.275	10.99	11.925	12.23	12.005	11.03	12.04	10.825	11.695	12.56	11.205
AMH	8.81	11.93	11.74	11.79	11.24	10.75	7.52	10.49	11.67	11.81	9.98	8.69	9.97	7.07	11.26	11.23	10.42	10.69	10.78	8.8	7.82	10.44	11.27	6.71	8.47	8.04	9.17	11.01	7.78	9.77	10.76	8.15	11.01	11.09	8.06	8.64	9.07	8.13	8.72	9.8	10.85	8.1	10.58	7.86	11.42	8.85	10.51	10.57	7.88
AMHR2	8.2	9.47	6.04	5.68	4.68	7.99	7.09	6.35	6.48	5.14	7.75	8.25	7.55	6.68	7.62	7.36	6.88	8.42	9.13	7.59	6.94	7.37	8.34	6.65	6.27	5.89	7.54	6.96	7.14	6.94	7.93	7.67	7.48	8.45	7.07	9.11	8.74	8.95	6.47	6.53	7.38	7.18	7.15	6.56	8.58	8.12	8.64	8.1	6.86
AMICA1	11.045	10.06	7.255	9.395	6.57	7.56	10.975	6.67	7.73	5.925	10.22	9.885	10.025	8.955	8.93	8.655	10.41	9.89	9.36	11.155	12.2	10.075	10.875	10.9	9.015	11.265	11.42	9.495	8.53	9.815	8.785	11.64	8.08	9.48	11.715	12.175	10.29	10.295	9.805	11.165	9.83	11.14	10.605	7.825	11.02	10.965	10.39	11.495	10.78
AMIGO1	7.2	7.775	7.16	6.775	6.05	7.115	7.555	7.29	7.165	7	7.025	8.465	7.555	8.355	8.15	6.335	7.905	8.775	7.605	7.475	8.21	8.085	7.885	7.955	8.345	7.3	7.8	7.46	6.97	7.46	8.32	8.06	7.975	8.53	7.805	8.065	7.915	7.36	7.605	7.7	7.935	8.105	7.925	8.3	8.165	8.015	8.45	8.085	8.125
AMIGO2	8.99	9.44	7.13	8.79	7.24	7.12	10.19	6.22	8.32	7.69	13.44	13.92	11.97	12.81	13.46	10.18	13.16	8.4	12.35	12.45	12.45	12.64	13.66	12.82	14.23	10.15	12.8	10.56	13.13	12.65	12.84	13.29	9.08	14.34	12.31	10.57	14.4	14.17	12.58	10.14	11.19	8.5	11.8	12.29	13.04	13.14	8.71	11.98	11.2
AMIGO3	8.56	9.15	8.92	8.96	8.95	8.98	8.32	9.29	8.89	9.1	8.19	9.25	8.69	8.24	8.87	8.11	8.34	9.61	8.99	8.53	8.46	8.78	8.9	8.68	8.24	8.32	8.57	8.78	8.51	8.49	8.97	8.64	9.03	8.93	9.31	8.91	8.95	8.51	8.4	8.44	9.28	8.64	8.97	8.9	8.73	9.06	8.63	8.97	8.58
AMMECR1	6.47	6.31	6.925	6.11	5.495	6.97	6.495	8.05	7.6	7.65	5.11	7.06	5.67	4.735	6.86	8.365	6.07	5.99	6.405	5.395	6.565	6.825	5.885	5.595	6.235	5.21	6.36	5.82	5.42	5.295	5.285	5.755	6.025	6.49	6.09	6.79	5.555	5.55	5.66	5.95	5.73	5.565	5.39	5.695	6.5	6.935	6.13	7.725	5.735
AMMECR1L	9.495	10.065	9.36	9.465	8.955	10.335	9.215	9.85	9.5	9.475	9.595	10.6	10.01	9.525	9.865	9.7	9.78	10.43	10.535	8.885	9.67	9.93	9.895	9.915	10.24	9.315	9.995	10.25	8.65	9.71	9.535	9.815	10.25	10.34	9.89	10.77	9.715	9.79	9.74	9.465	9.745	10.185	10.12	10.215	10.17	10.32	9.945	10.13	9.135
AMN	7.836666667	8.466666667	8.46	7.82	7.573333333	8.416666667	7.79	8.213333333	7.99	7.19	7.28	7.503333333	7.996666667	7.516666667	8.4	8.87	8.346666667	8.55	7.826666667	7.823333333	8.16	7.846666667	7.896666667	6.65	7.53	7.583333333	7.853333333	8.593333333	7.653333333	7.76	8.273333333	8.54	7.75	8.45	8.386666667	8.486666667	8.293333333	8.036666667	8.18	8.023333333	8.86	8.15	8.62	7.766666667	8.523333333	8.783333333	8.33	8.413333333	7.63
AMN1	9.69	10.79	9.49	10.02	9.08	10.11	9.04	9.6	9.87	10.31	9.51	11.14	9.61	9.34	10.45	9.75	10.31	10.75	9.59	9.5	10.23	10.07	10.54	9.64	10.58	9.01	9.75	10.16	9.91	9.78	10.83	9.89	9.65	11.01	9.78	10.65	11.05	10.53	10.24	9.46	10.68	9.57	10.22	10.62	9.9	9.92	10.5	10.44	9.19
AMOT	8.715	8.31	7.68	6.135	5.325	8.295	5.9	6.82	8.245	6.38	5.96	7.85	6.67	6.45	7.96	6.24	7.085	7.49	6.235	6.895	6.965	7.85	7.4	7.71	6.395	6.7	7.185	7.195	7.89	7.31	8.395	7.995	6.84	7.33	7.03	8.065	7.145	7.675	6.73	7.08	7.845	7.58	7.39	6.965	6.67	7.095	7.105	7.645	6.72
AMOTL1	6.9675	7.6475	7.9375	8.0775	7.7325	8.315	7.5925	8.2275	8.005	7.905	8.17	8.19	7.47	8.76	7.11	7.37	7.845	8.75	7.295	7.67	7.6975	7.9	8.295	8.7075	8.2525	9.28	7.54	7.77	7.055	7.7125	8.1875	7.985	8.515	7.6675	7.585	9.13	8.3325	7.2925	7.63	7.8725	8.835	8.475	7.9275	8.135	8.07	8.0225	7.055	8.4875	8.065
AMOTL2	11.98	13.84	13.58	14.16	13.56	11.44	13.25	14.15	13.99	14.46	10.17	12.02	13.02	12.49	14.63	13.64	12.68	13.88	12.98	13.52	13	13.73	13.42	13.61	13.46	12.45	13.31	13.78	11.41	12.84	13.76	13.61	13.38	14.17	13.52	15.69	12.92	12.22	11.6	13.05	13.92	12.9	14.53	12.72	13.29	13.13	11.76	11.61	13.3
AMPD1	4.56	7.86	2.41	5.95	8.34	7.14	6.94	5.51	7.06	6.06	6.24	7.63	5.31	6.44	7.38	2.85	6.92	7.35	6.43	6.1	5.89	5.69	5.26	7.61	6.21	6.63	6.89	4.74	5.55	4.71	6.43	7.01	6.93	7.2	6.96	5.52	6.6	6.47	6	5.71	6.44	5.39	6.57	6.74	6.9	7.25	7.18	6.27	6.62
AMPD2	11.09	11.71	11.12	10.97	10.61	10.96	10.73	11.12	11.51	11.5	11.75	11.98	12.6	11.48	12.13	11.4	11.82	12.59	11.86	11.71	12.61	12.48	12.34	11.9	12.27	11.77	11.72	11.84	10.92	11.7	12.34	12.02	11.91	12.03	11.53	12.63	11.8	11.58	11.89	11.7	12.68	12.24	12.29	12.15	11.99	11.65	11.85	13	12.22
AMPD3	11.235	9.855	9.02	10	9.18	10.03	10.61	9.115	9.57	9.64	9.84	10.94	10.35	11.71	9.95	9.645	10.48	10.73	10.995	10.5	12.14	10.22	11.075	11.13	10.63	9.64	10.935	9.615	10.78	10.11	11.15	11.05	9.685	10.205	10.375	11.925	11.025	10.84	11.425	10.155	10.28	11.355	10.405	10.25	10.255	10.66	11.11	11.65	10.925
AMPH	6.22	9.735	8.64	6.74	7.85	9.57	10.16	9.28	9.005	8.84	10.055	11.68	8.56	10.675	11.205	6.42	11.105	11.41	10.805	9.62	10.89	10.915	10.625	10.98	11.39	10.75	10.5	11.195	10.775	11.35	11.595	11.265	11.09	10.99	10.555	10.815	11.68	10.72	9.59	9.5	9.905	10.77	11.33	11.875	11.31	10.545	10.68	10.665	10.825
AMT	11.11	10.485	10.87	11.205	10.36	11.025	10.58	11.33	11.365	11.13	10.985	11.735	12.595	10.7	10.47	12.325	11.075	11.9	11.725	11.395	11.99	11.425	11.91	11.59	10.685	10.985	11.12	11.15	10.705	10.965	11.415	11.515	11.04	11.475	11.18	12.645	11.67	11.365	11.805	11.2	11.32	11.765	11.535	11.105	11.885	11.57	11.54	11.01	10.775
AMY1C	11.35	12.01	10.05	12.2	11.31	10.84	11.53	12.17	11.95	12.22	11.5	13.18	12.53	12.24	13.7	12.41	13.09	12.07	11.81	11.88	12.55	12.23	12.2	12.54	12.54	12.47	12.3	13.15	10.6	11.49	11.76	12.4	12.68	12.26	12.71	12.67	12.72	13.3	12.89	11.8	12.43	12.26	13.22	12.02	13.08	13.15	11.8	12.1	12.02
AMZ1	4.78	4.26	2.93	3.83	3.58	3.83	6.25	7.66	4.8	3.7	5.57	3.95	4.43	4.9	5.24	3.95	4.72	3	4.94	4.57	5.45	4.93	4.8	4.15	3.54	5.8	3.42	3.84	3.54	3.88	4.83	4.56	5.83	5.7	3.92	5.75	2.91	4.72	5.31	5.51	4.43	5.23	5.38	7.34	4.8	4.47	3.28	3.56	5.25
AMZ2	14.3	14.43	13.73	14.12	13.52	13.91	13.8	14.57	14.49	14.4	13.42	14.54	13.79	13.65	14.17	13.06	14.17	14.43	14.38	13.39	13.84	13.7	14.25	14.44	14.33	13.3	13.89	14.6	13.49	13.81	13.8	13.76	13.84	14.55	13.75	14.39	14.13	14.46	13.84	13.43	14.1	13.96	14.37	14.27	14.43	14.02	14.29	14.07	13.71
ANAPC1	8.93	9.26	9.36	8.84	8.82	9.15	9.125	9.48	9.33	9.02	8.46	9.635	9.38	9.05	8.985	8.72	8.79	9.74	9.62	8.78	9.33	9.265	9.255	8.8	9.195	8.57	8.635	9.365	8.365	8.82	9.245	9.47	8.625	9.33	8.8	10.01	8.515	8.755	9.13	8.965	9.53	9.61	9.72	9.365	8.275	9.12	8.13	9.355	8.715
ANAPC10	11.25	11.15	10.81	10.94	10.03	10.92	10.85	11.18	11.1	11.16	10.33	11.15	10.82	10.65	11.4	10.38	10.82	11.31	11.13	10.36	10.57	10.48	10.93	10.93	10.89	10.47	10.33	11.19	10.01	10.32	10.74	10.67	10.88	11.26	10.7	11.8	10.8	10.65	10.69	10.31	11.14	11.22	10.99	10.47	10.94	10.75	11.18	11.47	10.37
ANAPC11	17.01	17.05	16.19	16.46	16.58	17.05	16.31	17.4	16.78	16.78	16.17	16.91	15.56	16.45	15.83	15.85	16.07	16.67	16.3	16.09	16.36	16.45	16.47	16.61	16.8	16.02	15.81	16.39	16.52	16.21	16.65	16.17	16.57	16.89	16.15	16.67	16.63	16.48	16.37	15.9	16.41	16.58	16.36	16.3	16.55	15.92	16.7	16.54	16.18
ANAPC13	11.53	12.18	11.55	12.12	11.41	11.34	11.58	11.9	11.69	12.21	11.53	11.97	11.38	11.9	13.07	11.89	11.87	13.14	11.71	11.33	11.47	11.92	12.29	12.08	12.22	11.31	11.46	11.96	11.03	11.45	11.83	11.5	12.32	12.76	11.92	12.4	12.52	12	11.87	11.13	11.99	12.43	12.26	11.96	12.11	11.52	12	12.47	11.49
ANAPC2	8.92	9.23	8.42	8.78	8.17	8.55	8.12	8.32	8.78	8.82	8.41	8.82	8.25	8.13	9.15	8.17	8.51	9.06	8.89	8.12	8.58	8.67	8.93	8.61	8.53	8.36	8.39	8.8	7.23	8.54	9.11	8.53	8.79	9.34	8.69	9.21	8.82	8.62	8.25	8.35	9.12	8.41	9.55	9.05	8.57	8.66	8.94	9.07	8.19
ANAPC4	12.9	13.3	13.05	13.26	12.62	12.36	12.73	13.01	13.02	13.29	12.73	13.5	13.84	12.87	14.27	13.31	13.19	13.68	13.42	12.73	13.18	12.6	13.21	13.36	13.05	12.89	13.11	13.61	12.34	12.76	12.97	13.32	13.54	14.23	13.3	13.97	13.19	13.23	13.34	13.19	13.16	13.09	13.5	13.4	13.2	13.42	13.38	13.74	12.77
ANAPC5	11.37666667	11.76333333	11.15	11.41333333	11.10666667	12.11666667	11.43666667	11.47	11.25666667	11.5	11.21	12.32333333	11.8	11.32	11.97666667	11.24	11.65333333	12.11333333	11.64333333	11.12	11.58333333	11.38333333	11.74333333	11.77	11.77	11.45333333	11.56333333	11.43666667	10.99333333	11.03	11.24666667	11.31333333	11.77	12.06333333	11.67	12.15666667	11.91	11.61333333	11.96333333	11.31666667	11.81666667	11.63666667	11.95666667	12.2	11.89	11.84	11.91666667	11.86	11.04333333
ANAPC7	9.94	10.555	9.91	9.89	9.845	10.265	9.585	10.48	10.085	10.355	9.145	10.685	10.425	9.21	9.98	8.715	9.875	10.68	10.105	9.31	9.895	10.22	10.445	9.835	10.28	9.195	9.895	9.955	9.345	9.545	10.095	9.715	9.915	10.185	9.815	10.25	10.19	9.835	9.945	9.475	9.965	9.985	10.35	10.595	10.165	9.97	10.005	10.63	9.23
ANG	8.83	9.59	7.71	9.2	9.26	8.95	9.53	6.93	9.07	8.26	9.12	9.71	9.44	9.69	10.55	8.33	9.01	9.61	9.34	9.85	9.8	9.57	9.19	10.64	9.41	9.7	9.78	8.27	8.17	9.34	9.42	10.02	9.42	10.41	10.58	11.82	9.77	9.29	9	10.61	9.5	10.32	8.66	8.96	8.5	10.14	8.88	10.41	10.44
ANGEL1	9.71	10.34	9.78	9.22	8.94	9.71	9.71	9.67	9.68	9.47	9.57	9.82	10.09	10.02	10.62	9.53	10.22	10.25	10	8.84	10.02	10.01	10.04	9.91	9.84	9.31	9.93	9.73	9.45	9.67	10.16	10.1	9.68	10.16	10.18	10.59	10.13	9.63	10.11	9.43	10	10.22	10.31	9.64	10.27	10.42	10.41	10.8	10.15
ANGEL2	10.59333333	11.65	10.51	10.90666667	10.80333333	10.80666667	9.916666667	10.50333333	10.67	10.99	9.986666667	11.24666667	10.76	9.83	11.2	10.55333333	10.54	10.98666667	10.47	10.21333333	10.58333333	10.61	10.93	10.50333333	10.63	9.84	10.56333333	10.86666667	9.713333333	10.38666667	10.6	10.55	10.65	11.67333333	10.80666667	11.22333333	11.02666667	10.83333333	10.51	10.35333333	11.02666667	10.25666667	10.97	10.36666667	10.94666667	10.81666667	10.64666667	10.87333333	10.27
ANGPT1	5.183333333	6.58	9.78	6.953333333	5.796666667	6.59	6.713333333	5.65	6.406666667	4.98	5.776666667	6.893333333	6.91	7.12	8.66	5.946666667	6.06	7.143333333	6.073333333	6.233333333	6.56	6.433333333	6.913333333	6.996666667	6.756666667	5.656666667	7.12	6.76	5.413333333	6.246666667	8.496666667	8.053333333	6.296666667	7.41	7.623333333	7.186666667	6.04	6.316666667	6.003333333	6.906666667	7.786666667	6.436666667	7.036666667	6.39	6.17	6.676666667	6.74	6.486666667	6.523333333
ANGPT2	8.076666667	7.416666667	7.356666667	7.08	6.833333333	8.063333333	7.876666667	8.056666667	7.793333333	7.266666667	8.283333333	6.876666667	7.5	8.003333333	8.673333333	6.35	7.666666667	8.776666667	8.133333333	7.796666667	7.793333333	7.37	7.91	7.303333333	7.683333333	8.016666667	8.203333333	7.483333333	6.946666667	6.77	6.913333333	8.01	7.606666667	7.056666667	8.673333333	8.723333333	7.19	7.793333333	6.99	7.746666667	8.596666667	8.096666667	8.023333333	8.333333333	7.08	7.716666667	6.863333333	9.216666667	7.753333333
ANGPT4	7.74	8.41	8.09	7.74	6.3	8.74	8.3	7.88	8.21	6.21	7.7	8.29	8.44	7.97	8.45	6.81	8.12	8.62	8.52	8.46	7.94	8.26	8.25	7.66	7.96	8.21	7.92	8.24	8.87	8.81	8.41	8.44	8.22	8.45	8.08	8.95	8.07	8.16	7.84	7.94	8.31	8.33	8.22	8.33	8.3	8.55	8.61	8.63	8.13
ANGPTL1	6.625	6.605	5.75	7.285	5.505	6.305	6.99	5.315	5.875	4.17	6.135	7.05	6.97	6.875	6.455	5.915	5.965	6.71	6.3	6.965	6.165	5.62	6.655	7.81	6.32	7.885	6.885	5.665	4.4	4.67	6.125	6.725	6.915	7.615	7.66	9.235	6.685	5.67	5.805	7.925	7.815	7.58	7.015	6.125	6.315	7.365	6.405	5.64	6.8
ANGPTL2	8.99	9.285	9.725	10.075	10.895	10.255	10.75	10.69	10.615	10.095	10.125	9.58	10.675	10.375	8.975	10.365	9.09	10.2	10.65	10.305	10.23	10.55	10.175	10.765	11.37	11.015	10.175	10.355	9.505	9.955	10.21	10.545	10.645	10.975	10.54	11.695	10.515	10.295	9.66	9.825	10.875	10.145	10.42	10.355	9.4	10.38	9.695	10.86	10.84
ANGPTL3	3.09	3.005	2.17	2.77	1.695	3.22	1.76	2.99	2.49	2.03	2.665	3.82	3.16	2.445	2.655	2.425	2.59	2.92	2.38	3.365	3.71	2.615	3.28	4.185	2.665	2.15	2.55	3.05	2.685	2.705	2.905	2.735	2.085	4.12	2.05	3.64	2.895	3.24	2.185	4.58	4.275	3.035	2.905	1.85	2.855	3.15	4.065	3.655	1.885
ANGPTL4	8.02	8.78	9.69	9.48	10.13	10.02	9.35	9.53	10.11	9.87	12.23	11.59	9.46	9.21	8.06	9.4	8.05	11.15	11.26	11.9	8.36	11.08	10.71	12.83	9.95	12.54	10.04	7.64	9.2	10.62	11.57	10.69	8.96	10.51	8.07	12.9	10.85	10.46	8.74	10.86	8.3	12.05	9.05	10.15	10.69	10.02	9.02	16	12.08
ANGPTL5	6.18	6.7	5.35	4.15	5.57	7.26	6.92	6.17	6.06	3.66	6.17	7.71	5.07	6.83	6.84	6.45	6.13	7.02	6.33	6.25	6.61	6.82	5.19	6.5	6.44	6.39	6.68	6.82	6.3	6.68	6.89	6.59	7.36	7.67	6.49	7.22	6.87	6.61	6.21	6.27	6.57	3.66	3.32	7.15	6.34	5.99	5.94	7.19	6.22
ANGPTL6	8.11	7.37	7.64	6.72	6.47	6.78	7.1	7.48	7.7	6.21	6.04	6.87	7.38	7.8	7.28	7.81	7.51	8.11	6.28	7.88	8.66	7.99	8.03	6.82	7.38	7.95	7.43	7.38	7.14	7.63	7.92	8.33	7.28	7.18	7.68	8.06	6.62	7.03	6.56	7.8	8.03	8.55	8.14	6.82	7.26	8.18	7.77	8.16	7.04
ANGPTL7	5.57	7.01	4.72	6.01	4.97	4.55	6.06	4.75	5.23	2.2	5.7	9.94	11.02	5.62	10.71	8.48	5.09	5.84	8.54	8.37	10.25	10.54	9.5	11.6	8.47	7.65	8.75	7.5	5.46	11.14	9.3	8.75	8.86	10.88	9.5	13.42	9.05	7.11	10.64	11.98	12.26	10.06	6.19	8.65	6.61	8.75	5.71	10.06	10.04
ANK1	8.283333333	7.99	7.523333333	7.606666667	6.94	8.853333333	8.883333333	7.383333333	7.526666667	6.626666667	8.26	8.3	7.763333333	8.733333333	8.913333333	7.496666667	9.113333333	8.786666667	9.233333333	7.543333333	8.573333333	8.296666667	8.593333333	8.433333333	8.31	8.196666667	8.38	8.676666667	8.056666667	8.843333333	8.82	8.513333333	8.553333333	8.563333333	9.033333333	7.86	9.056666667	8.576666667	8.623333333	8.416666667	9.463333333	8.843333333	10.06666667	8.823333333	9.023333333	8.153333333	8.343333333	9.166666667	7.873333333
ANK2	7.905	8.22	8.04	9.825	10.015	8.21	8.565	8.165	8.395	9.715	8.205	9.07	8.955	8.255	9.52	7.915	8.64	9.34	8.69	7.305	7.935	8.865	9.105	8.27	8.99	8.55	8.1	9.49	8.11	8.485	8.845	8.27	9.58	8.965	8.28	9.09	9.025	8.295	8.06	8.07	9.265	9.04	9.315	8.79	8.19	8.2	9.105	9.26	7.95
ANK3	10.3875	12.5	11.345	11.685	11.695	11.6625	12.085	10.7375	11.7825	12.3125	11.54	12.27	9.9525	11.7	12.355	10.8675	12.4125	12.8425	12.2525	11.1175	11.61	11.875	12.2275	11.7925	11.93	11.2625	11.7875	12.55	11.5475	12.29	12.2175	11.5575	12.78	12.525	11.1625	12.775	12.425	11.385	11.53	12.075	12.81	11.59	12.435	12.2825	12.185	11.9375	12.255	11.94	11.9725
ANKAR	9.6	9.44	9.49	9.66	9.75	9.34	8.96	8.62	9.24	9.02	8.95	9.65	9.96	8.36	9.48	9.79	9.59	9.74	9.67	9.35	9.98	9.35	9.51	9.34	9.65	8.51	9.63	10.38	8	8.83	9.6	9.84	9.19	10.12	10.06	10.54	9.19	9.29	9.53	9.64	9.77	9.83	10.05	9.82	9.99	10.1	9.55	9.3	9.3
ANKDD1A	9.175	8.85	8.065	9.405	7.465	9.27	8.69	8.67	8.61	7.905	8.665	9.675	9.15	8.715	8.9	8.955	9.435	9.605	9.485	8.645	8.65	8.83	9.4	8.42	8.6	8.955	9.05	9.54	8.645	8.955	9.26	9.27	9.17	9.2	9.34	9.93	8.995	8.985	9.21	8.79	9.65	9.645	9.56	9.135	9.54	9.49	9.48	9.94	8.445
ANKFN1	9.175	8.775	5.395	7.625	4.375	10.73	9.08	6.09	7.055	5.835	11.125	11.885	9.535	8.58	7.545	9.835	11.64	8.395	10.885	8.805	7.94	10.305	9.695	8.98	9.185	8.125	9.67	11.375	10.445	9.22	9.225	9.745	8.775	10.655	10.615	7.955	11.64	10.94	9.77	9.035	10.785	7.01	10.685	11.77	11.225	11.275	9.755	7.19	9.155
ANKFY1	12.01	12.245	11.175	11.755	11.31	12.95	11.475	11.355	11.405	11.275	12.445	12.89	11.165	11.665	11.765	10.905	12.735	12.645	12.58	11.575	11.7	12.35	12.42	12.065	12.105	11.62	12.14	12.75	11.845	12.16	12.27	12.06	12.32	11.995	12.16	12.85	12.765	12.24	12.035	11.82	12.83	11.865	12.51	12.475	12.42	12.725	11.935	12.275	11.77
ANKH	9.25	8.8625	8.5175	9.7575	8.4925	9.275	8.5825	9.145	9.2	8.895	9.05	9.565	9.55	9.415	9.56	8.995	9.175	10.5425	8.8625	9.4075	9.2825	10.325	10.13	10.5	10.71	9.86	10.0475	10.3425	8.9925	9.505	10.44	9.79	10.4475	9.3525	9.055	10.6625	9.7525	9.7575	9.2025	9.18	10.5525	10.705	9.5275	10.495	9.565	9.545	10.0875	10.48	9.9025
ANKHD1	11.2075	11.6275	11.03	10.7525	10.5325	11.4825	11.1075	11.155	10.9325	11.2825	10.63	11.6375	11.5425	10.015	11.135	10.45	11.115	11.435	11.2575	10.7325	11.035	11.255	11.3025	10.7325	10.84	10.7625	10.775	11.5575	10.04	10.9125	11.1525	11.2825	11.07	11.2275	11.5625	11.6525	11.2625	10.945	10.885	10.6975	11.4475	10.8225	11.27	11.2825	11.4475	11.5375	10.85	11.2925	10.5225
ANKIB1	11.14666667	12.20333333	10.27	11.18333333	10.41	11.21	10.6	10.33	10.07666667	10.91333333	10.92	11.93666667	11.29	11.16	12.39	11.12666667	11.49	11.92666667	11.52	10.60666667	11.33333333	11.44	11.73333333	11.63	11.33333333	10.42666667	11.67	12	11.21	11.44333333	12.11333333	11.57666667	11.45	12.27	10.99333333	11.68	11.8	11.67	11.59333333	11.08	12.37	11.58333333	11.40333333	11.58333333	11.91666667	11.47	12.06333333	12.27333333	11.23666667
ANKK1	11.465	11.975	11.565	11.295	10.63	11.94	12.165	11.845	11.13	11.215	11.485	12.155	12.06	11.325	12.14	11.455	11.87	12.14	11.825	11.25	11.31	10.77	12.22	11.72	10.795	11.18	11.505	10.745	10.42	10.295	11.185	11.655	11.765	11.62	11.535	12.075	11.445	11.53	11.65	11.48	11.9	11.775	12.06	11.76	11.845	12.025	12.01	11.025	11.42
ANKMY1	6.836666667	7.733333333	6.52	6.703333333	6.333333333	7.843333333	7.126666667	6.606666667	6.95	6.213333333	6.826666667	7.483333333	7.196666667	6.98	7.383333333	6.4	7.276666667	7.986666667	7.273333333	6.74	7.406666667	6.89	7.16	7.053333333	7.106666667	6.75	7.25	7.663333333	6.46	6.91	7.183333333	7.126666667	7.453333333	8.07	7.66	8.016666667	7.24	7.216666667	6.92	7.23	7.47	7.046666667	7.716666667	7.126666667	7.533333333	7.46	7.636666667	7.186666667	6.84
ANKMY2	10.11	11.23	9.41	9.8	9.16	10.57	9.86	9.84	10.18	10.07	9.82	10.77	9.89	9.94	11.55	9.82	10.51	11.23	10.69	9.39	9.97	10.04	10.85	10.65	10.73	9.8	10.51	11.07	10.37	10.31	11.16	10.76	10.29	11.08	10.56	10.56	10.58	10.44	10.69	9.85	11.53	10.76	10.22	10.86	11.55	10.33	11.1	11.22	10.37
ANKRA2	11.46333333	11.07333333	11.26333333	12.02666667	10.87666667	11.8	11.52	11.2	11.10333333	11.78	11.54666667	12.19333333	11.40333333	11.39666667	12.66666667	12.03333333	11.85666667	12.51333333	11.55666667	11.21	11.62	11.64666667	12.21333333	12.05666667	11.8	11.53666667	11.91333333	12.66	11.01333333	11.67333333	12.06	11.83	12.54666667	12.38	12.42333333	12.42	12.43333333	11.97	12.10666667	11.16666667	12.34	11.9	12.19666667	12.74666667	12.68333333	11.74666667	12.02333333	12.29666667	11.69666667
ANKRD1	3.23	5.97	3.58	3.09	7.29	5.51	5.68	3.14	4.84	3.56	4.54	6.15	4.91	5.75	4.99	2.81	5.56	5.98	4.87	3.23	4.2	2.89	3.17	4.69	5.35	5.04	5.24	3.28	5.5	4.23	3.38	3.8	5.45	5.94	4.92	5.11	4.79	4.88	4.39	4.36	3.79	4.92	3.35	4.91	5.68	4.98	5.25	5.05	5.14
ANKRD10	12.38	12.68	12.125	12.225	12.13	12.22	11.96	11.005	12.245	12.29	12.03	13.175	13.31	11.36	12.51	11.82	12.2	12.915	13.205	12.135	12.08	12.655	13.3	12.105	12.69	12.05	12.22	13.005	11.565	12.59	12.87	12.845	12.925	12.825	12.34	13.5	12.855	12.665	12.675	12.26	13.32	12.41	12.98	11.795	13.075	13.135	12.265	12.68	12.225
ANKRD11	12.402	13.116	12.546	12.44	12.076	12.818	12.688	12.408	11.922	12.55	12.246	13.776	12.752	12.638	12.97	11.752	12.728	13.13	12.942	12.196	12.134	12.97	13.332	12.298	12.48	11.83	12.908	12.848	12.164	12.304	12.8	12.536	13.022	13.182	12.726	13.296	12.674	12.918	12.452	12.118	13.108	12.718	12.742	12.796	13.008	13.006	12.88	12.61	12.348
ANKRD12	11.49	12.0975	10.2325	10.905	10.065	11.285	11.33	10.675	10.53	10.6625	11.525	11.8175	11.4625	11.15	11.9075	10.66	12.62	11.5425	11.5775	11.2825	11.285	11.9675	11.9625	11.46	11.225	11.355	11.6925	12.45	11.7875	11.4325	12.41	11.9125	11.9025	11.65	12.21	12.2725	12.3475	11.9325	11.69	11.305	12.855	11.4675	12.4675	12.515	12.4525	12.0925	12.0625	12.0075	11.525
ANKRD13A	10.36	10.725	9.62	9.84	9.24	10.83	9.73	9.815	9.625	9.435	9.91	10.895	10.4	9.31	9.685	9.215	9.985	10.59	10.195	9.995	10.15	10.46	10.42	9.73	9.995	9.835	10.18	10.075	9.615	9.81	10.015	10.045	10.035	10.305	10.17	10.785	10.44	9.875	9.865	9.96	10.435	9.44	10.2	10.075	10.965	10.645	9.95	10.505	9.54
ANKRD13B	9.35	10.73	10.2	10.6	10.27	10.57	10.83	11.08	10.08	10.8	10.23	10.75	10.5	9.74	10.77	10.13	10.82	11.17	10.48	9.59	9.31	11.22	10.88	10.16	9.9	9.89	10.69	11.08	9.83	10.11	10.25	10.04	10.96	10.26	10.43	10.5	11	10.31	10.57	9.79	10.87	9.81	10.68	10.79	10.91	10.84	10.27	10.42	9.75
ANKRD13D	10.245	10.395	9.29	9.72	9.285	9.875	10.05	9.12	9.445	9.635	9.67	10.75	10.19	9.73	10.265	9.15	9.905	10.845	10.79	9.655	10.08	10.13	10.14	9.955	9.995	9.645	9.835	9.955	10	10.015	10.59	10.43	10.145	10.595	10.045	11	10.39	9.96	10.225	9.985	10.505	10.355	10.58	10.79	9.835	10.37	10.835	10.385	10.12
ANKRD15	9.45	9.14	9.17	9.52	8.85	8.14	9.4	9.26	9.48	6.9	7.76	8.81	9.99	9.35	7.9	9.12	8.72	9.75	8.11	10.02	9.93	9.99	9.81	10.37	9.44	9.31	9.66	9.56	8.76	9.38	10.24	10.29	9.1	9.8	10.07	11.65	8.57	8.87	8.49	10.07	10.11	10.53	9.96	8.98	8.09	9.67	8.72	11.03	9.92
ANKRD16	8.86	10.26	10.3	10.17	10.11	9.94	9.71	10.32	10.18	10.49	9.32	9.71	9.93	9.46	10.72	9.87	9.72	10.53	10.6	9.33	9.64	9.43	10.18	9.68	9.65	9.25	9.41	10	8.96	9.74	9.72	9.55	10.32	10.17	9.53	10.65	10.25	9.56	9.76	9.51	9.67	9.72	9.83	9.43	10.02	9.78	9.88	10.07	9.53
ANKRD17	10.68	10.96	10.46333333	10.74666667	10.5	10.45	10.31333333	10.84666667	10.64333333	11.11333333	10.44333333	11.09666667	11.01666667	10.59	11.42333333	10.9	10.79666667	11.49	11.14666667	9.873333333	10.93333333	10.95333333	11.13	10.34333333	11.05	10.34666667	10.51333333	11.38333333	9.96	10.3	11.19666667	10.63	11.07666667	11.21333333	10.38666667	11.50666667	10.6	10.44333333	10.83333333	10.41666667	10.84333333	11.03	10.99666667	10.39	10.62	10.94333333	11.11333333	11.24333333	10.47333333
ANKRD18A	10.57	10.32	11.87	11.31	10.37	9.58	10.32	11.8	10.23	11.14	11.2	9.68	7.31	8.42	10.04	10.36	9.34	8.83	10.5	9.12	9.73	9.56	10.39	7.73	8.78	8.41	10.05	9.72	9.53	8.55	10.55	8.71	10.83	8.9	7.83	10.47	11.48	8.07	7.55	7.61	10.64	7.58	10.34	9.75	10.58	8.57	10.6	9.16	9.96
ANKRD18B	10.6	10.85	12.13	11.83	11.04	10.31	11.09	12.27	10.64	11.84	11.59	10.1	7.43	9.34	10.5	10.57	9.78	9.45	10.47	9.36	9.94	9.87	10.85	7.91	9.21	8.52	10.63	10.07	10.07	8.78	10.95	9.05	11.74	9.61	8.18	10.67	12.02	8.5	8.37	7.85	10.8	7.89	10.74	10.21	11.18	8.82	10.98	9.33	10.78
ANKRD19	5.33	5.89	5.98	5.22	5.26	5.56	5.5	5.91	5.73	5.7	5.11	6.22	5.51	4.81	5.87	4.41	5.69	4.94	4.66	5.51	5.78	5.4	5.99	5.04	6.06	5.01	6.63	6.2	4.42	4.64	7.01	5.73	6	6.42	5.75	6.37	6.12	6.18	3.62	5.44	6.68	6.6	6.53	6.39	5.71	5.55	6.26	6.49	5.3
ANKRD2	8.895	9.96	9.005	8.99	11.135	10.015	9.115	9.82	10.175	9.215	9.06	9.835	8.44	9.345	9.93	9.225	9.505	9.85	9.635	9.155	9.635	9.21	9	9.02	9.36	9.25	9.18	9.245	8.625	9.075	9.355	9.385	9.495	9.825	9.785	9.535	9.405	9.42	9.805	9.055	9.755	9.955	9.85	9.345	9.54	9.73	9.59	9.915	9.445
ANKRD20A2	9.67	9.265	8.868333333	10.445	8.215	9.391666667	9.828333333	9.301666667	9.425	8.168333333	8.688333333	9.143333333	9.846666667	9.015	10.74333333	9.298333333	9.376666667	9.921666667	9.258333333	8.376666667	9.026666667	8.39	9.21	8.203333333	9.088333333	8.676666667	8.935	10.04666667	8.62	9.288333333	9.758333333	9.146666667	9.73	9.883333333	7.766666667	9.906666667	9.565	9.643333333	8.645	9.095	9.14	8.568333333	9.706666667	8.496666667	9.591666667	9.013333333	10.05166667	8.153333333	9.196666667
ANKRD20B	8.07	5.68	7.58	9.44	7.1	7.05	7.93	5.99	7.02	5.55	7.17	5.63	8.44	6.47	7.69	8.23	7.28	7.85	7.51	6.61	6.78	6.13	6.68	6.09	6.85	6.99	6.92	8.06	6.71	6.84	7.32	7.02	7.62	7.41	5.64	7.92	7.01	7.15	6.83	7.4	7.69	6.25	7.49	6.52	7.32	6.29	6.52	5.76	7.45
ANKRD21	11.605	8.185	6.22	3.925	4.97	7.395	11.44	9.49	5.905	5.01	6.85	10.56	9.53	4.705	9.925	2.995	9.135	12.11	10.415	8.43	6.5	9.525	9.985	6.755	4.32	5.1	8.075	6.94	7.28	9.37	4.785	9.545	8.805	4.76	4.67	4.385	8.36	9.62	9.595	6.77	5.355	9.54	4.82	10.15	12.13	9.995	8.3	4.09	9.945
ANKRD22	8.07	7.22	3.47	6.25	5.5	7.01	8.35	2.94	5.8	4.67	6.45	6.54	6.82	8.69	6.21	4.66	6.35	7.43	7	6.84	7.35	7.27	6.21	6.56	6.32	6.15	7.77	5.22	6.4	6.11	6.52	7.15	6.24	6.52	9.17	8.9	6.8	6.75	5.14	7.29	7.17	7.17	8.01	6.09	6.94	7.47	6.36	10.38	6.77
ANKRD23	8.64	9.35	9.39	9.25	12.37	9.97	9.28	9.48	9.33	9.79	9.08	10.14	10.05	9.18	10.37	8.37	9.42	10.57	10.06	8.59	9.28	9.59	10.14	9.09	9.63	9.29	9.5	9.79	8.54	9.02	9.11	9.46	9.65	9.83	9.34	9.78	9.7	9.61	9.5	9.21	9.67	10.07	9.32	9.47	10.28	9.77	9.61	9.82	8.96
ANKRD24	6.105	7.365	6.48	5.545	5.37	7.09	7.16	6.99	6.915	5.285	6.505	7.415	6.33	6.695	8.34	5.515	6.87	7.425	6.715	6.12	6.62	6.655	6.77	6.42	5.24	5.915	6.77	7.13	6.64	6.025	7.385	6.83	6.715	6.465	6.85	6.935	6.42	6.575	6.455	6.925	7.38	6.33	7.185	6.58	7.07	7.28	7.075	7.2	6.795
ANKRD25	10	9.546666667	8.596666667	10.83	9.743333333	9.39	10.1	8.47	8.786666667	7.706666667	9.146666667	9.46	10.71	9.74	8.67	9.976666667	9.013333333	9.66	9.9	9.74	10.36666667	10.60666667	10.14	11.46666667	10.33666667	9.863333333	10.76	10.09666667	8.333333333	9.25	10.78333333	9.973333333	9.72	11.04333333	10.66666667	12.28666667	9.65	10.30333333	9.046666667	10.36	9.856666667	11.29333333	9.366666667	10.98333333	8.03	11.35	9.423333333	11.84666667	10.99
ANKRD26	8.846666667	9.353333333	9.106666667	8.996666667	8.906666667	9.096666667	8.743333333	9.136666667	9.336666667	9.366666667	8.673333333	9.106666667	9.746666667	8.273333333	9.15	8.37	9.19	9.513333333	9.676666667	7.936666667	9.05	8.746666667	9.146666667	8.85	9.246666667	8.076666667	8.69	9.653333333	8.213333333	9.113333333	9.2	8.773333333	9.606666667	9.7	8.736666667	9.736666667	9.716666667	9.386666667	9.253333333	8.476666667	9.406666667	9.03	9.383333333	8.49	9.756666667	9.253333333	9.473333333	9.04	8.746666667
ANKRD27	10.72	11.61	10.87	10.87	10.2	10.34	10.9	10.99	10.92	11.02	10.18	11.65	10.63	11.4	11.88	10.08	10.56	11.67	10.88	10.2	11.16	10.75	10.98	11	11.09	10.03	10.8	10.85	10.35	10.41	11.45	10.94	10.74	11.23	10.8	11.55	11.25	11	10.17	10.45	11.23	11.39	10.97	10.44	10.82	10.93	11.19	11.59	10.85
ANKRD28	7.836666667	8.476666667	8.12	8.17	7.723333333	8.536666667	7.943333333	8.716666667	8.536666667	8.346666667	8.15	8.86	8.626666667	8	9.093333333	7.616666667	8.686666667	9.276666667	8.073333333	7.903333333	8.16	8.52	8.593333333	8.03	8.516666667	7.913333333	8.116666667	8.83	7.813333333	8.11	8.603333333	8.406666667	8.393333333	8.653333333	8.016666667	8.616666667	8.596666667	8.193333333	8.113333333	7.946666667	8.673333333	8.406666667	9.193333333	8.14	8.416666667	8.763333333	8.57	8.566666667	7.993333333
ANKRD29	9.46	9.61	6.65	9.15	7.2	9.14	10.1	5.98	8.09	7.51	9.23	9.6	9.29	10.07	9.37	8.67	9.67	9.61	9.59	8.97	10.17	8.95	9.75	10.34	9.02	10.18	9.8	9.67	7.85	9.19	8.69	10.13	10.01	9.53	10.6	10.66	9.6	9.1	9.55	9.98	11.16	9.56	10.39	10.56	10.04	10.26	9.42	9.67	9.27
ANKRD30A	3.09	3.09	2.17	2.85	1.89	3.22	1.96	2.96	2.32	2.41	2.54	4.22	2.38	2.23	2.38	2.32	2.74	3.22	6.59	2.98	2.43	2.58	3.29	2.7	2.81	2.35	2.87	3.09	2.66	2.7	2.79	2.7	2.43	3.07	2.35	3.69	3.07	2.91	2.51	2.51	3.22	3.09	2.89	2.26	3.1	2.56	3.38	3.69	2.04
ANKRD31	3.07	3.04	4.69	2.79	2.46	3.17	3.71	3.07	3.99	3.92	2.85	6.87	4.86	2.63	4.3	4.14	2.63	3.23	3.36	3.02	3.63	4.17	3.14	2.58	2.79	2.41	2.74	5.01	3.41	3.45	4.18	3.79	3.07	3	2.46	3.62	2.98	2.83	2.38	3.09	3.81	3.07	4.39	2.51	3.51	3.57	3.6	3.64	3.1
ANKRD32	11.195	10.605	12.28	10.225	10.645	11.145	10.43	10.98	10.45	10.765	10.005	11.135	10.31	9.35	10.3	10.25	10.205	10.735	10.475	9.735	10.145	10.315	10.235	10.53	10.74	10.315	10.21	10.85	9.445	9.925	10.055	10.53	10.945	10.285	10.69	10.445	10.765	10.68	10.66	9.545	10.79	10.125	10.76	10.565	10.14	10.78	9.775	10.875	9.815
ANKRD33	8.84	10.97	8.75	9.94	9.08	10.65	10.12	9.39	10.01	9.47	9.7	10.92	9.56	10.26	10.29	9.27	10.21	11.08	10.18	9.26	9.54	10.03	9.72	10.07	10.04	9.96	10.24	9.82	9.28	9.76	10.04	9.77	10.38	11.04	10.31	9.85	10.28	10.17	9.83	9.56	10.07	9.47	9.97	10.21	10.44	10.31	10.48	10.44	9.85
ANKRD34	5.89	8.23	6.82	6.77	6.41	5.79	6.91	7.12	7.47	7.85	6.56	7.66	5.47	7.69	6.97	5.75	6.75	8.2	7.27	6.5	8.01	7.16	8.24	6.63	8.43	7.26	6.25	7.25	6.36	7	8.13	6.76	7.43	8.01	6.57	7.32	8.76	6.09	6.51	6.16	6.94	7.67	7.41	7.35	6.93	6.96	7.44	7.74	7.59
ANKRD35	10.27	9.59	8.52	9.96	8.96	9.14	10.36	7.77	8.54	7.76	10.13	11.68	9.93	11.95	7.85	12.4	10.54	11.31	10.17	10.62	11.22	9.54	11.13	11.47	10.51	10.43	10	10.01	9.7	11.36	12.95	11.08	11	11.12	11.35	14.01	11.59	10.95	12.81	11.46	13.74	12.55	11.57	10.35	10.49	10.47	9.55	10.01	10.99
ANKRD37	9.84	9.5	9.92	10.22	9.15	10.08	9.29	10.78	10.9	10.82	11.48	9.6	9.64	10.11	10.84	9.65	9.12	10.64	9.84	10.81	10.26	10.61	11.13	10.74	11.06	11.35	9.35	9.51	9.68	9.61	10.31	10.59	9.26	9.73	10.41	11.8	10.71	9.85	10.68	9.26	10.48	11.73	9.29	9.88	10.18	9.53	9.9	12.71	11.75
ANKRD38	7.46	10.14	7.23	8.1	6.48	7.04	10.39	9.04	9.15	7.12	8.58	9.83	7.73	8.62	11.78	6.53	8.44	8.46	9.11	9.07	10.52	9.88	10.58	10.83	9	9.84	8.43	9.68	9.96	9.68	8.73	10.23	10.81	11.86	9.9	13.64	11.23	10.63	11.59	10.29	11.04	10.42	7.7	12.57	10.26	9.08	11.69	11.71	11.52
ANKRD39	10.32	10.7	10.56	10.74	10.72	11.14	10.19	10.69	10.62	10.94	10.16	11.06	10.7	11.13	10.84	10.8	10.52	11.87	11.22	10.22	11.27	10.76	10.85	10.68	11.32	10.3	10.4	11.27	9.79	10.42	10.15	10.57	10.72	11.11	10.7	11.33	10.78	10.03	10.6	10.66	10.85	11.59	10.76	10.66	10.92	10.83	10.44	11.37	9.91
ANKRD40	9.935	9.835	8.97	8.97	8.23	10.04	9.375	9.91	9.695	9.02	9.41	10.195	9.595	9.58	9.585	8.635	9.75	9.71	9.62	9.275	10.2	9.875	9.835	9.615	10.035	9.275	9.315	9.73	9.275	9.63	9.705	9.485	9.185	9.81	9.49	10.265	9.77	9.64	9.385	9.21	9.86	9.905	10.2	9.815	9.75	9.71	9.955	10.055	9.475
ANKRD41	6.47	8.48	6.87	7.43	6.92	8.08	7.71	7.04	7.85	7.27	7.62	8.8	7.8	7.61	8.18	6.83	7.99	8.47	7.61	6.63	7.19	7.39	7.31	7.75	7.7	7.61	8.05	6.92	7.49	7.59	7.38	7.58	7.87	8.5	7.68	8.07	7.98	8.09	7.49	7.53	7.64	7.57	6.84	7.88	7.5	8.01	8.01	8.29	7.31
ANKRD42	5.59	6.14	5.1	5.46	5.785	5.04	6.465	4.025	4.79	5.365	6.09	6.62	6.17	8.035	6.085	5.905	6.195	7.88	6.34	6.275	7.7	6.415	7.34	7.98	8.06	6.25	6.575	6.02	5.2	6.07	7.545	7.44	6.82	6.68	6.465	7.63	6.585	7.46	6.7	6.715	6.335	8.295	6.705	6.96	6.085	6.58	6.235	8.04	7.44
ANKRD43	10.34	10.26	7.61	9.04	7.02	8.885	8.195	7.305	7.535	5.89	10.465	11.335	8.42	9.48	8.995	9.67	10.94	10.75	10.46	10.725	9.945	10.7	10.49	9.655	9.62	9.485	10.995	9.345	9.635	9.73	10.855	10.685	9.175	11.07	9.745	10.5	10.785	10.635	10.94	8.38	8.765	9.61	9.33	8.59	10.81	10.865	11.185	11.24	9.96
ANKRD44	8.1	7.735	6.805	6.975	6.77	7.49	7.57	6.115	6.885	6.905	7.305	7.555	7.865	7.03	7.79	7.25	7.755	7.615	7.765	7.855	9.29	7.545	8.245	7.26	7.02	8.41	7.595	7.67	6.18	7.11	6.82	8.565	7.34	7.625	8.01	8.77	7.545	7.275	6.665	8.525	8.27	8.19	7.795	7.64	8.435	8.4	7.025	7.885	7.14
ANKRD45	3.22	7.7	5.94	2.77	3.04	5.52	4.73	5.17	5.34	4.05	3.28	4.18	5.01	4.52	8.74	3.78	4.43	5.04	4.94	3.04	5.18	4.5	5.34	3.56	2.77	3.6	3.64	5.1	4.35	4.77	5.6	5.49	5.58	7	4.49	5.91	2.98	2.81	4.98	4.8	5.13	5.98	5.53	5.68	4.19	5.55	5.96	7.26	4.43
ANKRD46	12.12	12.41	12.01	12.78	11.54	12.2	12.06	11.73	11.98	12.74	12.33	12.3	11.44	12.47	13.6	12.49	13.2	13.52	13.17	11.23	12.25	11.91	12.48	12.03	12.98	11.76	12.49	13.48	11.94	12.48	13.3	12.55	13.2	13.39	12.47	13.06	13.35	12.54	12.19	11.99	13.53	12.56	13.48	11.89	13.97	12.28	13.49	13.5	11.76
ANKRD47	6.21	6.43	5.6	5.22	5.21	7.02	6.07	5.66	5.79	5.86	5.89	6.7	6.56	5.73	6.66	6.14	6.26	6.71	6.31	5.51	5.69	6.08	6.53	5.8	5.07	5.5	6.08	6.18	5.6	5.34	6.29	7.27	6.06	6.6	6.25	5.95	5.98	5.2	5.8	6.13	6.23	6.22	6.49	6.01	6.58	6.75	6.36	5.61	5.85
ANKRD49	11.33	11.52	10.91	10.94	10.39	11.66	10.51	11.24	10.87	10.75	10.55	12.23	11.39	10.32	11.81	10.18	11.21	11.58	10.53	10.84	11.18	10.7	10.94	11.55	11.07	10.58	10.97	11.57	9.7	11.1	11.55	11.51	11.16	11.12	11.4	11.87	11.69	11.82	11.06	11.05	11.82	10.99	11.06	11.95	11.44	11.68	10.76	11.08	10.62
ANKRD5	7.51	7.525	6.065	6.515	6.285	7.275	6.84	6.23	6.785	6.815	6.3	7.115	7.065	7.29	7.34	5.53	6.84	7.98	6.79	6.345	7.4	6.91	7.055	7.53	7.23	6.89	6.73	7.425	5.21	6.325	6.97	6.945	6.905	7.445	7.005	7.055	6.69	7.135	7.365	6.61	6.36	7.69	6.89	7.73	7.105	7.005	7.14	8.57	6.835
ANKRD50	9.66	11.63	9.71	9.94	9.26	10.35	10.29	9.9	9.97	9.83	9.74	10.53	9.52	10.68	10.67	9.06	10.31	10.51	10.37	9.55	10.56	10.34	10.49	10.11	10.74	10.08	10.27	11.31	9.6	10.72	10.77	10.22	10.75	10.59	10.13	12.14	11.58	10.14	9.64	10.19	11.07	11.51	10.65	10.34	9.51	10.47	10.07	11.44	10.09
ANKRD53	8.43	9.535	8.775	8.255	7.39	9.53	9.305	8.755	8.855	7.84	8.475	9.61	8.48	8.61	9.365	8.015	9.05	9.72	8.935	9	8.985	9.38	8.54	8.4	8.8	8.9	8.87	8.81	8.65	9.08	9.065	9.195	9.29	9.505	9.33	9.585	8.79	9.005	8.665	8.655	9.085	8.54	8.89	9.035	8.89	8.85	8.99	9.32	8.625
ANKRD54	11.245	11.065	10.23	10.725	10.38	10.73	10.295	10.5	10.945	10.73	10.64	11.51	10.54	10.51	10.445	10.215	10.6	11.77	11.43	10.52	10.46	11.23	11.54	10.875	10.815	10.74	10.71	11.1	10.25	10.84	10.79	10.745	11.45	10.72	10.525	11.67	11.085	10.615	10.625	10.235	11.83	10.89	11.305	10.97	11.03	10.68	10.915	10.78	10.53
ANKRD55	6.32	5.75	6.7	4.54	3.8	3.29	5.99	6.71	7.09	6.41	4.63	4.65	4.89	7.16	3.91	2.91	7.34	5.59	4.48	6.23	8.03	4.41	5.64	3.23	6.26	6.71	4.96	5.63	6.63	4.71	8.87	7.36	2.54	6.36	6.69	6.29	5.38	6.01	3.02	7.14	6.07	5.8	5.46	5.47	6.67	7.33	5.01	6.47	4.64
ANKRD57	5.735	7.055	6.18	6.555	4.765	7.095	7.155	6.005	6.755	5.455	6.365	6.815	6.385	7.355	7.275	6.3	6.74	7.415	7.045	5.665	7.37	5.7	5.88	7.395	7.445	7.13	6.87	6.65	5.955	6.73	6.425	7.4	7.205	7.735	7.37	7.89	6.2	5.75	6.9	7.125	6.03	6.755	6.645	7.16	6.485	5.945	6.62	8.515	6.775
ANKRD58	10.59	10.32	9.45	9.51	8.41	9.44	10.31	9.03	9.51	8.05	9.15	10.34	9.53	10.22	9.6	9.1	10.11	10.64	10.61	10.44	10.84	10.32	9.76	9.47	9.61	9.45	10.53	9.85	10.05	9.82	10.33	10.46	9.49	10.19	10.67	10.75	9.58	10.49	9.48	9.91	10.04	10.6	10.6	9.17	9.37	10.51	10.04	10.66	9.88
ANKRD6	9.91	10.725	10.305	9.835	8.65	10.395	10.05	8.32	9.455	9.875	10.84	8.895	9.36	11.09	11.1	8.8	11.59	12.245	10.625	9.76	10.6	11.12	10.96	11.15	12.165	11.675	10.69	12.105	10.035	11.1	11.045	10.955	13.135	11.395	10.795	11.69	11.41	11.045	10.435	9.85	11.52	11.45	12.18	10.255	11.145	10.575	11.11	11.67	11.02
ANKRD7	7.41	8.27	7.79	6.83	6.31	7.68	7.88	7.51	7.33	7.06	7.25	7.96	8.22	7.94	8.64	6.94	8.26	8.43	8.06	7.31	7.43	7.4	8.38	8.63	6.95	7.72	7.46	7.41	6.87	6.79	7.29	7.17	7.58	8.48	7.59	6.75	7.53	7.46	7.66	7.28	7.81	8.09	8.15	7.44	8.59	7.98	8.27	7.91	7.5
ANKRD9	9.23	9.62	8.66	9.79	9.245	9.7	9.33	8.955	8.99	9.01	10.165	10.14	8.86	11.115	8.945	8.655	9.395	10.71	9.53	9.61	9.57	9.54	9.925	10.715	9.78	10.045	9.285	9.57	8.79	9.765	9.65	9.795	10.105	9.61	9.805	10.545	9.955	10.315	9.675	9.335	9.76	10.675	9.48	9.435	9.95	9.755	9.425	11.635	9.545
ANKS1A	13.45	14.79	14.05	14.21	13.93	13.64	13.93	14.14	13.36	13.54	14.37	15.3	14.04	14.62	15.03	15.04	15.8	15.72	15.48	13.68	14	15.34	15.15	13.88	14.52	14.29	14.53	15.46	13.84	14.9	14.95	14.58	14.57	15.65	14.46	15.09	15.35	14.79	14.2	13.45	15.46	14.62	15.41	13.51	14.76	14.92	14.54	14.84	13.76
ANKS1B	4.48	5.41	6.265	3.935	5.835	3.37	5.825	6.055	5.865	6.51	4.67	7.205	5.585	6.33	8.89	4.1	6.43	7.26	6.32	5.5	6.74	6.025	6.495	6.995	7.685	5.86	6.385	7.035	5.57	6.825	6.815	6.685	7.825	6.96	5.32	7.9	6.885	5.42	7.295	6.93	9.105	6.685	6.875	7.975	7.12	6.44	6	7.195	6.095
ANKS3	12.35	12.95	11.62	12.68	12.8	12.48	13.2	12.33	12.19	12.76	12.57	13.51	12.99	12.85	13.73	12.88	12.61	13.31	12.42	11.97	11.93	13	12.97	12.77	12.51	11.9	12.94	12.92	12.48	12.73	12.41	12.25	13.54	13.52	12.97	12.53	13.24	13.06	13.23	11.95	12.98	12.17	12.28	13.66	13.44	12.74	12.71	12.47	12.86
ANKS4B	7.02	7.92	5.72	5.02	4.43	8.14	7.64	7.25	7.31	5.08	7.25	8.6	5.66	7.86	7.25	3.72	6.75	8.11	7.32	7.25	7.55	7.66	7.8	7.44	7.46	7.24	7.42	7.76	7.35	7.6	8.01	7.83	7.86	7.96	7.77	8.04	7.58	7.28	7.37	7.17	8.15	4.65	3.26	7.78	7.78	6.65	7.45	8.17	7.03
ANKS6	9.515	8.41	9.585	9.375	9.205	7.97	8.875	9.225	9.55	8.71	7.585	9.01	9.805	8.685	10.92	9.08	7.175	8.75	9.665	8.415	9.88	8.62	9.62	9.465	9.085	8.88	9.065	9.56	7.36	8.625	8.99	9.155	9.24	9.31	9.04	10.125	8.535	8	7.82	9.095	9.24	8.52	9.775	10.29	9.63	9.58	8.875	9.275	9.5
ANKZF1	10.54	10.96	10.38	10.17	9.65	10.99	10.29	10.08	10.5	10.4	10.37	11.78	12.22	10.2	11.62	10.17	11.69	11.61	11.08	10.27	10.96	11.09	11.2	10.6	10.99	10.32	11.41	11.08	9.74	10.46	10.61	11.27	11.25	11.5	11.46	11.32	11.22	11	11.16	10.62	11.12	11.09	11.46	11.86	11.92	11.45	11.02	10.79	10.7
ANLN	11.16	10.93	9.9	10.21	10.22	11.46	9.35	10.22	10.55	10.37	8.99	9.79	9.23	7.14	8.64	7.21	8.4	9.81	10.55	8.6	6.92	9.35	8.47	9.22	9.05	7.96	9.03	9.7	8.69	9.86	9.17	8.17	9.74	9.12	9.69	8.86	9.35	8.99	8.83	8.08	10.21	8.46	9.77	8.66	8.32	9.14	7.89	8.7	8.38
ANO3	7.22	5.98	8.02	10.1	8.62	11.62	5.88	10.28	10.69	10.68	4.01	4.26	8.21	6.97	7.8	6.1	5.44	8.36	8.46	6.84	6.31	6.77	7.97	7.49	9.4	8.06	6.64	12.08	4.96	6.66	7.17	8.36	10.85	6.74	5.44	7.45	6.12	5.35	10.07	9.67	7.35	7.4	6.47	3.83	10.44	5.63	5.89	8.97	6
ANO5	9.86	11.6	10.83	11.54	9.79	11.33	10.47	11.72	10.95	12.12	9.82	12.06	9.97	11.16	12.03	11	11.22	12.36	11.37	10.33	12.01	11.58	11.76	12.82	11.94	10.54	10.96	11.69	11.01	11.56	11.53	11.49	11.69	11.75	10.55	12.36	11.82	10.99	11.32	11.01	12.54	12.3	11.54	11.8	11.04	10.7	11.96	11.98	10.72
ANP32A	11.3625	10.6875	11.215	11.12	11.12	11.33	10.445	11.905	11.3725	11.735	10.5325	11.3375	10.745	9.955	11.265	10.7225	10.9075	11.14	11.555	10.37	10.7325	10.6875	11.0675	10.81	10.965	10.56	10.8725	10.93	9.385	10.75	9.95	10.9025	10.9475	10.855	11.3375	11.595	10.765	11.1625	10.95	10.875	11.3675	10.8275	11.12	10.785	11.1075	11.14	10.6875	11.37	10.33
ANP32B	9.83	9.935	9.84	9.26	9.645	9.86	9.71	10.395	9.83	9.855	8.98	8.745	9.265	8.995	10.23	10	8.905	9.115	9.495	9.445	9.38	9.36	9.305	9.015	8.76	9.355	9.215	9.205	8.3	9.115	9.27	9.175	10.04	9.47	9.76	10.24	9.055	9.34	9.085	9.325	9.775	9.17	9.81	8.87	9.295	9.71	8.995	9.605	9.075
ANP32C	8.56	8.57	8.67	8.14	7.78	8.7	8.03	9.31	8.94	8.37	7.87	9.15	8.38	7.58	9.17	8.01	8.51	8.86	7.88	8.01	8.45	7.97	8.42	7.8	8.17	8.06	8.37	8.11	7.31	7.89	8.19	8.56	8.2	7.95	8.58	8.75	7.72	8.37	8.04	7.9	8.77	8.61	8.66	8.16	8.28	8.53	8.23	8.78	8.06
ANP32D	9.77	9.16	9.31	9.17	9.7	9.67	9.12	10.46	10.07	10	9.32	9.94	9.45	8.46	9.53	8.92	9.14	9.43	9.85	8.87	9.55	9.39	9.61	9.28	9.39	9.35	9.45	9.2	8	8.98	8.88	9.42	9.21	9.12	9.54	9.83	9.25	9.43	9.32	9.23	9.47	9.41	9.59	9.34	9.37	9.71	9.16	9.85	9.02
ANP32E	10.57	11.28666667	9.883333333	9.843333333	10.05	10.58333333	9.71	10.33	10.68333333	10.42333333	10.1	10.31	9.64	9.97	9.96	8.31	9.816666667	10.11	10.62	9.403333333	10.07	10.16	10.1	10.00666667	10.25333333	9.846666667	9.73	10.36666667	8.956666667	9.97	9.676666667	9.74	10.59333333	10.41666667	10.30666667	10.28666667	10.22333333	10.04	9.356666667	9.1	10.59333333	10.25333333	10.3	9.323333333	9.9	10.19666667	9.23	10.42666667	9.583333333
ANPEP	7.34	6.56	6.94	6.33	7.3	7.99	7.9	6.98	7.98	6.39	8.85	7.86	8.16	6.5	6.37	6.3	7.89	8.18	8.18	7.27	8.15	8.25	7.61	8.47	7.29	9.43	8.07	6.59	7.88	7.27	7.09	8.65	6.57	7.76	8.33	8.86	7.47	8.15	7.36	7.94	6.83	8.47	7.85	7.72	7.65	8.82	7.19	9.59	8.01
ANTXR1	9.043333333	8.94	9.82	10.02	10.06333333	9.87	9.826666667	10.44	9.703333333	9.963333333	9.39	9.396666667	9.686666667	9.146666667	8.963333333	9.483333333	9.21	10.06666667	9.726666667	9.253333333	9.553333333	9.49	9.223333333	9.91	10.1	8.783333333	9.493333333	9.6	8.633333333	8.98	9.813333333	9.393333333	9.656666667	10.08333333	9.513333333	10.43	9.33	8.916666667	8.69	9.26	9.4	9.773333333	9.726666667	9.733333333	9.323333333	9.58	9.23	10.05	9.393333333
ANTXR2	7.746666667	7.536666667	8.15	10.06666667	7.896666667	6.866666667	8.383333333	7.796666667	9.06	9.646666667	7.763333333	8.736666667	8.286666667	9.6	6.77	7.486666667	7.573333333	9.206666667	8.38	7.496666667	8.82	8.036666667	8.456666667	8.58	8.183333333	8.233333333	8.18	7.443333333	6.37	7.576666667	8.833333333	8.616666667	6.92	7.766666667	8.463333333	10.43	8.05	8.063333333	7.01	8.78	7.703333333	9.016666667	7.92	7.59	7.453333333	8.686666667	7.423333333	10.03333333	8.62
ANUBL1	8.62	8.31	8.56	8.3	7.51	8.25	8.66	8.86	8.11	7.89	7.31	7.66	8.65	7.79	10.05	7.71	7.91	9.5	8.06	7.33	8.55	8.29	7.92	8.53	8.71	7.85	7.55	9.04	8.04	8.2	8.19	8.56	9.15	8.65	8.1	7.9	7.91	8.39	9.54	8.07	7.45	8.53	8.92	8.52	8.31	8.29	8.76	8.38	7.69
ANXA1	12.46	12.19	11.69	13.28	12.97	12.53	13.42	11.49	12.29	11.36	13.61	13.28	13.92	13.2	11.05	12.88	12.39	13.5	13.29	14.42	13.51	14.28	14.43	15.32	14.18	14.86	13.65	12.58	12.45	13.71	14.69	14.23	13.12	14.31	14.23	16.64	14.13	13.61	13.44	14.32	13.82	14.84	13.08	13.23	13.42	13.71	12.96	15.02	14.43
ANXA10	3.14	6.9	3.85	4.38	3.52	6.73	6.52	4.07	5.32	3.91	5.88	7.27	6.28	6.35	6.76	2.61	5.66	7.1	5.94	3.98	5.49	7.43	4.71	6.18	5.93	6.07	6.43	4.87	5	4.63	5.77	5.26	6.54	6.65	6.21	5.82	6.11	6.14	5.68	5.35	5.55	5.91	5.31	6.19	6.6	6.75	6.73	5.5	5.79
ANXA11	9.853333333	9.033333333	7.626666667	8.87	8.543333333	8.106666667	9.783333333	7.543333333	8.313333333	7.71	9.106666667	9.446666667	9.643333333	9.276666667	8.473333333	8.016666667	9.1	9.333333333	9.316666667	10.27	10.52	9.626666667	9.526666667	10.17	9.543333333	9.863333333	9.746666667	8.956666667	8.32	9.036666667	9.53	10.36666667	8.626666667	9.78	10.41	11.09	9.393333333	9.596666667	8.816666667	10.35666667	9.023333333	10.12333333	9.536666667	8.986666667	8.99	10.12	9.166666667	10.43666667	9.85
ANXA13	5.83	7.15	6.08	4.485	4.31	7.205	6.94	6.235	6.42	4.57	6.235	7.615	5.015	7.06	6.82	3.19	6.635	7.51	6.595	6.705	6.035	6.485	6.52	6.53	6.665	6.005	6.45	6.385	6.25	6.165	6.83	6.485	6.82	6.915	6.515	6.615	6.195	6.18	6.245	5.745	6.305	5.265	5.365	6.71	6.85	6.51	6.715	7.775	6.335
ANXA2	12.73	12.1	11.16	13.0325	12.3975	13.255	12.8075	11.0975	11.655	11.39	13.6125	14.1275	13.025	14.7375	14.7125	13.6	13.8675	14.5975	13.6525	13.6075	14.0275	13.515	14.015	14.2825	13.465	13.8325	13.4825	13.8225	12.6125	13.1575	13.6775	13.895	13.325	13.2925	14.53	15.64	14.0025	14.02	12.7625	14.1175	14.3775	15.5925	14.555	13.665	13.645	13.0925	13.33	16.005	13.5175
ANXA2P1	11.85	11.1	10.25	12.58	11.86	12.52	11.92	10.24	10.45	10.84	13.47	13.29	12.53	13.84	13.59	12.9	12.66	13.55	13.06	12.78	13.34	12.88	13.11	13.74	12.94	13.58	12.48	12.98	11.43	12.15	12.77	12.75	12.55	12.55	13.84	14.89	13.32	13.29	11.86	13.17	13.18	14.73	13.44	13.11	12.64	12.37	12.35	15.31	12.58
ANXA2P3	8.37	8.3	7.72	8.45	7.6	9.47	8.31	7.16	7.7	6.39	9.52	8.85	9.01	10.28	10.42	9.36	10	10.84	9.13	9.26	9.92	9.4	9.63	9.8	9.16	9.61	9.49	9.51	8.6	9.4	9.9	10.02	8.77	8.94	10.67	11.48	9.78	9.81	8.15	1.96	10.12	11.91	10.69	9.58	9.21	9.26	9.49	12.02	9.42
ANXA3	6.69	6.66	6.72	7	6.13	5.8	7.59	5.99	6.34	5.44	7.23	7.46	9.06	10.55	5.95	6.17	7.38	10.78	6.47	7.87	9.12	8.75	7.6	9.95	7.92	8.24	7.45	7.32	6.36	7.95	8.49	8.27	7.99	8.06	6.85	11.18	8.73	7.39	7.7	9.06	7.44	10.67	7.61	7.44	6.97	7.32	7.04	8.82	8.74
ANXA4	10.61	10.41	10.1	11.04	10.65	10.05	11.12	9.54	9.85	9.71	11.13	10.89	11.68	11.48	10.61	10.1	11.16	11.56	11.17	11.17	11.81	11.31	10.88	11.74	11.68	11.18	11.32	11.07	10.35	10.78	11.11	11.27	10.8	11.34	11.52	12.41	11.55	11.26	10.84	11.12	10.82	11.83	11.71	11.39	11	11.24	11.6	12.63	11.39
ANXA5	13.05	12.47	11.77	13.6	13.24	12.96	13.46	12.15	13.22	11.87	13.33	13.57	14.18	13.73	12.68	13.78	13.34	14.36	13.82	13.37	14.07	14.14	14.05	14.03	14.24	13.76	13.51	13.67	12.91	13.01	14.05	13.69	12.97	14.01	13.33	14.88	13.8	13.35	13.37	13.41	13.29	13.98	13.99	13.2	12.28	13.51	13.45	14.96	13.32
ANXA6	11.97	12.17	11.44	12.54	11.67	11.63	12.03	11.76	11.71	12.1	12.24	11.91	11.32	13.47	11.52	11.56	12.29	13.29	12.59	12.31	13.22	12.32	12.61	12.91	13.75	13.01	12	12.72	11.4	12.47	12.79	12.9	12.58	13.53	12.91	14.21	12.81	12.32	10.83	12.72	13.06	13.95	13.37	13.2	12.4	12.37	12.46	14.43	12.31
ANXA7	11.9	11.17	10.43	11.55	10.48	11.43	11.29	9.75	10.4	10.58	11.02	11.71	11.81	11.79	11.57	11.07	11.67	11.9	12.31	11.29	12.34	11.45	12.03	11.9	12.27	11.28	11.17	11.54	10.87	11.91	11.48	11.79	12.18	12.26	11.95	13.06	11.91	11.89	11.54	11.6	11.42	12.77	11.84	11.19	11.45	11.69	11.45	12.66	11.52
ANXA8	7.385	8.54	8.195	6.83	6.36	8.535	8.445	7.425	8.24	6.3	7.525	7.84	8.06	7.765	8.415	7.475	8.255	8.78	7.885	7.92	8.735	8.14	8.365	7.38	8.155	7.485	7.86	8.45	8.02	8.16	8.84	8.525	8.075	8.285	8.32	8.135	7.615	7.605	7.685	7.74	8.365	8.5	8.925	8.085	8.19	8.71	8.495	8.48	7.91
ANXA9	5.95	7.71	6.64	6.09	5.51	7.65	7.19	6.86	6.83	5.99	6.71	7.94	6.88	7.65	7.14	5.33	7.42	7.88	7.33	5.75	6.22	6.71	7	6.85	6.6	6.11	6.97	6.99	6.41	5.95	7.19	6.41	7.91	7.7	7.02	6.87	6.59	6.95	6.73	5.69	6.5	7.45	7.28	6.99	7.56	7.76	7.8	5.51	6.92
AOAH	10.29	9.42	7.92	8.72	7.12	8.7	10.45	7.33	8.34	5.82	10.31	10.03	9.03	10.72	7.69	8.2	10.36	10.46	10.56	10.8	11.07	10.46	10	10.67	9.74	10.69	11.24	9.29	9.51	9.77	10.15	10.86	9.3	9.67	11.01	11.54	10.19	10.48	9.31	9.76	9.72	11.16	10.28	8.64	10.17	10.43	9.92	11.88	10.31
AOC2	6.86	7.46	7.08	5.59	4.65	7.27	7.24	7.41	6.99	5.69	7.53	8.43	6.76	7.04	7.56	6.06	7.11	7.49	7.06	6.65	6.77	6.79	5.88	7.49	7.56	7.21	7.08	7.01	6.92	6.73	7.26	7.31	7.69	7.47	7.3	7.45	6.75	6.67	6.44	6.17	7.95	7.14	7.5	7.12	7.55	7.1	7.43	7.02	6.51
AOC3	10.93	10.94	10.55	12.19	10.71	10.9	12.3	10.28	10.48	10.74	11.24	11.48	11.21	12.49	10.52	11.29	11.02	12.43	11.52	11.81	11.93	11.96	12.07	13.48	11.95	12.19	12.19	11.21	10.73	10.67	10.79	12.24	12.3	12.54	12.89	13.99	11.97	11.9	12.34	12.16	11.99	12	11.45	11.15	11.46	11.84	10.99	10.92	12.31
AOF1	8.485	8.465	7.68	8.005	7.435	8.215	7.715	8.255	7.545	6.99	8.295	9.115	8.57	7.97	8.655	7.36	8.775	8.845	8.98	7.555	8.26	8.775	8.6	8.165	8.21	7.935	8.34	8.845	7.545	8.33	8.28	8.335	8.485	8.36	7.975	8.385	9.03	8.475	8.005	7.715	9.215	8.555	9.24	8.945	8.915	8.94	8.665	8.54	7.29
AOF2	11.795	12.39	11.4	11.095	10.61	12.255	11.675	11.875	11.29	11.645	11.355	12.245	11.025	10.62	12.305	11.53	11.785	12.605	11.97	10.95	11.13	11.995	12.09	11.285	11.76	10.95	11.82	12.03	10.445	11.415	11.405	11.165	12.13	12.155	11.8	11.42	11.61	11.825	11.49	10.715	12.025	10.925	12.22	11.93	12.13	11.595	11.745	11.815	11.245
AOX1	9.39	10.18	9.76	8.5	8.4	9.84	9.66	8.99	9.66	8.38	9.06	10.22	8.68	9.88	9.65	10.44	9.61	10.09	9.47	9.36	9.69	9.59	9.81	9.92	9.53	9.55	9.72	9.56	9.14	9.48	11.25	10.15	9.71	10.61	9.65	10.19	9.61	9.28	9.17	9.35	10.22	8.88	9.92	9.29	9.81	10.07	9.91	9.68	9.86
AP1B1	9.5	9.67	8.86	9.31	8.37	8.95	9.02	9.23	9.02	8.97	9.18	10.01	9.36	9.68	8.5	9.3	9.49	10.59	10.12	9.11	10.06	10.01	10.17	9.71	9.43	9.35	9.57	9.32	8.49	9.48	9.66	9.49	9.31	8.9	9.09	10.17	9.63	9.44	9.42	8.76	9.72	10.06	9.83	9.55	9.21	9.45	9.6	10.38	9.23
AP1G1	10.91333333	11.10666667	9.966666667	10.61666667	9.78	10.74	10.45666667	10.38	10.77	10.51333333	10.26333333	11.16333333	10.54333333	10.09	11.22666667	9.806666667	10.46666667	11.19666667	10.76	9.88	10.21333333	10.51333333	10.92333333	10.23666667	10.56	9.816666667	10.91333333	11.07666667	9.613333333	10.33666667	10.83666667	10.53	10.97333333	11.23	10.94	11.18	10.90666667	10.50666667	10.05	9.726666667	11.06666667	10.72	10.72	10.89666667	11.09333333	10.79666667	10.90666667	10.98	10.04666667
AP1G2	11.31	11.25	10.41	9.82	9.33	10.6	10.58	9.97	10.77	9.46	9.6	9.76	10.86	9.98	10.81	10.58	10.35	11.26	10.58	9.99	10.79	10.48	10.97	9.9	9.69	10.77	10.36	10.56	10.45	10.43	10.57	10.95	10.1	11.27	10.73	11	9.91	10.32	11.9	10.62	10.51	10.5	10.87	10.31	10.6	11.22	12.22	10.64	10.38
AP1GBP1	9.235	8.795	7.7	7.92	7.49	9.16	8.395	7.83	7.615	7.975	8.52	9.49	8.43	8.55	8.98	8.07	9.115	8.685	8.5	8.29	9.485	8.445	8.99	8.89	8.95	8.4	8.86	9.185	7.605	8.46	8.835	9	8.695	8.605	8.95	9.445	9.13	9.245	8.825	8.705	9.215	8.51	8.635	8.865	9.515	9.685	9.08	9.085	8.685
AP1M1	12.31	12.98	11.78	11.95	11.51	12.57	11.65	11.97	11.99	12.07	11.64	12.65	11.35	12.47	12.48	12.5	12.15	13.32	12.47	11.68	12.44	12.37	12.72	12.32	12.61	11.9	12.03	12.36	11.66	12.25	12.78	12.17	12.17	12.78	12.09	12.76	12.7	12.43	12.35	11.6	12.64	13.04	12.41	11.94	12.14	12.45	12.52	12.94	11.85
AP1M2	6.96	8.22	7.76	5.75	5.72	7.82	7.7	7.34	7.47	6.34	7.11	9.33	7.77	8.03	7.92	6.94	7.89	8.54	7.78	6.54	7.24	7.7	7.67	7.26	6.14	6.72	7.33	7.48	7.26	6.63	7.98	7.65	7.53	7.78	6.3	7.19	6.38	6.23	7.25	6.45	7.78	8.13	8.18	7.21	7.65	7.85	7.97	6.34	7.53
AP1S1	10.675	11.22	9.62	10.285	9.435	10.225	8.87	9.28	9.975	9.9	10.05	10.445	10.42	10.255	10.64	9.925	10.18	11.2	10.495	9.63	10.83	10.515	11.025	10.73	10.685	9.59	10.365	10.505	9.54	10.05	11.065	10.58	10.465	10.72	10.105	10.49	10.63	10.3	10.21	9.495	10.655	11.4	10.045	10.53	10.625	10.26	10.71	11.25	10.385
AP1S2	9.456666667	10.4	9.673333333	10.29333333	9.66	10.02	9.98	9.776666667	9.933333333	10.15333333	9.343333333	10.09333333	9.373333333	9.686666667	11.22666667	10.07666667	9.556666667	10.31666667	10.33666667	9.303333333	9.63	9.93	9.753333333	10.33	9.943333333	9.316666667	9.906666667	10.25333333	8.736666667	9.55	10	9.603333333	10.61	10.78	10.08666667	11.28333333	10.49666667	10.05	9.896666667	9.41	10.49	10.51666667	9.77	9.976666667	10	10.26	10.04666667	11.38333333	9.996666667
AP1S3	7.535	7.78	6.67	6.59	5.73	7.71	7.43	6.81	7	5.8	7.695	8.46	6.12	7.94	7.545	5.855	7.65	8.24	7.23	7.31	8.08	7.545	7.095	7.635	8.19	7.495	7.6	7.695	7.485	7.485	7.81	7.69	7.875	8.035	7.535	8.13	7.735	7.735	7.19	7.4	7.615	7.515	6.865	7.59	7.68	7.635	7.73	8.145	7.23
AP2A1	9.45	10.37	9.55	9.28	8.63	9.77	10.24	9.18	8.84	9.31	9.17	9.49	9.22	10.28	10.14	9.16	9.84	10.83	9.31	9.07	9.67	9.52	9.79	9.55	9.7	9.37	9.39	10.13	9.27	9.53	10.28	9.91	10.22	10.57	10.04	10.06	9.56	9.8	9.35	8.77	9.82	10.18	9.84	9.99	10.01	9.78	9.95	9.86	9.78
AP2A2	12.96666667	12.51666667	11.61	12.43	11.41	12.67333333	12.47666667	12.24	12.17666667	12.20666667	12.15	13.43666667	12.11666667	12.49333333	12.78333333	12.66666667	12.55333333	13.40333333	11.92666667	12.22	12.35	12.69666667	13.15333333	12.62	12.67333333	12.34	12.58	12.73333333	12.61666667	12.97	13.48	12.97	12.57	12.39666667	12.55333333	13.58	12.91333333	12.85333333	12.91	12.39666667	13.1	13.01333333	13.33	12.35666667	13	12.67666667	13.47666667	13.22666667	12.42666667
AP2B1	11.6	11.75	10.96	11.47	11.285	11.9	11.75	11.65	10.91	11.605	11.59	11.835	10.785	12.38	11.885	11.335	11.75	12.67	11.7	11.11	12.22	11.895	12.145	11.81	12.19	11.295	11.5	12.055	10.795	11.795	12.285	11.69	11.885	11.84	11.695	12.55	11.985	12.135	11.425	11.04	11.82	12.775	11.83	11.775	12.08	11.75	12.28	12.785	11.625
AP2M1	13.07	13.41	12.19	12.99	12.01	12.66	12.66	13.21	12.65	13.06	12.79	12.48	12.7	13.21	12.87	12.86	12.69	14.07	12.85	12.47	13.44	13.18	13.4	12.95	13.81	12.35	12.68	12.7	12.31	12.84	13.5	13	12.93	13.57	12.72	13.62	13.42	13.1	12.35	12.26	12.77	13.7	13.51	12.97	12.92	12.86	13.34	13.7	12.99
AP2S1	11.25	12.24	10.96	11.95	11.35	11.32	10.83	11.25	10.73	11.68	10.8	12.04	10.69	12.11	12.03	12.07	11.04	12.6	11.71	10.76	11.85	11.42	11.97	11.47	11.53	11.01	11.31	11.5	11.04	10.81	11.84	11.47	11.73	11.97	11.23	12.16	11.16	11.77	11.57	10.72	11.81	12.4	11.3	11.2	11.42	11.15	11.59	12.66	10.77
AP3B1	10.08	9.78	8.625	9.63	9.265	9.29	9.695	8.32	9.275	8.75	9.01	10.74	9.795	9.845	10.805	9.845	9.805	10.365	11.52	9.88	10.615	9.78	10.225	10.455	10.005	9.55	9.87	10.96	8.49	9.34	9.535	10.265	10.27	10.26	10.28	10.71	9.69	10.315	9.84	9.945	9.85	10.255	9.93	10.03	10.095	10.355	9.43	10.505	9.495
AP3B2	11.51	11.01	10.85	11.81	10.35	11.11	11.09	11.37	11.07	11.28	11.19	10.6	11.65	11.1	12.41	11.61	11.36	12.51	11.64	11.2	11.11	11.09	12.2	11.05	11.87	10.85	11.51	11.59	11.49	11.35	11.69	11.47	11.73	12.51	11.6	11.91	11.58	11.45	11.7	11.52	11.99	11.75	11.91	11.82	12.07	11.52	12.24	12.2	10.71
AP3D1	13.675	14.3	12.955	13.705	13.18	13.655	13.2	13.525	13.165	13.87	13.065	13.775	13.25	13.86	13.345	13.5	13.475	14.36	13.095	12.825	13.565	13.49	14.025	13.465	13.895	13.165	13.25	13.58	12.855	13.25	14.26	13.435	13.72	14.16	13.565	14.08	13.91	13.77	13.055	12.875	13.85	14.1	13.63	13.53	13.305	13.275	13.94	14.245	13.685
AP3M1	10.35	10.91666667	9.69	10.31333333	9.35	10.33333333	9.85	9.456666667	10.15666667	10.40333333	9.933333333	10.46	10.06333333	9.796666667	10.78666667	9.67	10.42333333	11.16	10.94	9.536666667	10.06333333	10.25	10.64333333	10.05666667	10.36666667	9.503333333	10.01	10.61666667	9.243333333	10.31666667	10.39333333	10.15	10.99666667	10.89666667	10.04	11.13333333	10.64666667	10.44666667	10.12	9.61	10.44666667	10.41333333	10.8	9.966666667	10.86333333	10.29666667	10.51	10.75	9.523333333
AP3M2	10.465	10.88	9.755	10.505	10.1	10.685	9.975	10.54	10.475	10.575	10.89	10.825	10.285	11.13	11.56	9.41	10.91	11.11	10.73	10.075	11.3	10.605	11.295	11.37	11.73	10.495	10.66	11.405	10.27	10.655	11.35	10.86	10.765	11.465	10.87	11.73	11.42	10.895	10.01	10.705	11.62	11.465	11.3	10.615	11.12	10.155	10.99	12.865	10.21
AP3S1	13.33	13.9	13.34	14.14	13.6	13.44	13.71	13.59	13.34	13.75	13.3	14.01	13.11	13.78	15.01	13.58	13.67	14.63	13.88	13.14	13.59	13.54	13.85	13.64	14.18	13.63	13.45	14.11	13	13.6	13.83	13.58	14.29	14.02	14.15	14.51	14.11	13.51	13.59	13.27	14.31	14.05	13.8	13.71	14.05	13.59	13.52	14.3	13.15
AP3S2	9.485	9.465	9.2125	9.5075	8.565	9.5625	9.2875	9.39	9.58	9.4925	9.4825	10.01	9.8175	9.645	10.1	9.2875	9.8275	10.675	9.87	9.12	9.94	9.74	10.5775	9.745	10.1775	9.3975	9.935	9.7925	9.3625	9.9225	9.805	10.015	9.9575	10.57	10.1525	10.6825	10.0675	9.8725	9.57	9.54	9.765	10.8675	9.845	9.8575	10.2175	9.6675	10.2725	10.3875	9.4375
AP4B1	11.64	11.35	11.54	11.82	11.68	11.32	11.05	11.95	11.79	12.02	11.13	11.9	11.86	11.06	12.35	11.44	11.42	12.02	11.55	10.96	11.67	11.72	11.86	11.29	11.52	10.88	11.75	11.84	10.88	10.89	11.68	11.67	11.47	11.94	11.85	12.32	11.54	11.3	11.26	11.37	12.02	11.44	12.09	11.56	11.62	11.77	11.45	11.8	11.01
AP4E1	8.63	8.965	8.895	8.385	8.66	9.08	8.995	8.69	8.465	8.3	8.45	9.52	8.9	8.805	8.955	8.76	9.125	9.605	9.125	8.09	8.075	8.83	8.92	8.745	8.04	7.895	8.66	8.515	8.02	8.23	8.53	8.795	8.99	9.2	9.115	8.745	8.695	8.77	8.84	8.3	9.115	9.275	9.24	8.96	8.965	9.145	8.85	8.645	8.39
AP4M1	10.46	11.08	9.54	10.16	9.11	10.82	10.45	9.65	10.03	9.74	10.16	11.52	10.57	10.68	11.73	9.94	14.88	12.07	10.09	10.06	9.84	10.47	11.16	11.16	10.48	9.68	11.08	10.24	10.09	10.18	10.94	10.75	11.06	11.44	10.22	10.71	11.43	10.78	11.26	9.85	11.06	10.65	10.46	11.3	10.82	10.34	10.88	11.2	10.86
AP4S1	9.405	8.69	8.015	8.675	7.73	8.505	8.575	8.615	7.595	8.535	8.62	9.295	7.775	8.755	9.105	8.55	9.23	8.82	8.535	8.095	8.905	8.46	9.01	8.795	9	9.475	8.56	8.785	9.015	9.615	9.36	8.925	8.605	9.45	9.085	9.395	8.83	9.145	9.79	8.78	9.415	8.65	10.085	8.685	9.03	8.765	9.735	9.36	8.965
APBA1	7.54	7.74	7.58	6.2	6.04	8.18	7.8	7.62	7.41	6.29	7.56	6.51	7.64	7.65	8.85	7.82	7.57	8.1	7.7	7.18	7.9	7.97	8.09	7.79	7.22	7.18	7.4	8.02	7.81	7.67	8.34	8.16	8.25	8.3	8.15	8.75	7.74	7.54	7.09	7.54	8.57	8.22	8.61	7.81	7.24	8.33	8.38	9.15	7.16
APBA2	10.86333333	11.51666667	10.51	10.76	9.983333333	11.00666667	10.24333333	10.9	10.61	10.56666667	10.92333333	12.26333333	10.15	9.566666667	11.06	11	10.81	11.35666667	11.32	10.35333333	10.45666667	11.08	11.95666667	10.14333333	10.42333333	9.893333333	11.43666667	11.05666667	10.25666667	10.65	11.02333333	11.04	10.25666667	11.39	11.17666667	10.32	11.42	11.02	10.65666667	10.30666667	11.59333333	10.41666667	10.82333333	11.24	11.37333333	11.21	10.95666667	10.51	10.23
APBA2BP	10.01	10.1	9.56	8.97	9.07	9.96	9.72	9.78	9.98	9.01	9.27	9.3	10.56	10.28	10.33	10	9.98	11.29	10.26	9.63	9.87	10.04	10.47	10.52	10.29	9.72	9.71	10.22	9.39	9.78	9.94	10.1	10.45	10.06	10.19	10.55	9.67	9.8	10.73	9.58	10.22	11.04	10.22	10.4	10.52	10.16	10.09	11.09	9.83
APBA3	8.97	9.5	8.73	8.3	7.26	8.49	8.33	8.27	8.75	7.76	7.54	8.79	8.23	7.81	8.35	8.28	8.81	9.42	8.17	7.77	8.4	7.87	8.54	7.78	7.91	7.75	9.04	8.71	7.58	8.06	9.08	8.87	8.77	8.87	8.84	9.01	8.74	8.99	8.33	8.24	9.19	8.75	8.99	8.59	8.79	9.19	8.78	8.7	8.65
APBB1	12.32	11.92	11.295	11.91	10.755	11.905	11.84	11.65	12.01	11.985	11.69	12.91	10.99	12.015	12.575	12.325	11.88	13.03	12.555	11.625	12.195	12.07	12.51	12.03	12.645	11.845	11.52	11.995	12.21	12.47	13.095	12.25	12.055	11.885	11.81	12.785	12.53	12.05	12.015	11.505	12.365	12.455	12.67	11.83	12.13	11.71	13.155	12.105	11.805
APBB1IP	11.64333333	10.72666667	8.33	9.9	8.406666667	9.136666667	11.41	8.403333333	9.363333333	7.683333333	9.55	10.22	9.986666667	10.75333333	8.593333333	9.216666667	10.7	10.25	10.21	11.13	12.28666667	10.21	10.56	10.56	9.59	10.94333333	11.32666667	10.15	9.343333333	10.31333333	9.946666667	11.63333333	9.356666667	10.02333333	11.72333333	11.76666667	9.973333333	11.15666667	9.526666667	11.45666667	10.65666667	10.60666667	10.82	9.05	10.89666667	11.41666667	10.24666667	12.06	10.42666667
APBB2	9.54	10.23	9.56	10.39	10.01	9.75	10.1	11.35	10.54	10.64	10.3	10.4	10.22	11.11	10.67	10	10.03	11.14	10.87	9.96	10.66	10.39	10.55	10.2	10.69	10.29	10.13	10.53	9.5	9.8	10.22	10.27	10.41	10.75	10.74	11.44	10.28	10.49	10.14	10.01	9.99	10.63	10.38	10.82	9.85	10.47	10.4	10.89	10.26
APBB3	11.27	11.86	11.15	11.68	10.86	11.91	12.38	11.62	11.84	11.26	12.28	13.12	11.56	12.59	13.42	12.55	12.5	13.37	11.86	11.85	12.01	12.38	12.57	12.55	12.44	12.07	12.48	12.42	11.15	12.39	12.16	12.51	12.84	12.45	13.29	12.43	12.88	12.7	12.84	11.47	11.93	12.58	12.35	13.65	13.14	12.43	12.1	12.92	12.54
APC	8.435	9.58	8.31	8.92	7.695	8.765	8.46	8.265	8.64	8.645	8.22	9.595	7.855	8.275	9.225	8.065	9.185	9.99	8.55	8.005	7.965	9.26	9.3	8.265	8.83	7.81	8.89	9.635	8.09	8.695	9.155	8.73	9.535	9.415	8.91	9.4	9.43	8.755	8.015	8.395	9.795	9.125	9.29	9.43	8.645	8.66	8.575	9.365	8.115
APC2	12.4975	13.6675	12.0725	12.6325	11.8075	12.6625	12.28	12.5775	12.3975	12.6775	12.0875	13.1725	12.115	11.9925	12.295	12.1375	12.8225	13.2925	12.605	12.01	11.51	12.7775	12.8675	11.91	12.1175	12.11	12.66	13.1125	12.245	12.43	13.2025	12.3775	13.105	13.4525	12.36	12.6275	12.8125	12.4025	12.1425	11.9275	13.525	12.13	13.24	12.485	12.715	12.6425	13.18	12.91	11.8
APCDD1	9.8	8.32	8.17	9.02	9.69	10.62	9.97	10.63	9.82	8.68	8.95	8.95	10.54	9.79	12.73	8.24	9.32	10.35	9.96	10.02	12.05	9.91	8.82	11.34	10.79	9.68	9.69	10.47	9.98	10.22	10.08	10.13	9.28	9.85	9.61	12.13	10.89	9.35	10.21	10.35	10.12	11.08	10.54	12.03	9.76	8.38	9.35	11.67	10.48
APCDD1L	4.66	5.55	4.97	5.75	6.21	5.66	7.3	3.55	7.72	5.49	7.02	6.58	8.96	6.7	5.94	4.79	5.03	6.06	7.76	5.5	6.09	7.17	7.1	5.57	7.5	5.19	5.55	5.76	5.88	4.25	5.94	6.11	6.7	6.22	5.12	7.48	8.01	6.55	6.78	5.97	4.5	5.63	6.77	4.61	5.22	6.91	5.75	3.61	6.69
APCS	8.13	9.18	8.69	7.09	6.48	9.02	8.8	8.5	8.15	7.3	8.38	9.41	8.78	8.82	9.2	7.5	8.86	9.38	8.75	8.73	8.58	8.85	8.9	8.7	7.35	8.11	8.48	8.7	8.45	8.34	9.02	8.68	8.93	9.24	8.67	8.03	8.07	7.84	8.23	7.82	9.16	8.99	9.29	8.62	8.95	9.01	9.16	7.7	8.39
APEH	11.7	11.675	11.275	12.37	11.525	12.22	11.25	11.995	11.92	12.08	11.645	12.555	12.105	12	12.65	12.055	12.06	13.365	12.04	11.905	12.465	11.835	12.51	12.365	12.485	11.66	11.6	12.16	11.135	11.9	12.205	12.375	12.16	12.455	12.25	12.64	12.27	12.01	12.255	11.53	11.71	12.83	12.465	12.305	12.225	11.845	12.23	12.845	11.945
APEX1	11.56333333	11.2	11.82333333	11.08	10.82	11.31666667	10.60333333	12.28333333	11.86333333	11.58666667	10.09	11.26	10.69666667	10.03333333	11.49333333	11.31333333	10.60666667	11.34	10.56	10.45666667	10.81	11.26	11.12666667	10.29666667	10.47666667	10.69333333	10.37	11.21666667	10.34666667	11.15666667	11.07666667	11.16666667	10.75666667	11.27	10.92666667	11.28666667	10.48	10.64333333	10.88	10.62666667	11.17333333	10.95666667	11.67	10.45333333	10.71666667	11.06	11.02666667	11.19666667	9.843333333
APEX2	11.17	11.8	10.59	10.74	10.08	10.92	10.63	10.63	10.63	10.37	9.71	11.22	10.75	10.59	11.56	10.69	10.27	11.43	10.29	10.58	10.94	10.63	11.01	10.98	10.51	10.2	10.75	10.54	10.27	10.39	10.8	10.94	10.86	11.33	10.81	11.41	10.56	10.75	10.67	10.1	10.61	10.84	10.74	10.92	10.66	10.76	10.96	11.64	10.59
APH1A	10.34	10.955	10.555	9.715	8.695	9.535	9.92	10.265	10.82	9.25	9.5	9.38	10.205	9.775	10.275	10.245	9.725	10.385	9.635	10.295	10.405	10.625	10.49	9.975	10.335	10.045	9.98	10.24	9.59	10.165	10.635	10.66	10.01	10.345	10.27	10.91	9.75	9.985	10.36	10.065	10.535	10.36	10.635	10	10.23	10.325	10.11	11.1	9.98
APH1B	9.59	9.09	8.49	9.32	8.52	9.65	9.81	8.28	8.63	7.6	9.63	10.22	9.5	10.97	9.73	8.97	9.79	10.75	9.62	10.13	10.09	9.68	9.91	10.25	9.95	9.92	10.12	9.34	9.15	9.21	9.61	10.12	9.69	9.85	10.37	10.62	9.53	10.32	9.67	9.73	9.42	10.98	10.19	10.39	10.4	9.7	10.12	11.33	9.67
API5	11.01	10.98	10.07	10.615	9.875	10.835	10.565	10.37	10.27	10.655	10.025	11.195	10.245	10.31	10.98	9.875	10.545	11.21	10.97	9.805	10.63	10.25	10.67	10.54	10.465	10.085	10.265	10.74	9.92	10.2	10.835	10.615	10.8	11.17	10.685	10.94	10.61	10.415	10.4	10.015	11.1	10.585	11.085	10.935	10.925	10.455	11.235	10.725	10.01
APIP	11.43	10.47	10.79	11.15	10.32	10.59	10.85	11.21	10.73	11.5	10.11	11.59	9.81	10.01	11.07	10.22	10.61	10.56	11.19	9.28	9.92	9.81	10.76	10.62	10.09	9.67	10.26	10.45	10.38	10.6	10.6	10.27	10.61	10.71	11.1	11.37	10.91	10.98	10.29	10.11	11.39	10.55	11.29	11.03	9.9	10.03	11.48	11.49	10.12
APITD1	10.575	10.96	8.785	8.81	8.915	10.215	9.445	8.995	8.915	8.875	9.7	10.095	9.835	9.74	10.205	8.67	9.735	10.51	10.58	9.59	10.12	10.315	10.225	11.08	10.975	9.74	9.755	10.32	9.21	9.95	10.135	9.885	10.5	10.18	9.975	10.195	10.165	10.27	10.44	9.615	10.575	10.075	10.38	10.21	10.2	9.46	9.895	11.385	10.09
APLN	9.763333333	10.72666667	10.35333333	10.03666667	9.123333333	10.76	10.35	10.95333333	11.29	9.846666667	9.673333333	10.95333333	10.48666667	10.16	10.06666667	10.14333333	9.913333333	11.73333333	11.66	10.70333333	10.14666667	10.38	10.87333333	9.836666667	10.88	9.986666667	10.11666667	10.47666667	10.41333333	10.07666667	10.74333333	10.33333333	10.25666667	10.93333333	9.83	10.48666667	9.813333333	10.86333333	10.10666667	9.433333333	10.65333333	10.73	10.94666667	11.21	9.856666667	10.10333333	10.67666667	10.37	10.02333333
APLP1	10.27	11.525	9.645	10.8	9.67	10.435	10.115	9.7	9.48	10.02	10.145	10.92	9.01	9.76	11.11	9.77	10.225	11.66	10.895	9.47	9.39	10.905	10.575	9.525	10.605	9.89	10.26	10.83	10.47	10.03	11.47	9.94	10.795	11.3	9.96	10.31	10.79	10.19	9.74	9.255	10.915	10.385	10.615	10.24	9.995	10.275	10.775	10.81	9.835
APLP2	11.01	11.665	10.98	11.82	11.325	11.99	11.31	11.795	11.6	11.72	11.63	12.585	11.66	13.07	12.865	11.51	11.44	13.075	11.355	11.615	12.755	12.08	12.425	13.135	12.885	11.875	11.96	11.62	10.83	11.94	12.56	12.24	12.245	11.555	11.79	13.43	12.22	12.32	12.155	11.39	11.905	13.355	11.62	12.26	11.69	11.65	11.945	13.835	12.515
APOA1	4.34	8.06	4.68	6.08	5.57	7.92	7.36	3.47	7.18	5.99	6.72	8.18	6.15	7.35	7.29	4.41	6.97	8.35	7.27	6.39	5.73	6.68	6.48	7.7	7.03	7.3	7.43	5.34	5.19	6.43	7.28	6.63	7.82	7.93	7.52	8.93	7.86	7.13	7.25	7.38	6.9	9.35	6.45	7.55	7.87	7.87	7.59	7.69	7.3
APOA1BP	12.78	13.33	12	12.62	11.96	12.6	11.91	12.57	12.36	12	11.45	12.72	12.25	12.62	12.87	12.15	11.94	12.99	12.76	12.17	12.8	12.45	12.95	12.88	13.21	12.14	12.23	12.41	11.7	12.13	12.39	12.52	11.81	12.96	12.34	12.93	12.45	12.16	12.68	12.11	12.49	12.47	12.34	12.26	12.42	12.63	12.28	13.19	12.66
APOA2	6.79	7.69	4.41	3.8	3.1	9.78	6.06	5.67	6.11	3.7	5.62	7.05	4.33	5.95	6.76	3.51	5.23	9.12	5.18	5.69	6.08	6.11	5.97	5.41	5.5	5.75	6.67	9.53	6.4	6.37	8.24	7.2	8.72	9.77	7.99	6.38	8.22	7.02	5.46	5.73	6.57	6.07	7.07	8.9	9.22	9.63	10.3	6.28	5.36
APOA4	6.535	8.86	6.51	6.72	6.09	8.63	8.095	7.035	7.365	6.375	7.69	7.69	7.865	7.385	8.395	6.005	8.105	9.72	7.51	7.225	7.535	7.535	7.265	7.23	7.91	7.795	8.19	8.43	6.87	6.97	7.795	8.27	8.09	8.74	8.6	7.955	8.3	8.18	7.59	7.615	7.925	11.425	8.015	8.535	8.73	8.89	8.505	7.6	7.89
APOA5	6.1	8.71	6.23	7.53	6.25	8.58	8.06	4.73	6.95	6.82	7.2	8.67	7.56	8.12	8	5.69	7.82	8.71	7.87	5.88	7.01	6.51	6.32	7.63	7.65	7.46	7.88	5.25	7.26	7.11	6.8	6.52	8.49	8.51	7.99	7.21	7.8	7.8	7.69	6.52	6.95	8.24	6.98	8.07	8.11	8.13	8.35	7.59	7.37
APOB	4.21	3.22	3.19	2.94	1.93	3.29	3.93	3.05	3.04	2.38	2.58	4.45	2.38	3.34	3.32	2.38	2.68	3.17	2.38	3.09	2.54	2.77	2.94	3.14	2.91	2.38	2.87	3.17	3.61	2.7	4.5	3.36	2.41	3.19	2.38	3.73	4.03	2.98	2.93	3.26	3.41	3.1	3.39	3.31	3.12	3.79	4.49	3.8	2
APOB48R	9.26	8.62	6.56	8.18	7.92	8.05	9.55	7.45	7.42	6.85	9.3	8.95	8.71	9.63	7.12	7.75	9.87	9.96	8.78	9.66	9.72	9.06	8.89	8.91	8.88	9.95	10.42	8.2	8.73	8.55	8.03	9.91	8.31	8.3	9.88	10.23	9.23	9.32	8.04	8.69	8.31	9.8	9.48	8.14	9.4	9.24	9.65	10.03	9.1
APOBEC1	3.02	3.73	4.24	2.79	1.85	3.54	4.77	2.96	4.5	6.22	2.51	4.14	3.07	3.55	4.26	4.68	3.1	4.7	3.83	2.87	3.22	2.54	2.89	2.58	3.86	3.43	4.1	2.96	3.42	2.56	4.34	4.08	4.21	3.85	2.2	3.66	2.89	2.77	3.81	3.45	3.93	2.96	4.1	1.96	2.89	2.56	3.31	3.67	3.6
APOBEC2	7.57	6.83	6.1	4.54	8.79	8.21	7.64	6.59	6.33	4.49	7.4	6.73	8.49	6.41	7.14	7.58	6.81	7.18	7.74	6.36	7.66	6.9	7.45	6.2	6.52	6.25	6.49	7.18	6.75	6.7	6.79	6.85	7.25	7.18	7.01	7.31	7.44	7.09	6.4	6.29	7.12	6.95	6.98	6.56	7.34	7.42	6.7	7.24	6.41
APOBEC3A	7.345	6.4	6.81	6.125	4.58	8.24	6.635	6.655	6.95	5.485	7.385	7.155	6.965	7.39	6.16	5.84	6.715	8.125	6.365	7.94	7.43	6.975	6.77	7.46	7.13	8.195	7.915	6.03	6.66	6.24	6.86	7.365	5.42	5.93	7.825	11.075	5.955	6.53	6.775	6.805	7.845	7.59	7.695	6.53	6.675	6.86	7.04	9.215	7.835
APOBEC3C	9.11	7.91	5.68	7.34	6.33	7.46	8.73	5.6	7.06	4.99	7.62	7.57	9.33	7.98	6.13	6.96	7.71	7.72	8.02	8.16	9.84	8.14	8.25	8.8	7.72	8.12	8.78	7.57	6.6	7.82	8.57	9.01	7	8.26	8.79	10.09	7.84	8.35	7.19	8.88	7.98	9.71	8.87	7.49	8.15	9.12	8.04	10.05	8.33
APOBEC3D	7.995	7.275	7.19	6.875	5.825	7.89	7.66	7.115	7.155	6.285	6.375	7.235	7.34	7.165	7.74	7.335	7.18	7.81	7.205	7.44	8.025	7.47	7.635	7.37	7.21	7.18	7.625	7.23	6.99	6.905	7.6	7.85	7.185	7.42	7.42	8.18	6.905	7.14	6.405	7.385	7.835	7.865	7.925	7.72	7.16	7.475	7.16	7.555	6.98
APOBEC3F	8.71	7.66	5.7	7.22	6.05	7.38	8.46	5.59	6.87	5.55	7.34	7.37	9.04	7.89	6.49	6.62	7.74	7.57	7.97	7.71	9.64	7.86	7.87	8.51	7.58	7.88	8.56	7.2	6.6	7.8	8.07	8.8	6.9	7.98	8.78	9.84	7.64	8.28	7	8.81	7.71	9.18	8.4	7.13	7.76	8.84	7.75	9.73	8.17
APOBEC3G	9.835	8.405	6.645	7.6	6.23	8.28	10.435	6.19	7.465	5.135	7.775	7.98	9.215	9.07	8.34	7.665	8.64	8.47	8.365	8.54	9.86	7.955	8.04	9.35	8.545	8.005	9.7	8.88	7.135	8.19	8.505	9.36	7.315	8.37	10.02	10.615	8.275	9.06	7.65	9.51	9.24	9.57	9.825	8.84	8.075	9.38	7.955	9.825	8.54
APOBEC3H	6.15	6.02	3.77	4.79	3.17	3.29	8.59	6.57	4.94	2.49	6.46	4.72	6.2	7.4	5.43	5.1	6.17	5.27	5.66	5.88	6.19	5.85	6.32	5.85	5.46	5.25	7.26	5.85	4.61	5.83	5.41	6.55	4.41	6.21	7.52	7.89	5.96	6.13	5.46	5.79	6.12	5.52	7.67	3.63	6	6.74	5.82	6.93	5.71
APOC1	12.95	13.37	11.135	12.27	12.11	12.405	13.16	11.65	13.015	12.08	14.955	14.085	12.955	14.815	11.395	12.29	14.215	14.56	14.665	14.635	13.545	13.825	13.32	12.325	14.075	12.905	14.73	12.29	14.39	12.965	13.21	13.43	13.84	12.89	13.28	13.22	13.56	14.245	12.72	12.905	12.65	14.05	15	12.51	13.195	13.485	14.455	14.83	12.78
APOC2	8.05	8.09	7.89	6.3	6.26	7.29	7.46	8	8.24	6.64	7.69	8.29	8.31	9.94	5.35	7.53	8.06	9.88	7.68	9.17	8.17	9.17	9.05	9.73	9.86	7.56	8.81	8.11	8.47	8.19	9.08	8.51	9.27	8.04	8.74	9.95	8.31	7.6	8.35	8.56	8.37	9.54	8.97	6.83	7.39	8.59	8.71	11.64	9.02
APOC3	3.74	7.18	3.29	5.51	4.64	7.21	6.42	3	5	5.23	6.09	7.25	4.86	6.52	6.79	3.46	6.64	7.52	6.3	3.2	5.25	4.68	4.28	6.46	5.99	6.79	6.54	4.05	4.29	4.71	5.33	5.04	6.96	6.94	6.72	3.86	7.06	6.26	5.97	5.57	6.32	5.9	5.04	6.74	7	7.23	7.11	4.51	6.13
APOC4	5.97	7.11	5.13	6.37	5.76	7.23	7.09	5.32	6	6.43	6.87	7.3	6.12	7.31	7.19	5.66	7.16	7.65	7.16	6.6	6.35	6.65	6.04	6.3	6.89	6.13	7.44	5.48	6.17	5.75	6.24	6.12	7.3	7.41	7.08	5.23	7.11	6.76	6.29	6.58	5.35	6.63	6.43	6.71	6.92	7.55	7.55	6.19	6.73
APOD	4.98	5.53	5.24	3.12	6.11	3.52	6.25	4.79	5.28	2.1	6.97	4.68	10.93	3.49	4.85	5.2	3.47	5.76	5.81	9.37	7.06	8.12	7.67	13.49	9.19	7.65	5.68	5.89	4.55	8.65	8.36	9	6.45	5.13	9.05	13.29	7.77	4.07	6.93	11.65	9.27	13.13	5.34	4.93	4.45	8.95	3.31	8.16	11.57
APOE	12.515	12.505	11.775	12.29	11.79	12.16	12.565	11.475	12.085	11.36	12.72	11.855	12.215	13.675	11.33	12.635	12.68	13.2	13.115	12.93	12.825	13	12.6	12.335	12.62	12.58	13.13	12.16	12.645	12.405	13.04	12.945	12.435	12.59	12.26	13.415	12.23	12.595	12.045	12.055	12.445	13.005	13.05	11.525	12.155	13.21	12.78	14.095	12.71
APOF	5.625	5.25	6.12	3.075	3.31	5.41	5.4	5.765	5.695	2.68	4.68	5.205	5.805	4.97	5.31	4.965	5.53	5.63	4.725	4.38	5.645	4.89	5.525	5.06	3.22	4.48	4.605	6.605	5.11	5.14	6.165	5.76	4.945	5.695	4.95	5.885	4.26	4.74	4.44	5.67	5.85	5.895	6.515	5.705	5.215	5.615	5.645	5.155	4.9
APOH	4.72	3.8	6.35	3.89	1.81	3.19	3.63	4.63	6.01	2.94	2.49	5.63	5.15	2.79	2.32	3.9	2.96	6.57	5.71	5.37	5.41	5.33	5.6	2.68	5.41	5.44	2.66	5.77	5.44	5.61	6.27	6.05	2.32	2.93	2.29	5.84	6.66	2.96	5.38	5.34	6.2	6.15	6.43	4.59	2.94	4.91	3.63	10.28	2.87
APOL1	9.265	9.41	7.93	10.195	8.34	8.81	9.66	8.13	8.96	7.78	9.115	9.37	9.385	10.1	8.545	8.66	9.24	9.365	9.26	9.135	10.6	9.55	9.485	9.585	9.78	9.51	9.755	9.03	8.5	8.93	9.72	9.95	8.615	9.625	10.18	10.92	9.04	9.47	8.915	9.495	9.17	10.38	9.915	8.975	8.93	10.085	9.46	11.765	9.78
APOL2	10.73	9.855	9.61	9.6	9.375	9.705	10.725	9.23	10.11	8.47	10.3	9.29	10.745	11.905	10.8	10.275	10.535	10.55	9.8	10.39	11.855	11.035	10.75	11.28	10.81	10.85	11.025	10.5	10.275	10.11	10.895	11.205	10.48	10.38	11.535	12.205	10.37	10.4	10.095	10.91	11.095	11.92	11.68	11.23	10.66	11.405	10.825	12.21	10.735
APOL3	10.955	9.53	7.595	8.81	8.825	8.295	10.93	7.745	8.185	6.72	9.835	9.34	9.54	10.735	8.545	8.85	10.085	9.105	9.935	10.615	11.44	9.89	10.03	10.43	9.525	10.165	11.155	9.56	8.88	9.445	9.715	11.265	8.5	9.885	12.14	12.02	9.53	10.325	9.705	10.855	9.78	10.92	10.545	9.34	9.585	11.34	9.39	10.935	10.98
APOL4	6.355	7.89	5.905	4.82	5.73	7.465	8.345	5.725	7.335	5.17	7.915	8.035	7.29	8.61	7.105	5.655	7.24	8.13	7.44	6.77	8.52	7.91	7.01	8.535	7.755	7.67	8.2	6.68	6.605	7.015	7.795	8.255	7.755	7.69	8.475	8.42	7.76	7.34	7.325	7.615	7.91	8.075	8.94	8.33	7.765	8.445	7.335	8.915	8.02
APOL5	4.74	6.12	5.52	5.21	4.54	5.83	6.07	5.45	5.56	4.66	5.67	6.33	6.14	5.9	6.23	5.76	5.8	7.21	7.37	5.68	5.93	6.02	6.1	5.46	5.38	5.79	5.79	5.99	5.2	5	5.44	5.42	6.09	6.15	6.43	6.31	5.38	6.16	5.97	5.68	5.78	5.58	5.88	6.64	5.58	5.77	5.83	6.17	5.37
APOL6	8.125	7.6775	5.34	7.0075	5.945	7.1525	7.74	5.9175	6.8525	5.395	7.5325	7.6375	7.7475	8.7975	7.2325	6.755	7.5775	7.11	7.2075	7.4125	9.47	7.7825	7.6825	8.0925	7.7775	7.8975	8.7675	7.2975	6.7175	7.0375	8.0875	8.795	7.1125	7.72	9.3125	9.9575	7.595	8.02	6.4475	8.1525	8.3975	8.7025	9.205	7.2625	7.6025	8.95	7.8175	8.885	8.455
APOLD1	11.93	11.47	10.77	11.64	11.32	12.39	11.89	11.82	11.33	12.11	12.35	11.82	12.39	13.08	12.47	12.77	12.29	13.31	13.34	12.99	11.73	12.65	14.24	13.14	12.12	13.28	11.42	11.56	11.61	11.39	11.29	12.51	12.26	11.82	12.35	13.9	12.6	12.44	13.65	11.59	12.7	13.65	12.15	13.39	13.32	11.87	12.05	14.16	13.1
APOM	9.883333333	10.45666667	9.633333333	9.67	8.943333333	9.483333333	9.123333333	9.553333333	9.736666667	9.45	8.133333333	9.16	8.513333333	7.93	9.613333333	8.893333333	8.866666667	9.693333333	8.476666667	8.833333333	8.423333333	9.253333333	9.453333333	9.066666667	8.376666667	8.35	8.576666667	9.45	8.493333333	9.186666667	9.006666667	9.053333333	9.903333333	9.773333333	9.296666667	9.243333333	9.556666667	9.116666667	9.303333333	8.573333333	9.843333333	8.58	9.57	9.34	9.223333333	8.773333333	8.806666667	8.69	8.606666667
APOO	12.12	13.42	12.13	12.9	12.05	12.14	11.68	12.47	12.18	12.79	11.01	12.56	11.05	12.08	13.5	11.69	11.65	13.05	12	11.66	12.09	12.15	12.59	12.29	12.45	11.37	11.77	12.04	11.99	11.78	12.38	11.91	12.45	12.74	11.48	12.64	12.34	12.18	11.76	11.61	12.61	12.73	12.24	12.02	12.1	11.85	12.34	13.34	11.74
APOOL	6.7	7.18	6.72	8.12	6.44	6.48	8	6.42	6.76	6.64	5.89	8.23	5.75	7.31	7.47	6.39	7.24	6.77	6.04	6.31	6.74	7.85	6.53	6.76	6.45	6.47	6.21	7.66	5.71	7.1	6.27	6.41	7.69	7.13	6.21	8.4	7.45	7.14	6.54	6.35	6.52	6.77	6.37	6.15	6.86	6.77	8.04	7.32	6.46
APP	11.84	12.48	12.09	13.43	12.24	13.22	11.96	11.99	12.62	12.2	12.56	13.06	12.78	12.8	13.77	12.17	12.67	13.89	12.78	11.84	12.89	12.88	13.52	13.42	13.77	13.62	12.73	13.11	12.86	12.85	13.65	12.6	12.63	13.03	12.89	14.05	12.72	12.23	12.38	12.96	13.48	14.07	13.92	13.92	12.56	12.74	13.26	14.76	13.12
APPBP2	12.295	11.775	11.07	11.445	10.49	11.76	11.18	11.39	11.475	11.515	11.52	12.325	11.59	10.875	11.46	10.9	11.94	12.01	11.725	10.905	11.285	11.615	11.845	11.59	12.04	11.085	11.535	12.39	11.34	11.41	11.63	11.305	11.67	11.9	11.755	12.055	11.94	12.165	11.57	10.77	11.835	11.535	11.78	11.91	11.975	11.76	12.055	11.715	11.19
APPL1	10.525	10.965	10.575	10.855	10.055	11.32	10.46	10.98	10.58	11.215	10.55	11.105	10.985	10.67	11.63	10.96	10.85	11.675	10.945	10.535	11.15	10.475	10.895	10.83	11.065	10.48	10.915	11.04	10.55	10.31	10.795	10.875	11.38	10.985	11.23	11.805	11.035	10.4	10.6	10.55	11.235	11.065	11.34	11.145	11.145	11.215	11.215	11.265	10.665
APPL2	10.7	12.06	10.91	10.98	10.48	11.4	10.67	10.68	10.81	10.89	10.15	9.43	11.36	9.8	11.68	11.16	10.67	10.5	10.76	9.91	10.71	10.75	10.9	10.76	10.63	9.78	11.18	10.8	10.31	10.09	10.88	10.7	10.89	11.47	10.74	11.07	10.98	10.93	11.79	10.4	11.38	10.14	11.21	10.91	11.57	11.26	10.99	10.81	10.17
APRIN	7.985	8.04	7.21	7.71	7.295	8.015	7.18	7.755	7.54	7.505	7.575	8.64	8.46	7.065	7.84	7.655	7.545	8.285	7.725	8.145	7.7	7.735	8.115	7.52	7.795	7.16	7.65	8.195	7.515	7.95	8.16	7.95	7.875	8	8.565	8.765	8.065	7.675	7.58	7.845	8.73	7.9	8.395	7.09	7.88	7.99	7.78	8.265	7.155
APRT	13.66	13.22	13.66	13.85	13.21	12.79	13.2	13.74	12.83	13.39	13.23	13.33	13.48	13.4	13.43	13.84	13.05	14.11	13.68	13.57	14.15	13.52	13.8	13.6	13.29	13.65	13.2	13.37	12.42	12.87	12.98	13.64	13.16	13.55	13.7	14.37	13.16	13.46	13.02	13.37	13.05	13.88	12.95	12.96	13.75	13.51	12.96	14.07	13
APTX	11.61	11.41	10.71	11.35	10.67	11.08	10.84	11.51	11.47	11.32	11.09	10.23	11.2	11.39	12.14	10.84	10.96	11.65	11.46	10.82	11.34	10.94	11.31	10.98	11.42	10.85	11.01	11.32	10.54	11.06	11.57	10.96	12.02	11.88	11.65	12.46	11.58	11.4	10.79	10.84	11.77	11.46	11.97	11.41	11.31	11.07	11.54	12.2	11.08
AQP1	11.545	11.755	12.15	10.405	11.9	12.24	12.995	12.515	11.135	10.65	12.61	12.76	14.335	12.5	12.505	12.555	12.15	13.04	13.225	13.29	14.585	13.33	13.945	14.145	13.57	13.395	13.035	11.225	11.065	12.42	12.8	13.645	12.25	13.505	15.405	15.005	12.645	12.82	13.58	13.92	12.335	14.12	12.15	13.755	12.45	14.18	11.33	15.45	14.43
AQP10	8.565	8.875	8.86	7.225	6.2	9.125	8.02	8.73	8.995	7.48	7.41	7.94	8.46	8.465	9.265	8.65	8.655	10.615	8.455	8.555	8.73	8.99	9.52	7.035	9.16	7.995	8.52	8.91	8.28	8.13	9.42	9.14	9.015	9.445	8.605	8.95	8.185	7.55	7.27	8.31	9.43	10.23	9.53	8.32	8.76	8.36	8.18	8.78	8.08
AQP11	7.2	8.28	7.11	8.74	6.7	7.89	8.29	7.47	7.82	8.02	7.81	10.31	7.41	9.26	9.89	7.94	8.61	9.94	8.02	7.73	9.4	8.32	9.25	9.81	9.62	6.08	8.45	8.72	9.09	9.17	9.75	9.25	9.13	10.18	8.87	9.07	9.6	9.5	9.31	7.78	8.89	9.39	8.54	10.21	9.18	8.78	8.56	10.6	8.87
AQP12A	3.71	5.51	2.91	4.39	4.02	5.55	5.32	3	4.87	4.41	3.7	4.46	2.89	5.21	4.9	2.79	5.18	5.93	5.2	3.09	4.29	4.06	2.98	4.44	4.23	4.41	5.09	3.69	3.58	3.91	4.72	3.62	5.97	5.19	4.95	3.63	4.97	4.43	4.56	4.55	3.29	3.29	4.19	4.98	5.21	5.86	5.81	3.67	4.92
AQP2	10.225	11.185	10.325	9.86	8.875	11.075	10.385	10.52	10.44	9.365	10.19	11.355	10.25	10.615	10.34	9.395	10.62	11.565	10.67	10.36	10.545	10.845	10.785	10.53	10.655	10.125	10.335	10.335	9.605	10.225	10.715	10.585	10.595	11.05	10.525	9.775	10.58	10.315	10.215	10.06	10.975	11.205	10.9	10.505	10.815	11.025	11.08	10.025	10.12
AQP3	8.823333333	8.356666667	6.513333333	6.98	6.506666667	7.42	8.173333333	6.85	7.65	7.11	7.54	7.79	7.85	8.623333333	7.106666667	6.886666667	7.923333333	7.956666667	7.633333333	8.653333333	9.406666667	7.783333333	8.033333333	7.666666667	7.516666667	8.64	8.356666667	7.9	6.54	8.706666667	7.656666667	8.9	7.186666667	7.6	8.936666667	8.48	7.31	8.413333333	7.1	9.17	7.656666667	7.8	8.316666667	6.973333333	8.033333333	8.406666667	7.616666667	8.21	7.936666667
AQP4	3.985	5.98	3.46	4.745	3.115	4.765	5.44	3.605	4.27	3.46	4.34	6.62	4.16	5.73	5.23	7.785	4.58	6.03	5.38	4.275	5.56	4.98	6.465	5.445	4.995	4.535	6.375	5.07	4.11	4.3	5.235	4.73	5.425	5.985	5.07	6.035	5.445	5.13	5.2	4.73	4.86	4.87	4.13	5.165	4.915	6.335	5.145	6.36	4.71
AQP5	8.575	10.355	8.415	8.58	8.47	9.935	9.77	8.41	8.475	8.21	8.4	9.805	7.975	9.11	9.575	8.53	8.94	11.395	9.915	9	9.815	9.27	9.825	9.72	10.375	8.53	9.195	9.265	8.62	8.86	9.29	9.165	11.08	10.205	9.105	9.845	9.22	8.995	10.63	9.215	10.45	11.27	7.765	10.425	9.125	9.685	9.95	9.685	9.45
AQP6	5.07	6.48	4.15	4.94	5.34	5.52	5.25	2.91	4.83	2.58	2.56	4.08	3.96	4.15	6.83	4.55	2.68	7.11	5.54	6.57	5.24	5.93	6.39	8.08	5.39	3.72	5.83	4.31	3.64	5.65	7.41	5.55	7.96	6.86	6.62	9.4	5.6	3.43	7.21	7.68	7.73	8.56	3.88	7.7	3.55	5.91	5.36	10.4	6.36
AQP7	6.55	7.56	5.86	7.55	5.85	7.22	7.33	6.87	6.77	5.93	7.97	8.38	8.92	6.64	9.74	7.41	7.01	7.31	6.97	8.7	7.49	8.76	8.42	9.6	7.95	7.92	7.97	6.82	6.59	9.01	9.73	8.12	8.6	8.85	9.1	12.4	8.49	7.33	7.48	9.18	8.85	9.63	7.45	7.2	7.15	9.36	7.37	10.63	9.49
AQP7P2	4.93	6.57	4.58	5.99	4.81	6.11	6.46	3	5.4	4.96	5.89	6.42	7.7	5.67	6.87	5.95	5.82	6.35	6.09	6.35	6.11	7.59	7.11	8.45	6.31	6.77	6.37	4.45	8.05	8.47	7.42	6.97	6.49	7.02	7.91	11.16	6.52	5.65	6.59	8.71	6.99	8.8	6.12	6.33	5.68	7.87	5.97	9.39	7.3
AQP8	7.36	9.25	8.22	8.68	7.87	9.13	8.6	6.71	7.97	7.87	8.35	9.25	8.69	8.71	8.78	8.3	8.94	9.46	8.93	8.6	7.64	8.54	8.33	8.48	8.43	7.19	8.68	7.51	7.96	8.53	8.28	8.05	8.8	9.2	8.66	8.35	8.21	8.39	8.31	7.43	8.74	9	8.5	8.74	9	9.2	9.1	8.08	8.63
AQP9	6.83	7.94	7.78	6.56	5.88	10.17	6.74	7.89	9.54	7.54	7.84	8.63	9.27	7.49	7.3	7.04	8.53	10.02	9.85	8.61	7	7.31	6.97	7.52	7.85	9.28	7.56	6.4	8.41	7.73	7.15	7.69	7.02	7.2	7.48	9.09	6.72	7.68	6.9	7.46	6.95	8.79	8.53	7.88	8.06	7.61	10.37	13.66	8.11
AQR	10.93	11.285	10.905	10.825	10.67	11.035	10.22	11.05	10.86	11.305	10.165	11.39	10.905	9.805	10.73	10.715	10.99	11.01	11.16	10.07	10.625	10.27	11.21	10.175	10.49	9.99	10.8	11.18	9.685	10.55	10.56	10.88	10.7	11.1	10.94	11.34	10.91	10.845	11.14	10.825	11.375	10.8	11.255	10.97	10.995	10.985	10.815	10.995	9.95
AR	6.53	6.26	6.62	8.08	7.64	6.13	7.36	6	7.27	5.49	7.32	7.02	7.59	7.57	7.4	6.94	7.3	7.48	7.14	7.74	7.37	7.24	7.92	8.62	7.46	7.39	8.17	7.42	6.88	7.65	8.64	7.81	7.52	8.76	8.97	10.35	7.53	6.7	6.72	9.23	8.27	8.42	7.41	7.29	6.96	8.63	6.18	10.41	8.51
ARAF	9.41	9.8	8.69	8.93	8.44	9.12	9.62	8.97	8.88	8.5	8.45	9.16	9.15	8.65	8.78	8.92	8.8	9.47	8.43	8.77	9.48	9.36	9.01	9.28	8.92	9.16	9.38	8.6	8.2	8.84	9.25	9.35	8.93	9.3	9.45	9.7	8.64	8.98	8.57	8.79	8.78	9.29	9.05	9.25	8.77	9.34	9.01	9.75	9.4
ARC	9.69	10.31	11.59	8.54	10.29	11.51	9.98	11.96	9.94	11.55	11.32	9.63	11.3	9.82	7.69	8.91	9.2	11.07	10.73	10.95	11.28	10.8	10.94	11.83	12.01	11.32	10.68	10.94	11.66	9.96	11.26	9.44	10.55	12.39	9.24	10.73	10.06	8.92	13.07	10.81	11.09	11.08	10.65	9.73	10.8	9.42	10.08	9.74	10.25
ARCN1	9.525	9.785	9.59	9.52	9.06	10.4	9.405	9.8	9.83	9.6	9.67	10.445	9.9	9.84	10.29	9.915	9.685	10.39	9.835	9.455	9.83	9.88	10.075	10.045	10.005	9.5	9.635	9.845	9	9.64	10.31	10.03	9.865	9.97	9.99	10.635	10	9.74	9.815	9.565	10.25	10.12	9.925	9.815	9.86	9.855	9.735	10.315	9.5
ARD1A	10.67	11.37	10.67	11.05	10.34	10.46	10.47	10.89	10.46	10.64	9.58	10.55	10.27	10.22	11.16	10.88	9.72	10.99	10.63	10.26	10.83	10.58	10.64	10.58	10.53	10.05	10.27	10.13	10	10.15	10.36	10.44	10.57	10.89	10.54	11.05	10.17	10.47	10.49	9.99	10.27	10.58	10.09	10.45	10.12	10.28	10.57	11.33	10.07
ARD1B	10.76	11.41	11	10.47	10.14	11.04	10.95	10.55	10.61	10.21	10.39	10.65	11.49	10.29	11.01	10.42	10.73	11.36	10.94	10.71	10.92	10.56	10.66	10.36	10.53	9.96	10.41	11.44	9.87	10.24	10.79	11.18	10.33	11.17	11.01	11.51	10.72	10.68	10.74	10.16	10.83	10.64	11.05	10.74	10.99	11.31	11	11.24	10.72
AREG	5.53	7.72	7.07	7.49	5.37	8.06	7.18	6.86	7.96	7.13	11.56	7.87	6.47	7.56	8.05	6.46	8.39	9.03	7.53	10.62	7.29	9.19	12.03	10.07	7.44	10.83	7.26	5.59	7.06	7.28	6.51	10.28	7.21	7.56	7.63	10.24	9.85	7.56	9.14	9.86	8.95	8.51	7.55	7.19	11.24	7.89	7.86	12.25	9.72
ARF1	11.8975	13.1475	11.875	12.255	11.75	12.215	11.9475	12.025	12.2575	12.2025	12.05	12.6125	12.385	12.435	12.5575	11.9	12.235	12.9125	12.3675	11.755	12.4125	12.4325	12.7425	12.355	12.6775	12.36	12.3275	12.295	11.6	12.11	12.7475	12.36	12.38	13.04	12.295	12.925	12.6125	12.245	12.0375	11.745	12.435	12.5125	12.545	12.25	12.5175	12.4225	12.5125	12.94	12.4875
ARF3	10.64	11.48666667	10.16666667	10.74666667	9.953333333	10.97	10.33666667	10.27333333	10.22	10.63	10.81666667	11.77333333	11.19333333	11.28666667	11.54	10.64	10.91	11.87333333	11.32666667	10.84333333	11.60333333	11.41	11.62	11.44333333	11.95666667	10.69666667	10.89	10.83	10.88	11.05	11.71666667	11.26666667	11.09333333	11.56	10.62	12.21	11.49	11.02	11.37333333	10.82	11.16333333	11.83333333	11.43333333	11.5	11.15666667	11.19333333	11.53	12.4	10.59333333
ARF4	13.05	14.32	14.03	14.63	14.32	13.88	13.34	14.06	13.83	14.56	13.17	13.97	13.77	13.49	15.29	13.78	13.47	14.8	13.87	13.23	13.1	13.43	14.01	13.93	13.76	13.19	13.41	13.5	12.99	12.99	13.63	13.66	13.92	14.32	13.88	14.28	14.19	13.56	13.54	12.75	13.75	14.03	13.86	13.64	13.62	13.4	13.86	14.24	13.43
ARF5	13.125	13.83	11.85	12.365	11.83	13.065	12.525	12.08	12.255	12.105	12.815	13.38	12.59	12.675	13.585	12.355	12.735	13.82	13.06	12.435	12.665	13	13.255	13.21	13.205	12.4	12.945	12.745	12.42	12.95	12.965	12.745	12.92	13.56	12.735	13.13	12.845	12.92	13.295	12.225	12.94	13.06	12.39	12.885	13.145	12.42	12.945	13.78	13.055
ARF6	9.443333333	9.716666667	8.2	8.643333333	8.373333333	9.12	9.17	8.95	8.183333333	8.77	8.613333333	8.946666667	8.83	8.396666667	8.513333333	8.153333333	8.75	8.946666667	8.61	8.31	9.383333333	9.06	8.953333333	8.72	9.113333333	8.933333333	8.973333333	8.743333333	8.16	8.863333333	8.64	8.94	8.773333333	9.096666667	9.24	9.683333333	8.7	8.916666667	8.783333333	8.816666667	8.916666667	8.953333333	9.276666667	8.496666667	8.48	8.716666667	9.053333333	9.556666667	8.753333333
ARFGAP1	9.53	10.42	9.46	9.45	9.375	9.8	9.555	9.525	9.615	9.575	9.505	10.605	11.08	9.72	10.355	9.58	10.21	10.76	10.04	9.31	9.645	9.915	9.805	10.055	9.875	9.805	10.015	9.955	9.315	9.625	10.14	9.99	10.075	10.435	9.76	10.335	9.765	9.725	10.065	9.88	10.07	10.24	10.21	10.44	10.26	10.26	9.95	10.475	9.455
ARFGAP2	9.29	9.02	8.1	8.83	7.75	8.5	8.59	8.67	8.6	8.48	8.23	9.45	8.96	8.09	8.89	8.9	8.51	9.3	9.16	7.72	8.98	8.62	9.03	8.88	8.96	8.74	8.65	8.74	7.98	8.81	9.21	8.84	8.55	9.2	8.65	9.53	8.9	8.47	8.63	8.42	8.86	8.86	9.46	9.27	8.56	8.91	9.46	8.99	8.3
ARFGAP3	13.14	13.21	12.02	13.1	12.22	13.14	12.69	12.47	12.78	12.7	13.12	12.27	13.08	12.72	13.29	12.3	13.17	13.87	13.54	12.15	12.95	13.21	13.55	13.48	13.28	13.57	13.16	13.38	12.38	12.73	12.68	13.03	13.66	12.88	13.08	13.7	13.3	13.22	13.08	12.02	13.56	13.19	13.42	13.19	13.21	13.12	12.94	13.6	12.66
ARFGEF1	12.21	11.98	12.38	12.73	12.15	12.49	12.58	12.22	12.28	12.65	12.15	12.71	11.98	12.64	13.89	12.43	12.96	13.15	12.89	11.94	12.31	11.89	12.35	12.19	12.6	11.82	12.44	13.27	11.6	11.94	12.88	12.5	13.4	13.05	13.05	12.87	12.9	12.57	12.34	12.18	13.3	12.48	13.27	12.36	13.24	12.26	12.92	13.39	11.8
ARFGEF2	8.43	9.33	7.89	8.08	7.71	9.2	8.74	7.48	8.26	7.87	8.68	9.52	9.22	8.78	9.27	7.57	9.06	9.46	8.74	8.06	8.91	8.22	8.48	8.9	8.69	9.19	8.82	8.24	7.9	8.16	8.35	8.75	9.02	9.3	8.9	8.92	8.5	8.82	8.56	8.54	8.69	9.27	8.68	9.09	9.09	9.33	9.23	9.06	8.33
ARFIP1	10.38	10.47	9.51	10.12	9.225	10.195	10.08	9.935	10.215	9.925	9.92	10.39	10.4	9.795	10.16	10.045	10.205	10.635	10.485	9.52	10.325	10.31	10.6	10.425	10.535	9.56	9.965	10.575	9.46	10.05	10.385	10.14	10.31	10.475	10.295	11.33	10.365	10.095	10.325	9.76	10.5	10.835	10.545	9.97	9.695	10.085	10.395	11.375	10.085
ARFIP2	11.85	11.84	11.36	11.59	10.94	11.26	11.47	11.47	11.48	11.59	11.09	11.49	11.2	11.31	11.77	12.4	11.04	11.92	11.71	11.44	11.9	11.21	11.4	11.75	11.48	11.13	11.08	11.06	10.97	11.44	11.68	11.63	11.26	11.21	11.31	12.12	11.4	11.54	12.03	11.15	11.5	11.48	11.64	11.06	11.37	11.43	12.09	11.66	11.11
ARFRP1	9.23	10.28	9.17	9.6	8.94	9.86	9.41	8.97	9.77	9.65	9.73	10.52	10.03	9.81	10.09	9.44	10.16	10.55	9.97	9.29	9.95	9.7	10.08	10.17	9.83	10.22	9.83	9.65	8.5	9.97	9.89	10.01	9.96	10.12	9.97	10.37	10.01	9.72	10.16	9.65	9.82	9.98	10.28	10.24	10.03	10.06	10.01	10.8	9.5
ARG1	3.85	3.82	5.42	6.33	1.96	3.17	4.49	5.1	5.24	4.57	2.63	5.59	7.58	4.88	2.63	4.78	4.28	6.97	4.83	5.19	5.35	4.35	4.72	2.66	4.38	5.97	4.01	5.01	3.49	4.23	5.23	5.21	3.66	4.04	3.75	5.02	4.43	6.81	6.44	5.73	5.17	5.1	5.16	3.7	5.46	4.53	6.26	6.62	4.68
ARG2	11.24	11.87	11.34	11.6	10.73	11	11.19	11.84	11.11	11.69	11.47	11.35	9.28	11.93	11.52	10.96	11.38	12.46	11.34	10.07	10.78	11.3	11.97	11.08	11.25	10.76	10.39	11.36	10.89	11.84	11.41	11.15	11.39	11.1	11.16	11.32	11.12	10.97	11.02	10.22	10.98	11.57	11.24	10.89	11.65	11.14	10.94	10.75	10.94
ARHGAP1	11.245	11.85	10.825	11.465	10.83	12.07	13.775	11.16	11.78	10.835	11.99	12.02	13.615	11.705	11.97	11.62	11.64	12.5	12.235	12.61	12.54	12.21	11.985	11.74	12.34	12.3	11.655	11.96	11.71	11.985	12.3	12.155	12.1	12.255	12.77	13.315	12.345	12.2	12.41	11.545	11.895	11.88	12.09	12.555	11.935	12.24	12.2	13.08	12.37
ARHGAP10	5.2	6.125	8.26	8.425	7.145	5.535	7.995	6.77	7.13	6.885	6.335	8.23	8.06	8.84	6.485	7.525	8.425	8.69	7.355	6.75	7.625	8.115	6.865	7.945	9.275	8.495	7.14	8.64	6.64	6.295	8.095	8.075	7.92	7.835	7.925	9.055	7.32	6.77	6.575	7.74	7.785	8.16	8.995	8.26	6.93	7.83	6.7	8.965	8.385
ARHGAP11A	9.306666667	9.373333333	8.513333333	8.373333333	8.673333333	9.49	7.99	9.296666667	8.95	8.936666667	7.086666667	8.533333333	7.876666667	6.506666667	7.53	5.746666667	7.293333333	7.89	8.756666667	6.963333333	6.72	7.276666667	6.5	6.886666667	7.1	6.773333333	7.303333333	7.77	6.65	7.81	6.953333333	7.293333333	8.383333333	7.48	8.106666667	7.093333333	7.056666667	7.18	6.943333333	6.866666667	8.66	6.506666667	8.01	7.136666667	7.253333333	7.716666667	6.413333333	6.136666667	6.76
ARHGAP12	11.21	11.88	10.53	11.63	10.91	11.37	11.68	11.03	11.04	11.16	11.45	12.28	12.33	12.4	12.59	11.12	11.84	12.22	12.02	11.6	11.94	11.46	11.74	12.99	12.4	11.2	11.64	12.06	10.85	11.69	12.03	11.88	13.05	12.29	12.47	13.76	12.25	12.25	12.56	11.87	12.15	12.83	12.05	12.34	11.91	12.26	11.74	13.33	12.27
ARHGAP15	11.06333333	9.783333333	6.713333333	8.866666667	7.6	7.233333333	10.24666667	5.99	7.8	6.72	8.746666667	9.37	9.116666667	9.54	7.183333333	8.333333333	9.36	8.93	9.126666667	10.50666667	11.78333333	9.886666667	10.49333333	10.85666667	9.44	10.66333333	10.27	9.013333333	7.97	10.08666667	9.663333333	11.07333333	8.576666667	9.55	11.21666667	12.49333333	9.526666667	10.37	9.29	11.07	9.916666667	11.04333333	9.733333333	7.786666667	9.99	10.95333333	8.996666667	11.17666667	10.46333333
ARHGAP17	12.955	12.975	11.925	12.78	12.005	12.405	12.325	11.835	11.745	12.205	11.49	12.78	12.55	12.07	12.76	11.56	12.14	13.025	12.115	11.75	12.015	12.32	12.51	12.355	11.78	11.785	12.65	12.2	11.55	11.68	11.74	12.265	12.665	12.83	12.745	12.72	12.26	12.25	12.095	11.755	12.655	12.415	12.2	12.265	12.565	12.635	12.02	12.28	11.82
ARHGAP18	9.15	8.8	7.95	9.52	8.59	8.71	10.19	8.27	8.58	8.1	9.62	9.51	9.5	10.27	8.14	9.18	9.17	10.2	10.87	9.58	9.99	9.67	9.62	10.37	10.06	9.43	10.08	9.15	8.9	8.82	9.79	9.58	9.04	10.32	10.49	11.3	10.26	10.51	9.16	8.85	8.86	10.72	9.73	9.88	9.15	9.68	9.51	11.33	10.07
ARHGAP19	7.675	9.29	8.65	8.115	8.115	8.835	8.29	7.63	8.89	8.485	7.725	8.695	8.46	7.98	8.86	8.02	8.285	8.915	8.825	8.22	8.04	7.99	7.94	8.49	8.135	7.39	7.99	7.755	7.37	8.09	8.22	8.23	8.625	8.585	8.37	9.345	8.16	8.245	8.185	8.305	8.015	8.98	8.47	7.78	8.3	8.795	8.535	8	8.45
ARHGAP20	6.835	7.255	6.445	5.27	4.72	7.31	7.1	7.895	6.37	4.755	6.645	7.775	5.59	7.855	6.98	4.89	6.38	7.62	6.57	6.955	6.82	6.68	5.97	7.89	7.535	6.66	6.825	7.31	6.47	6.37	7.535	7.59	8.165	7.645	7.17	8.235	6.405	6.895	6.31	6.895	7.455	6.645	6.355	7.155	6.95	7.235	7.245	8.67	6.375
ARHGAP21	11.29	12.66	11.42	12.23	11.27	13.02	11.89	11.64	10.97	11.47	11.72	13.04	11.64	11.41	12.95	12.73	12.96	12.71	13.19	10.97	11.44	11.89	12.94	11.69	12.54	11.45	12.33	12.97	11.62	12.73	12.42	12.32	12.54	13.39	12.27	12.8	12.94	12.29	13	11.06	12.38	12.43	13.17	11.94	12.95	12.28	13.12	12.18	11.42
ARHGAP22	12.08	11.35	10.48	11.88	10.55	12.64	13.01	10.31	10.11	10.33	11.12	12.88	11.48	12.13	13.5	12.68	12.47	13.09	13.05	11.73	12.53	11.82	12.7	11.03	12.81	11.79	11.24	12.75	11.76	10.77	12.71	11.62	11.15	12.96	13.36	13.67	11.29	11.66	12.41	10.94	10.46	13.16	12.44	12.78	12.29	12.02	13.23	12.95	11.64
ARHGAP23	14.28	13.93	13.08	13.99	13.49	14.53	13.97	14.22	12.41	14.32	14.32	15.66	13.78	13.71	14.06	13.55	15.3	14.84	14.61	13.91	13.8	14.84	14.95	14.74	14.73	14.26	15.03	15.63	14.13	14.16	15.23	14.42	14.58	14.77	14.58	15.13	15.33	14.93	14.52	14.4	15.67	14.22	14.99	15.73	15.44	15.11	14.85	14.58	14.49
ARHGAP24	8.2825	6.6825	7.38	9.1675	7.5875	6.0575	7.94	6.135	7.1325	8.69	6.595	7.085	7.39	8.62	8.0325	6.4525	7.3125	8.8825	7.2025	7.75	8.82	7.2325	8.15	9.0325	9.1775	7.92	7.6275	7.5975	6.535	7.41	8.9175	8.4775	8.0325	8.165	8.1075	9.585	8.36	7.71	7.2575	8.46	7.7225	8.18	7.9075	8.4275	7.6225	8.2275	7.3825	8.6075	8.04
ARHGAP25	8.005	7.405	6.835	6.93	5.65	7.7	8.06	7.115	6.64	5.405	6.715	7.895	7.075	7.96	7.115	6.335	7.935	7.405	7.86	7.835	8.49	7.015	7.175	7.21	7.005	7.73	7.53	7.215	6.71	6.945	7.415	7.965	6.83	7.095	7.74	8.185	7.03	7.555	6.605	8.005	7.635	7.46	7.845	6.995	7.375	8.97	7.365	8.28	7.055
ARHGAP26	8.76	9.57	10.105	10.82	8.97	10.47	8.725	9.2	10.255	9.44	9.905	10.21	9.975	10.48	10.335	9.185	10.66	11.345	10.01	10.24	9.98	10.31	10.265	11.19	10.045	11.19	10.06	10.565	9.82	10.345	10.535	10.785	10.895	10.285	10.37	10.83	10.955	10.15	9.46	10.745	11.425	11.48	10.45	11.91	9.825	9.82	9.73	11.51	10.165
ARHGAP27	9.375	8.965	7.815	8.38	7.895	9.105	8.92	8.215	8.555	7.605	8.515	9.64	8.73	8.535	8.825	7.915	8.805	9.08	9.14	8.525	9.36	9.265	8.98	8.755	9.025	8.485	8.97	9.115	8.1	8.89	9.175	9.065	8.87	9.205	8.935	9.515	8.835	9.455	8.49	8.63	9.17	8.725	9.375	9.035	9.33	9.915	9.13	9.405	8.97
ARHGAP28	7.89	7.86	7.755	8.39	7.005	8.345	7.58	7.8	7.61	6.89	7.445	7.14	7.465	7.62	9.3	7.97	8.425	8.6	7.475	7.625	7.805	8.405	8.31	7.63	8.03	8.775	8.4	8.785	7.99	7.64	8.315	8.48	7.96	8.86	8.875	8.22	9.025	7.31	7.915	7.45	8.975	8.13	8.935	7.555	8.715	7.765	8.445	7.975	7.7
ARHGAP29	8.3	8.79	8.615	9.78	8.735	8.745	8.795	10.35	9.195	10.33	8.905	9.075	9.865	8.97	10.39	9.23	8.435	9.895	9.63	8.075	8.895	8.54	9.255	8.975	9.675	8.96	8.9	8.95	7.555	7.375	8.655	8.95	9.41	9.2	9.59	9.655	8.08	9.065	9.51	8.205	8.935	9.215	9.15	10.375	8.55	9.385	8.485	9.485	9.06
ARHGAP30	10.505	9.53	7.44	8.465	7.525	8.9	9.945	7.56	8.405	7.385	9.265	9.955	8.255	9.1	8.98	7.98	9.795	9.675	9.31	9.95	10.85	9.47	8.81	9.61	9.245	9.92	10.175	9.43	8.75	9.43	9.16	10.265	9.175	9.68	10.075	10.77	9.555	9.99	9.18	10.19	9.425	8.68	8.825	8.635	9.73	9.78	9.215	10.385	9.405
ARHGAP4	14.6	13.37	12.72	13.12	13.1	12.4	14.03	12.15	12.38	12.39	12.65	13.4	13.59	13.6	13.12	13.19	13.4	13.21	13.27	14.06	15.13	13.02	13.76	14.04	13.38	14.63	14.14	13.17	12.58	13.28	13.24	14.63	12.76	13.64	14.72	14.99	13.53	13.77	13.93	14.37	13.64	13.8	13.52	12.94	14.1	14.18	13.39	14.63	13.55
ARHGAP5	9.35	8.64	7.93	9.22	8.56	9.11	8.74	9.07	8.45	9.02	9.09	9.57	8.87	8.96	9.55	8.7	8.63	8.7	8.61	8.22	9.6	8.87	9.18	9.62	9.7	9.09	8.72	8.93	8.34	9.22	9.36	9.03	8.48	9.67	9.33	10.68	9.06	9.13	9.08	8.99	9.46	9.66	9.57	9.35	8.39	9.29	9.58	10.29	8.99
ARHGAP6	4.915	6.11	5.59	5.945	6.355	6.32	6.885	5.32	5.375	5.33	6.355	7.15	7.135	6.925	6.12	5.785	6.64	7.355	7.35	5.685	6.235	6.67	6.54	7.155	7.05	6.945	6.81	5.345	5.24	5.565	5.985	6.305	6.74	7.525	7.435	7.57	6.19	7.305	6.675	6.425	6.265	6.525	6.27	7.25	6.575	7.46	6.565	5.685	6.93
ARHGAP8	8.1	7.37	7.1	6.92	5.91	7.45	8.09	6.47	7.05	6.5	6.59	7.5	7.05	8.07	7.57	6.82	7.26	7.64	7.75	7.38	7.53	7.59	6.94	7.57	7.62	7.16	7.33	7.13	7.17	7.13	7.68	7.49	7.81	7.7	7.23	7.42	7.57	7.42	6.75	7.57	7.62	7.3	7.76	7.37	7.39	7.68	7.66	7.61	7.11
ARHGAP9	12.88	11.43	9.35	10.15	9.24	9.39	12.09	9.86	9.68	8.8	10.54	10.91	10.55	10.85	8.92	9.56	11.63	10.94	10.85	11.9	13.45	10.56	11.62	11.27	10.52	12.65	11.7	10.73	9.68	10.79	10.35	12.94	9.75	10.27	12.56	12.73	10.93	11.81	10.27	12.52	10.83	11.48	11.44	9.18	12.2	12.71	11.14	12.03	11.23
ARHGDIA	9.98	10.33333333	9.273333333	9.72	9.246666667	9.826666667	9.636666667	10.66	9.823333333	10.08666667	9.536666667	10.2	9.27	11.00333333	9.116666667	8.933333333	9.643333333	11.01	9.696666667	9.273333333	9.986666667	10.27666667	10.42333333	9.846666667	10.11	9.696666667	9.513333333	9.916666667	10.11	10.06	10.12666667	9.693333333	10.04	10.31	9.643333333	10.27666667	9.846666667	9.92	9.683333333	9.203333333	9.49	10.61666667	10.03666667	9.9	9.803333333	9.486666667	10.25	10.28333333	9.733333333
ARHGDIB	14.92	13.57	12.02	13.48	12.17	12.69	14.65	12.21	12.5	11.62	14.07	14.05	13.61	14.18	12.41	13.07	14.13	14.4	14.48	14.66	15.46	14.07	14.23	13.91	13.65	14.61	14.6	13.32	13.22	13.52	13.57	14.81	13.24	13.78	15.06	15.33	13.95	14.74	13.42	14.48	13.69	14.46	14.24	13.79	14.49	14.93	13.97	15.29	13.79
ARHGDIG	5.95	9.74	8.42	10.28	9.06	8.74	9.78	9.29	8.7	9.55	10.28	10.09	6.77	12.1	10.26	9.58	10.36	11.87	10.8	9.42	10.9	11.14	11.23	9.51	11.11	8.98	9.63	10.39	10.22	10.64	10.85	10.06	10.52	11.06	10.02	10.49	10.42	9.12	8.98	9.45	10.78	11.97	10.47	9.84	11.47	10.49	10.02	9.76	10.26
ARHGEF1	10.32	9.895	8.95	8.75	8.37	8.945	10.1	8.835	8.32	8.28	9.23	9.865	9.275	8.985	9.19	9.25	9.695	10.005	9.405	9.65	11.195	9.52	10.415	9.485	9.33	10.395	10.04	9.695	8.78	9.24	9.745	10.405	9.43	10.36	10.425	10.425	9.745	9.86	9.605	10.41	10.065	9.72	9.97	9.625	9.87	10.315	9.8	9.665	9.765
ARHGEF10	9.59	8.89	9.632	9.786	9.764	9.536	9.028	9.856	9.91	10.092	8.604	8.928	9.64	8.884	10.242	8.188	9.236	9.444	9.884	8.498	9.328	9.03	8.908	9.88	9.472	8.652	9.292	9.702	8.116	8.584	9.7	9.238	9.062	9.262	9.558	11.006	9.738	9.304	9.026	9.894	9.932	10.16	9.54	8.846	10.058	9.576	8.822	10.952	9.562
ARHGEF10L	13.55	13.8	11.965	12.9	12.055	14.065	13.93	12.585	12.56	12.47	14.365	14.36	13.385	14.285	14.435	14.295	14.855	14.82	14.58	13.89	13.61	14.84	14.525	13.885	14.225	14.355	14.415	14.97	13.935	14.185	13.96	14.2	14.405	15.15	14.54	14.675	14.685	14.405	14.045	13.63	14.61	14.09	15.08	14.43	15.02	14.255	14.885	14.73	14.06
ARHGEF11	9.53	10.33	8.74	9.08	8.31	9.84	9.505	8.61	9.28	8.88	9.83	10.755	10.305	9.35	10.565	9.18	10.33	10.58	10.51	9.12	9.835	10.475	10.47	10.05	10.735	9.725	10.25	10.155	9.28	10.005	10.45	10.075	9.71	10.77	10.19	10.525	10.55	10.285	9.81	8.915	10.295	10.285	10.745	10.46	10.035	10.39	10.565	10.75	10.15
ARHGEF12	9.705	10.86	10.62	10.985	9.615	10.585	9.88	10.27	10.67	10.585	10.065	11.305	10.29	10.13	11.445	9.8	10.325	11.635	10.165	10.225	10.33	10.66	10.845	10.63	10.71	10.21	10.685	11.005	9.67	10.735	11.235	10.82	11.19	10.805	10.18	11.62	11.315	10.31	10.37	10.36	11.7	10.67	10.18	10.645	10.91	10.81	10.15	10.605	10.215
ARHGEF15	9.335	10.695	9.54	8.99	8.595	10.015	9.695	9.755	10.215	9.025	9.695	10.5	10.2	9.83	9.88	8.955	9.995	10.32	10.215	9.6	10.055	9.905	9.825	9.835	9.99	10.245	10.17	9.71	10.02	10.145	9.94	10.185	9.92	10.425	10.095	10.555	9.715	9.915	9.89	9.84	10.365	10.395	9.885	9.9	9.755	10.01	9.97	10.76	9.935
ARHGEF16	7.23	7.1	6.92	7.93	6.35	6.94	7.51	6.96	7.03	6.65	6.97	7.35	6.97	7.95	6.88	7.67	7.17	7.83	8.2	7.6	6.99	7.35	7.22	8.9	6.51	7.08	7.11	7.09	6.64	7.26	7.86	7.16	7.02	8.05	8.94	11.84	6.99	7.18	7.67	10.51	8.8	9.65	7.86	7.16	6.85	7.69	7.73	10.5	8.38
ARHGEF17	10.09	9.08	10.57	10.155	9.235	10.02	10.295	10.735	10.53	9.505	9.245	10.065	10.115	9.975	9.895	10.735	9.945	10.605	10.415	10.375	10.535	10.835	11.12	9.79	9.42	9.64	9.535	10.855	10.66	10.73	11.355	10.9	9.935	10.15	10.16	11.495	9.805	9.915	10.31	10.735	11.455	10.97	11.505	10.485	9.875	10.33	9.99	11.04	9.955
ARHGEF18	14.03	13.67	12.02	13.05	12.13	12.96	12.67	12.52	12.59	12.96	12.11	13.22	12.61	12.58	12.67	12.58	12.88	13.1	13.07	13.11	13.71	12.66	13.18	12.83	12.73	12.96	13.02	12.96	12.28	12.59	13.3	13.47	13.03	13.38	13.47	13.38	13.37	13.49	12.6	13.35	13.47	13.05	13.05	12.59	12.91	13.5	13.06	13.79	12.64
ARHGEF19	11.15	11.04	9.03	9.51	9.49	10.77	10.52	9.84	9.25	9.48	10.44	10.85	10.92	10.28	12.38	10.16	10.54	10.59	11.35	10.49	11.3	10.68	10.34	11.85	10.66	10.98	10.54	11.25	9.77	9.7	10.12	10.51	11.23	11.27	10.82	12.09	10.39	11.03	10.88	10.91	11.41	11.23	10.53	11.18	10.63	10.88	10.58	12.12	10.59
ARHGEF2	10.36	10.69	9.95	10.1	9.61	9.83	10.06	10.48	10.89	10.64	10.01	10.27	10.32	9.52	9.5	9.56	10.23	10.73	11	9.62	10.51	10.52	10.16	10.51	10.85	9.84	10.3	10.29	9.15	9.72	10.3	10.35	9.97	10.05	10.18	10.74	10.12	10.33	10.45	10.29	11.06	10.4	10.5	10.33	10.65	11.15	9.65	10.95	10.09
ARHGEF3	11.3	12.44	9.07	9.91	8.42	11.41	10.87	8.26	9.27	8.16	10.33	12.3	12.59	10.81	11.92	12.22	11.33	12.59	12	11.02	12.16	11.28	12.08	10.33	11.2	10.53	11.35	10.73	10.68	10.38	10.97	11.69	10.48	11.72	12.14	11.87	10.75	11.22	12.1	10.62	9.85	11.29	11.25	11.32	11.42	12.37	11.55	12.28	10.75
ARHGEF4	9.95	11.22	11.205	11.12	10.415	9.61	10.115	10.53	10.36	10.795	10.165	11.035	11.54	10.995	11.68	9.385	9.555	12.11	11.48	10.395	11.1	11.57	11.34	10.915	12.115	10.085	10.66	12.045	10.67	11.485	11.64	11.28	11.105	11.94	10.43	12.005	11.68	9.545	8.87	11.545	12.075	11.52	11.825	11.24	11.155	10.67	11.825	11.98	10.825
ARHGEF5	8.71	6.745	5.88	5.915	5.6	6.62	7.335	4.51	6.095	4.3	5.39	6.31	7.015	6.735	5.855	6.2	5.97	6.78	5.9	6.695	7.36	6.64	6.59	7.515	6.315	8.635	6.34	6.24	6.69	6.55	7.44	7.28	5.94	7.09	6.94	8.16	5.885	6.605	8.81	7.135	6.58	7.335	6.65	5.505	6.315	7.12	6.105	9.205	6.775
ARHGEF6	6.576666667	7.376666667	6.266666667	6.506666667	5.88	6.556666667	7.503333333	5.663333333	6.48	5.756666667	6.963333333	7.386666667	6.73	7.673333333	6.513333333	6.383333333	7.326666667	8.16	7.563333333	7.393333333	8.466666667	7.426666667	7.716666667	7.806666667	7.126666667	8.383333333	7.63	6.853333333	5.16	7.166666667	7.91	8.176666667	7.1	7.486666667	7.986666667	8.733333333	7.036666667	7.413333333	7.06	7.93	6.946666667	7.583333333	7.473333333	6.846666667	7.416666667	8.243333333	7.086666667	9.04	7.7
ARHGEF7	12.41	12.975	12.07	12.63	11.98	12.535	12.24	11.17	12.25	12.645	12.385	13.275	12.545	12.185	12.71	12.18	12.695	14.15	13.46	12.65	12.36	12.93	13.65	12.205	12.915	11.99	12.495	13.545	12.005	12.985	13.31	13.08	13.255	13.255	12.52	13.74	13.07	12.76	12.96	12.72	13.59	13.065	13.96	12.11	13.595	13.01	12.71	12.955	12.465
ARHGEF9	9.905	10.72	9.6	10.44	9.5	10.01	9.83	10	10.125	10.46	9.34	10.7	9.285	9.675	10.605	9.86	9.715	10.51	10.015	9.45	10.86	10.44	10.55	9.82	10.78	9.285	9.86	9.94	9.84	10.105	10.555	10.175	10.21	10.845	9.675	10.97	10.355	9.955	9.415	9.745	9.98	10.15	9.8	10.285	10.49	10.325	10.69	10.195	9.955
ARID1A	10.0375	10.385	9.085	8.3775	7.7125	10.01	9.6975	9.2175	9.1475	8.4775	9.1425	10.5375	9.63	8.94	10.1125	9.2075	9.84	10.3125	9.755	9.5175	9.4225	9.87	10.05	9.285	9.335	9.215	9.76	9.845	9.0775	9.4325	9.5775	9.7825	10.0025	10.2275	9.87	9.81	9.475	9.78	9.5	9.615	10.305	9.455	10.3125	9.88	10.115	10.065	9.9625	9.58	9.28
ARID1B	10.485	10.735	9.675	10.195	9.505	10.445	10.175	10.215	10.055	10.105	10.115	10.825	10.17	10.005	11.515	9.75	10.82	11.035	10.655	9.96	10.305	10.525	10.665	10.1	10.5	10.19	10.365	10.865	10.02	10.365	10.66	10.46	10.58	10.82	10.46	10.79	10.705	10.45	10.245	9.945	11.295	10.54	11.095	10.465	10.605	10.52	10.595	10.755	10.02
ARID2	10.445	10.645	10.035	10.29	9.52	11.075	9.52	10.02	10.1	10.29	10.31	11.345	10.71	8.78	11.44	10.21	10.72	10.29	10.41	10.025	9.535	10.11	10.71	9.965	9.96	9.525	10.38	10.605	9.625	9.905	9.855	10.16	10.755	10.7	10.14	10.78	10.815	10.635	10.765	9.895	11.065	9.175	10.735	10.6	11.2	10.85	10.535	9.98	9.165
ARID3A	10.78	11.21	11.34	10.63	11.03	11.24	11.63	10.05	10.75	10.19	11.41	10.36	12.3	10.16	11.4	10.71	11.22	11.67	11.25	11.54	11.44	10.6	10.68	9.86	10.84	10.43	10.93	12	9.65	10.44	11.01	11.77	10.73	11.56	11.89	12.22	11.23	11.49	11.24	10.51	11.39	10.62	11.61	11.26	11.44	11.86	11.09	11.03	11.48
ARID3B	13.43	12.58	11.24	12.44	11.92	13.56	13.44	11.77	12.8	12.09	12.53	14.48	12.88	11.25	12.17	12.48	13.67	13.65	13.23	13.2	11.73	12.69	13.34	12.24	12.12	13.01	12.46	13.35	12.24	12.69	12.08	12.94	12.62	13.15	13.73	12.75	13.45	13.57	13.9	12.48	13.15	12.1	13.24	12.42	13.18	13.03	13.27	12.6	11.86
ARID4A	9.995	10.72	9.785	9.61	8.96	10.1	9.525	9.51	9.79	9.785	9.6	10.195	9.825	8.93	10.18	8.625	9.875	9.805	9.995	9.03	10.025	9.87	9.825	9.675	10.24	8.98	9.79	10.135	9.485	10.02	9.96	9.93	9.54	10.005	10.19	10.43	9.915	9.815	9.88	10.08	10.475	9.75	10.59	9.93	9.65	10.155	10.3	10.13	9.535
ARID4B	11.925	12.53	10.995	11.565	10.665	11.735	11.17	11.34	11.135	11.6	11.26	12.425	11.705	10.805	12.04	11.145	11.915	11.62	11.965	11.11	11.615	11.335	11.935	11.68	11.93	11.14	11.665	12.16	10.915	11.305	11.885	11.815	11.895	12.61	11.86	12.225	11.965	12.025	11.7	11.29	12.345	11.345	12.15	11.93	12.19	12.02	12.04	11.96	11.435
ARID5A	11.16	10.07	9.06	10.02	9.59	9.66	10.7	9.73	10.06	9.94	11.71	10.35	10.35	10.98	9.33	9.39	10.37	11.3	10.65	11.65	12.47	10.93	11.63	11.93	11.7	13.07	10.78	10.16	9.85	10.22	10.05	11.81	9.74	10.3	11.24	12.39	10.69	11.01	10.86	11.1	11.02	11.36	10.69	10.56	11.49	11.19	10.26	12.28	11.52
ARID5B	9.5275	9.5675	9.0375	9.12	8.0675	8.78	9.755	7.8075	9.3575	9.7325	9.4725	9.27	9.395	9.7275	8.7975	7.9	9.495	10.1425	9.0725	9.635	10.6425	9.6475	10.0825	10.415	10.095	11.4075	10.1125	9.705	8.835	9.0525	9.455	10.3825	10.2975	10.3025	10.095	10.7275	9.5475	9.285	8.8525	9.44	9.8025	9.78	10.2725	9.6975	10.095	10.1525	9.1275	9.5825	10.1175
ARIH1	9.665	9.595	9.485	9.44	8.87	9.91	9.405	9.55	9.67	9.675	9.88	10.535	9.925	9.165	10.31	9.33	10.105	10.235	10.01	9.325	9.55	9.655	10.175	9.52	9.69	9.635	9.71	10.055	9.09	9.685	9.79	10.045	9.925	10.105	9.87	10.475	9.92	9.86	9.545	9.55	10.25	9.85	10.1	9.945	10.355	9.86	9.93	10.095	9.34
ARIH2	11.67333333	12.48333333	11.94333333	12.28666667	12.19	12.59666667	11.60333333	12.47333333	12.1	12.22666667	11.98666667	12.61	13.76666667	12.11333333	13.02333333	12.43666667	12.65666667	13.14333333	12.19333333	11.95333333	12.39333333	12.38	12.65666667	12.33666667	12.56	11.68666667	12.17666667	12.40666667	11.97333333	11.88333333	12.57333333	12.35666667	12.15333333	12.84333333	12.22	12.80333333	12.54666667	12.12333333	12.54333333	11.79666667	12.48333333	12.80666667	12.77333333	12.27666667	12.55	12.11666667	12.64	12.65666667	12.26
ARL1	11.38	11.55666667	10.60333333	11.33	10.95666667	11.74333333	11.06666667	10.82333333	10.97	11.01	10.97333333	11.93	11.84666667	11.76666667	12.49333333	10.88	11.24	11.95333333	11.4	11.26333333	11.96333333	11.36333333	11.81	12.07	12.53666667	11.32333333	11.38666667	11.51333333	11.04333333	11.21333333	11.71	11.59333333	11.69	11.98666667	11.60666667	12.54666667	11.86333333	11.45666667	11.86333333	11.21333333	11.6	12.25666667	11.73333333	11.92666667	11.41	11.42333333	11.43333333	12.62666667	11.20666667
ARL10	7.09	9.31	8.01	7.47	7.3	7.1	7.69	7.64	7.76	7.48	7.17	7.35	7.7	6.9	8.46	7.54	7.81	8.63	7.91	7.24	7.03	7.93	7.87	7.23	7.42	7.29	7.8	8.18	7.4	7.73	7.92	7.85	7.56	8.18	7.88	8.26	7.41	7.33	7.83	7.53	8.06	7.27	7.83	7.97	8.02	8.07	7.84	8.24	7.54
ARL11	7.36	6.053333333	6.17	5.18	4.313333333	5.613333333	6.033333333	6.06	6.25	3.176666667	5.226666667	5.346666667	6.58	6.43	5.21	5.21	6.436666667	6.086666667	5.593333333	7.076666667	7.393333333	6.706666667	6.393333333	5.75	5.893333333	6.466666667	6.486666667	6.576666667	6.296666667	6.303333333	6.966666667	7.236666667	5.813333333	5.84	6.54	7.41	5.256666667	5.91	5.883333333	6.71	6.863333333	7.173333333	7.243333333	6.03	5.99	6.923333333	6.673333333	7.62	6.116666667
ARL13B	10.845	10.865	10.48	10.565	10.13	10.945	9.905	10.285	9.635	10.59	9.81	10.575	9.57	9.33	11.025	8.78	10.54	10.305	9.675	9.365	9.615	9.785	9.865	10.345	9.885	9.575	9.845	9.835	9.035	9.48	9.685	10.09	10.22	10.395	10.52	11.095	10.42	10.705	9.455	9.495	10.535	10.07	10.18	9.925	9.635	10.06	9.61	10.925	9.68
ARL14	3.55	4.14	4.64	2.91	2.04	3.36	3.34	4.05	5.63	2.54	2.74	4.19	2.51	2.63	4.15	2.49	2.85	3.62	2.38	3.85	4.37	5.71	4.17	2.94	2.87	3.54	2.91	4.46	3.04	2.89	5.06	4.83	2.66	3.31	2.58	3.83	3.23	3.04	2.7	4.09	4.33	4.51	5.06	2.51	3.23	2.56	3.5	3.8	2.96
ARL15	5.92	7.16	6.15	6.95	6.04	6.51	6.61	6.26	6.69	6.32	6.77	7.59	7.04	7.01	7.53	6.29	6.78	7.79	7.29	6.12	7.29	6.99	7.12	7.31	7.76	7.84	7.11	7.74	6.07	6.22	7.56	7.24	7.43	7.43	7.16	7.7	7.15	7.1	7.03	6.75	7.61	7.49	7.03	7.99	7.98	7.39	7.18	8.41	6.98
ARL16	13.71	13.22	13.03	13.64	12.98	13.61	13.02	13.92	13.73	13.64	13.06	14.05	13.66	12.88	13.38	12.81	13.5	13.5	12.66	12.85	12.73	13.01	13.4	13.55	13.43	13.15	13.02	13.71	12.68	13.53	13.76	13.44	13.6	13.46	13.17	13.98	13.8	13.79	13.61	13.05	13.87	12.99	13.42	13.79	13.06	13.32	13.39	13.51	13
ARL17	10.7375	10.135	10.3575	9.325	9.8175	10.94	10.6625	10.2425	10.16	9.97	9.6975	11.155	10.61	8.435	10.56	8.2525	10.37	10.2425	10.2525	9.275	9.425	10.24	10.6025	9.8425	9.9275	9.51	10.0775	10.8025	9.3975	9.55	10.2875	9.6675	10.795	10.3975	9.97	10.1575	10.4875	9.9525	9.8375	10.15	10.895	9.1875	10.1075	11.1475	11.115	10.675	10.38	9.6575	9.5475
ARL2	11.46	11.89	11.38	11.97	11.8	10.73	11.56	11.85	11.71	11.9	10.75	11.55	11.46	12.15	12.14	10.64	10.74	11.7	11.29	11.06	12.57	11.65	11.69	12.06	12.58	11.22	10.94	10.87	11.2	11.38	11.76	11.54	11.25	12.19	11.42	12.55	11.41	11.39	11.45	11.44	11.02	12.64	11.82	11.25	10.84	11.29	11.83	12.86	11.39
ARL2BP	13.02	13.33	12.45	12.79	11.79	13.03	12.25	12.36	12.94	12.55	12.48	13.25	12.63	12.23	13.21	12.29	12.52	13.19	13.53	12.85	12.84	13.04	13.34	12.59	13.01	12	12.76	13.08	12.22	12.88	12.82	12.44	13.08	13.57	12.88	13.59	13.16	13.02	12.44	12.6	13.7	13.03	12.63	12.59	12.99	12.8	12.76	13.18	12.55
ARL3	12.315	13.815	12.495	12.835	12.34	13.035	12.615	11.505	12.555	13.05	12.845	13.22	12.745	12.62	13.93	12.37	13.135	13.775	13.92	12.145	12.365	12.94	13.03	13.22	13.285	12.395	12.335	13.405	12.47	13.12	13.195	12.54	14.435	13.58	12.83	13.86	13.54	13.37	13.33	12.385	13.255	13.095	13.73	12.935	13.235	12.885	13.335	13.575	12.515
ARL4A	9.425	9.52	8.185	7.945	7.715	9.155	7.93	7.88	8.13	8.72	8.97	8.83	8.81	8.895	9.605	7.755	9.245	9.405	9.59	8.195	9.55	8.965	9.3	8.87	9.255	10.01	9.07	9.145	8.44	8.755	9.105	9.51	8.88	9.135	9.8	10.415	8.93	8.83	8.685	9.255	9.265	9.785	9.3	8.875	9.36	9.13	8.835	9.255	8.91
ARL4C	11.91	12.65	10.15	11.94	10.73	12.54	11.29	10.52	11.51	12.04	12.63	12.1	11.39	12.07	12.35	10.59	11.6	13.37	12.56	12.53	12.94	12.31	12.61	12.7	12.8	12.68	12.19	12.53	10.99	11.4	12.32	12.44	12.25	12.24	11.61	13.39	12.04	11.8	11.47	12.01	12.77	13.09	11.85	12.54	12.35	12.05	11.82	13.92	12.32
ARL4D	9.31	9.53	8.115	8.515	7.98	9.74	9.23	8.28	9.56	8.135	10.97	10.51	9.615	9.315	8.775	8.285	9.335	10.095	9.9	9.44	10.115	9.595	10.885	9.4	10.29	8.91	9.71	9.705	8.355	9.545	9.435	9.25	9.42	10.03	9.225	10.34	9.78	9.82	9.29	8.89	9.105	9.46	9.195	8.695	9.945	9.645	10.465	10.41	9.305
ARL5A	11.205	11.315	10.86	11.46	10.67	11.535	11.13	11.065	10.81	11.155	10.81	11.3	11.18	11.005	11.29	10.925	11.415	11.36	11.495	10.665	11.115	10.905	11.005	11.415	11.28	10.99	11.195	11.7	10.28	10.925	11.04	11.16	11.33	11.58	11.325	11.93	11.54	11.17	11.32	10.81	11.635	11.225	11.415	11.365	11.57	11.235	11.105	11.665	10.775
ARL5B	8.756666667	9.606666667	9.336666667	9.51	8.853333333	9.86	9.263333333	9.886666667	9.903333333	9.69	9.5	9.653333333	9.063333333	8.186666667	9.533333333	9.023333333	9.566666667	9.633333333	9.953333333	8.776666667	8.486666667	9.256666667	9.443333333	8.623333333	8.78	8.696666667	9.076666667	9.843333333	8.266666667	9.12	8.906666667	9.183333333	9.643333333	9.346666667	8.996666667	9.886666667	9.76	9.266666667	9.516666667	8.28	9.873333333	8.546666667	9.916666667	8.963333333	10	9.473333333	9.246666667	9.506666667	8.7
ARL6	6.53	7.67	7.38	6.96	6.22	6.57	6.24	6.08	6.63	7.43	6.87	7.35	6.54	7.7	7.32	6.37	6.79	7.94	6.74	6.04	7.38	7.03	7.42	6.93	7.67	5.55	6.01	6.31	6.47	5.97	7.39	6.66	6.91	7.77	6.84	7.21	7.69	7.73	7.17	6.01	6.88	8.46	7.03	6.63	6.31	6.42	7.61	8.32	6.59
ARL6IP1	13.80333333	14.69666667	13.22333333	13.81	13.51	14.08666667	13.29	13.74	13.47333333	13.79	13.70666667	13.82666667	12.85	13.14333333	14.52666667	12.6	13.31333333	13.73333333	14.14666667	12.98666667	13.21333333	13.92666667	14.03	13.25333333	13.95666667	12.67	13.65333333	14.11333333	13.22	13.71333333	13.94333333	13.13666667	13.97666667	14.20333333	13.83333333	13.77666667	14.14	13.87333333	12.65	12.54333333	14.89	13.63666667	14.07666667	13.54333333	13.91666667	13.26333333	13.55666667	14.67	12.71
ARL6IP2	10.04	10.275	9.645	9.555	9.475	10.7	9.905	10.605	9.765	10	9.785	10.98	11.1	9.625	10.315	9.525	10.415	10.5	10.765	9.005	9.595	10.15	10.365	9.89	10.095	9.885	10.035	10.63	9.4	9.575	9.845	10.215	10.38	11.23	10.515	10.47	10.4	10	10.04	9.655	10.55	10.365	11.09	10.75	10.72	10.515	9.975	10.32	9.67
ARL6IP4	14.15666667	14.73333333	14.02666667	14.66666667	14.45333333	14.63666667	14.03	14.47333333	14.32333333	14.47333333	14.54666667	14.77	14.28666667	14.67	13.97333333	14.64666667	14.14	14.92	14.66333333	14.46666667	15.31666667	14.77333333	14.97	14.66666667	15.33666667	14.38333333	14.23666667	14.73	14.19333333	14.09333333	14.57	14.35333333	14.52666667	15.03	14.12666667	15.24666667	15.11666667	14.16666667	14.87333333	14.23666667	14.30333333	14.52333333	15.13666667	14.60333333	14.44	14.27333333	14.57666667	15.15	14.13
ARL6IP5	11.07333333	10.73333333	10.35	11.29333333	10.23666667	10.78	10.82	10.42	10.56	10.91666667	10.65666667	11.17	10.36	11.59333333	10.85666667	10.98333333	11.23333333	11.67	11.12333333	10.84666667	11.36	10.70666667	11.21333333	10.77666667	11.41	10.53	10.79666667	11.18	10.81	11.04	11.28666667	11.08666667	10.99333333	11.43666667	11.37666667	11.90666667	11.43333333	11.26666667	10.6	10.91333333	11.26666667	11.72666667	11.63333333	10.55	10.94333333	10.89333333	10.96	11.32666667	10.82666667
ARL6IP6	13.01	12.65	11.98	12.39	12.25	13.14	11.17	12.64	12.62	12.62	11.99	13.06	12.07	11.61	12.38	11.62	12.49	12.02	12.65	11.64	11.84	11.75	11.74	12.2	12.23	11.07	12.2	12.85	11.44	12.47	11.76	11.99	12.13	12.27	13.07	12.6	12.74	12.44	12.14	11.88	13.21	12.05	12.86	12.53	13.12	12.54	12.38	12.08	11.3
ARL8A	8.64	9.81	8.05	8.75	8.07	8.956666667	9.06	8.493333333	8.32	8.58	8.96	9.686666667	8.253333333	9.826666667	9.463333333	8.433333333	9.09	10.09666667	9.203333333	8.676666667	9.28	10.06	9.806666667	9.436666667	9.383333333	9.426666667	9.26	9.306666667	8.563333333	9.113333333	9.333333333	8.963333333	9.896666667	9.866666667	9.24	10.88	9.596666667	9.12	9.366666667	9.896666667	9.553333333	10.21	9.433333333	9.48	9.503333333	9.24	9.44	10.87666667	9.676666667
ARL8B	11.015	11.45	10.79	12.105	10.88	11.455	10.77	11.12	11.02	11.72	11.385	11.895	11.42	12.435	12.46	11.625	11.825	12.495	11.505	11.235	12.445	11.47	12.105	12.015	12.415	11.54	11.41	11.645	11.27	11.655	11.95	12.07	11.77	12.29	11.8	12.905	12.265	11.655	11.145	11.15	12.13	12.88	12.305	11.605	11.89	11.695	12.145	12.895	11.485
ARMC1	12.58	12.57	12.13	12.48	11.99	12.47	11.46	12.09	12.08	12.43	11.96	12.2	12.08	11.94	13.03	11.78	12.58	12.69	12.54	11.51	12.12	11.79	12.02	12.01	12.82	11.52	12.02	13.14	11.25	11.84	12.61	11.85	12.59	12.85	12.48	12.86	12.71	12.43	11.61	11.83	13.34	12.28	12.95	11.89	12.96	12.09	12.45	12.97	11.4
ARMC10	10.82	11.58	10.505	10.81	10.205	11.095	10.03	10.9	10.715	10.955	10.685	11.275	10.83	11.08	12.14	11.035	11.01	11.985	11.07	10.615	11.665	11.03	11.58	11.56	11.5	10.565	10.885	11.175	10.295	10.975	11.305	11.405	11.01	11.575	10.91	11.755	11.25	11.315	11.7	10.685	11.375	12.1	11.055	10.98	11.26	11.005	11.325	12.4	10.905
ARMC2	7.29	7.48	7.255	6.745	5.62	7.24	7.52	6.81	6.995	5.055	7.37	8.365	9	7.41	8.78	6.58	8.21	8.34	7.985	7.215	7.77	8.115	7.96	8.305	7.64	7.545	7.57	8.345	7.175	7.6	8.225	8.16	8.55	7.96	7.495	8.355	7.91	8.695	8.86	7.49	8.385	8.04	8.07	7.6	7.735	7.875	8.105	8.425	7.43
ARMC3	3.02	3	2.17	2.68	3.31	3.2	1.85	2.87	5.08	2.26	2.46	4	3	2.07	2.26	2.2	2.98	3.12	2.63	2.89	2.26	3.34	2.81	2.7	3.29	2.26	2.66	2.96	2.56	3.93	2.72	2.58	5.76	2.94	2.26	4.29	3	2.81	2.35	3.68	3.09	3.05	2.81	2.14	2.94	2.56	3.36	3.57	3.47
ARMC4	8.2	8.63	8.445	6.695	4.34	8.54	7.56	7.92	8.345	4.735	6.81	7.7	7.855	7.88	7.995	5.57	8.035	9.44	6.305	7.79	7.17	7.315	7.36	7.27	8.015	8.195	7.685	8.87	7.715	8.45	8.705	8.675	8.6	8.545	8.135	8.395	5.805	7.17	6.775	7.9	8.695	8.525	8.985	5.81	8.02	7.2	7.78	7.905	7.495
ARMC5	12.31	12.32	11.91	11.91	11.32	12.09	11.93	12.15	12.21	11.57	11.77	13.1	11.59	11.63	13.16	11.99	11.84	12.77	11.68	12.15	11.59	12.32	12.79	11.78	11.54	11.79	12.28	12.26	11.47	11.73	12.08	12	12.96	12.66	12.2	12.34	12.21	12.04	11.98	11.56	12.93	12.01	12.28	13.01	12.5	12.01	11.74	11.95	11.78
ARMC6	11.26	11.57	11.78	11.08	10.48	11.28	10.99	12.14	11.81	11.24	10.75	10.66	11	11.23	11.42	11.11	11.13	12.27	11.42	11	11.39	11.67	11.71	11.02	10.91	10.88	11.06	11.31	11.08	11.32	11.72	11.42	11.29	11.25	11.05	11.75	11.28	10.84	10.8	10.99	11.67	11.8	11.68	10.92	11.04	11.27	11.25	11.81	10.74
ARMC7	11.71	11.08	10.07	10.48	9.92	10.49	10.43	11.12	11.02	10	9.92	11.35	10.83	10.88	10.63	10.22	10.59	11.38	10.63	10.42	11.21	10.52	10.8	10.8	11.16	10.21	10.54	10.87	10.16	10.6	10.67	10.64	10.79	11.2	10.63	11.44	10.48	10.59	10.79	10.52	10.7	10.93	10.88	10.55	10.93	10.9	10.75	11.12	10.48
ARMC8	11.21	11.165	10.57	10.73	10.105	11.0375	10.735	10.79	10.595	11.12	10.37	10.6675	10.205	10.1825	11.3575	10.23	10.735	11.255	10.7825	10.3775	10.61	10.5475	10.8375	10.465	10.6925	10.2275	10.22	10.495	10.19	10.1975	10.5025	10.5675	10.4975	11.255	10.8525	10.965	11.25	10.94	10.4225	10.0725	10.92	10.3575	10.8775	10.1475	10.8975	10.595	10.8825	11.245	10.0125
ARMC9	10.65	10.975	10.97	10.68	10.13	11.01	9.415	10.735	10.505	11.205	9.755	10.395	11.1	11.655	11.46	10.875	9.675	10.865	10.85	9.87	10.125	10.455	11.015	10.595	11.955	9.52	10.27	10.53	9.89	9.525	10.51	10.265	10.405	11.99	10.235	10.855	10.66	10.31	10.81	10.31	10.125	11.39	10.17	10.185	9.985	9.92	10.73	12.225	10.54
ARMCX1	13.31	14.11	13.06	13.86	12.27	13.35	12.89	13.4	13.05	13.65	12.76	14.1	12.66	13.03	14.26	14.07	13.29	13.61	13.23	12.64	13.65	13.56	13.75	13.3	13.59	12.51	13.23	13.77	13.08	13.37	14.15	13.54	13.67	14.65	13.27	14.67	13.75	13.49	13.14	12.87	13.82	13.43	13.33	13.12	14.4	13.57	13.84	13.93	13.39
ARMCX2	13.11	13.99	12.7	13.24	12.68	12.99	12.76	12.64	12.73	13.26	12.32	13.54	13.06	12.09	14.11	13.47	12.89	13.44	13.13	12.43	12.54	12.99	13.52	12.74	12.93	12.04	13.08	13.45	12.88	12.77	13.66	12.82	12.87	14.19	12.83	13.48	13.48	13.14	13.04	12.09	13.23	12.89	12.72	13.03	13.3	13.17	13.7	13.79	13.06
ARMCX3	11.07	12.05	10.735	11.44	10.32	11.34	11.215	10.675	11	11.2	11.015	11.625	10.61	10.635	11.945	11.19	11.165	12.095	11.355	10.515	11.26	11.32	11.84	11.12	11.44	10.715	11.42	11.605	11.06	11.085	11.625	11.495	11.615	12.24	11.085	12.235	11.755	11.06	10.855	10.52	11.41	11.785	10.915	11.345	12.07	11.64	11.76	12.065	11.175
ARMCX4	5.29	6.86	4.88	4.94	4.65	5.67	5.69	5.62	5.65	6.23	6.08	6.33	6.75	4.9	7.19	5.68	6.14	5.66	5.83	4.61	6.22	6.59	6.5	4.91	6.1	5.43	6.28	6.34	5.79	6.24	6.48	6.08	5.74	6.85	5.48	6.77	6.41	5.8	5.59	5.82	6.63	5.2	6.52	5.55	6.3	6.69	6.59	6.95	6.24
ARMCX5	10.63	11.04	10.34	11.01	9.89	10.42	10.32	10.92	10.06	10.9	9.37	11.01	9.6	9.7	11.27	10.51	10.08	10.53	9.95	9.7	10.47	10.55	10.71	10.34	10.22	9.45	10.03	10.55	9.91	9.97	10.54	10.54	10.25	11.32	10.31	11.16	10.68	10.51	10.05	9.66	10.77	10.35	10.11	9.95	10.66	10.12	10.64	10.69	9.78
ARMCX6	12.43	13.475	11.995	12.335	11.89	12.325	12.69	11.965	12.36	12.335	12.165	12.94	12.14	12.435	13.86	12.62	12.195	13.445	12.2	12.04	12.535	12.61	12.825	12.405	12.385	12.185	12.645	12.595	12.12	12.12	12.52	12.66	12.92	13.705	12.61	13.385	12.515	12.47	12.46	12.075	12.325	12.745	12.195	12.695	13.07	12.825	12.89	13.615	12.545
ARMET	14.66	14.76	14.81	15.4	15.47	15.16	14.68	15.72	15.04	16.3	14.66	15.3	14.67	15.08	15.7	14.67	14.47	15.96	15.07	14.68	14.61	14.85	15.44	14.99	15.13	14.47	14.72	14.61	14.34	14.17	14.88	14.66	14.77	15.08	15.46	15.45	15.33	14.85	14.81	14.18	14.48	15.08	14.94	14.77	14.51	14.89	14.69	15.52	14.65
ARMETL1	6.17	5.39	6.13	5.63	5.76	6.48	6.06	6.6	6.2	6.5	5.45	5.58	6.2	5.31	5.8	5.8	5.86	5.57	7.01	5.53	5.96	5.25	5.19	5.64	6.23	4.74	5.38	6.86	5.09	7	5.17	5.39	6.58	5.78	5.96	7.75	5.65	6.55	6.3	5.94	5.86	5.5	6.5	5.43	7.58	5.53	6.86	5.27	5.77
ARNT	9.07	9.6	8.415	8.62	8	8.745	8.955	8.615	8.645	8.205	9.37	9.575	9.64	8.91	9.53	8.66	9.23	9.455	9.075	8.68	9.19	9.535	9.59	9.455	9.49	8.855	9.235	9.11	8.42	8.83	9.005	9.085	9.37	9.85	9.445	10.13	9.475	9.16	9.18	8.795	9.665	9.23	9.66	8.985	9.69	9.305	9.02	9.83	12.515
ARNT2	13.2	13.38	12.96	13.34	12.32	12.35	12.83	13.25	12.63	13.07	12.24	13.42	12.09	12.27	13.93	12.68	12.89	14.1	13.11	12.08	11.67	13.35	13.67	12.35	12.49	11.89	13.2	13.6	12.54	13.46	13.01	13.24	13.45	13.86	13.07	13	13.29	12.41	13.51	12.75	13.93	12.48	12.87	13.13	13.74	13.21	14.16	12.96	12.68
ARNTL	10.69	10.15	8.66	10.37	8.71	9.19	10.28	8.37	8.91	8.91	10.81	11.06	9.96	10.38	12.08	10.44	10.36	10.94	11.77	10.02	10.51	8.64	10.56	10.51	9.68	10.02	10.22	9.46	8.73	9.59	9.91	10.58	10.23	11.79	11.59	11.74	11.73	11.36	10.17	10.44	11.04	10.79	11.19	10.53	9.85	10.94	9.68	11.78	9.23
ARNTL2	8.56	8.813333333	8.053333333	8.47	8.59	9.053333333	8.22	8.493333333	8.796666667	8.026666667	8.353333333	8.8	6.923333333	8.706666667	7.766666667	4.846666667	8.183333333	9.433333333	8.206666667	8.046666667	9.156666667	8.763333333	8.803333333	8.513333333	8.98	8.336666667	8.363333333	7.48	8.703333333	8.983333333	8.723333333	8.483333333	8.243333333	8.58	7.67	9.233333333	8.826666667	7.456666667	7.89	8.19	8.666666667	8.936666667	7.753333333	8.926666667	7.84	8.39	8.773333333	9.673333333	8.293333333
ARP11	7.04	7.27	4.44	5.62	5.11	7.28	7.06	4.83	5.98	6.01	6.77	7.46	7.59	8.38	8.26	7.19	7.18	8.2	8.14	6.65	8.69	6.73	7.92	7.45	8.94	6.72	7.23	7.06	7.1	6.69	7.79	7.29	6.92	7.92	6.77	7.22	7	7.36	6.66	7.2	7.53	9.28	7.76	6.87	7.21	7.23	8	9.38	7.48
ARPC1A	14.72	15.04	13.99	14.42	13.83	14.62	13.16	14.29	14.1	14.4	13.81	14.51	13.57	13.91	14.28	13.94	14.08	15.59	14.69	13.97	14.38	14.43	14.92	14.36	14.73	13.39	14.47	14.49	13.88	14.34	14.85	14.46	14.11	15.14	13.94	14.81	14.57	14.11	14.2	14.07	14.83	14.74	14.15	14.11	14.86	14.29	14.66	15.08	14.34
ARPC1B	13.19	12.6	11.2	12.48	12.29	12.11	13.02	11.35	11.6	11.36	13.01	12.86	13.32	13.19	11.61	11.78	13.02	13.57	13.27	13.58	14.6	13.42	13.16	13.89	13.49	13.21	13.36	12.39	12.24	13.03	13.23	13.67	12.08	12.87	13.3	15.02	13.1	13.55	12.66	13.43	12.5	14.45	13.02	12.66	12.62	13.48	12.89	15.58	13.33
ARPC2	15.71	15.78	14.93	15.64	15.26	15.88	15.93	15.18	14.98	15.36	15.66	16.21	15.75	16.29	15.93	15.58	15.87	16.9	16.3	15.74	16.05	15.75	16.04	15.88	15.92	15.75	15.57	15.81	14.95	15.38	15.25	15.62	15.93	16.08	16.18	16.71	15.93	15.93	15.73	15.61	15.95	16.25	15.89	15.99	15.85	15.76	15.67	16.9	15.41
ARPC3	15.65	15.83	14.84	15.46	14.92	15.64	14.99	15.02	14.96	15.5	15.13	15.43	15.17	14.95	15.7	15.12	15.28	15.61	15.54	15.42	15.74	15.29	15.34	15.33	15.24	15.21	15.27	15.23	14.81	14.89	15.02	15.21	15.69	15.52	15.45	16.33	15.7	15.72	15.74	15.13	15.46	15.26	15.35	15.51	15.43	15.36	15.15	16.44	14.84
ARPC4	8.73	9.31	8.01	8.935	8.265	9.28	8.965	8.665	8.795	8.945	9.115	9.565	9.265	9.455	9.81	9.415	9.05	10.155	8.915	9.02	9.535	9.485	9.505	9.355	9.375	8.915	9.285	8.65	8.55	8.775	9.245	9.305	9.405	9.605	9.345	10.005	9.435	9.25	9.16	8.775	9.1	9.725	9.15	9.075	9.23	9.16	9.245	10.145	9.24
ARPC5	13.77	14.88	13.37	13.98	13.8	13.86	13.84	13.28	13.36	13.4	13.94	14.54	13.86	14.56	14.45	13.1	14.08	14.83	14.5	13.91	14.52	14.35	14.27	14.17	14.37	13.98	13.96	14.21	13.42	13.97	13.96	14.05	14.37	14.81	14.31	15	14.28	14.27	13.67	13.64	14.25	14.4	14.27	14.09	14.03	13.99	14.05	15.56	13.89
ARPC5L	12.38	12.92	11.64	12.31	11.68	11.81	12	12.07	12.06	12.36	11.76	12.01	11.32	12.69	12.58	12.16	11.68	12.39	12.49	11.8	12.71	11.92	12.32	11.97	12.36	12.57	11.51	12.02	11.22	12.06	12.16	11.85	12.47	12.65	12.42	13.23	12.36	12.01	11.93	8.21	12.51	12.7	12.41	12.31	11.62	11.87	12.22	13.23	11.61
ARPM1	6.15	8.13	7.1	7.34	6.64	8.06	8.01	7.68	7.35	6.99	10.04	8.31	6.67	8.07	8.45	6.36	7.89	8.32	7.9	7.25	7.2	7.09	6.66	8.46	7.5	7.92	7.47	5.66	6.27	6.88	7.1	8.22	7.8	8.13	7.47	7.13	7.9	7.77	7.48	6.82	7.53	7.61	6.39	7.53	7.95	8.06	8.09	7.01	7.65
ARPP-19	12.615	12.375	11.975	12.965	12.085	12.68	12.25	12.325	12.725	12.97	12.85	13.545	12.27	12.7	13.305	12.425	13.165	13.455	12.89	12.22	12.69	12.61	13.385	12.585	13.115	12.755	12.69	13.04	12.51	13.11	12.885	12.895	13.115	13.335	13.02	13.5	13.17	12.955	12.865	12.5	13.6	13.585	13.31	13.1	13.62	12.615	13.42	13.22	12.34
ARPP-21	7.105	10.795	7.095	11.285	8.945	5.815	11.63	8.985	6.34	9.61	9.45	9.695	3.595	11.965	11.96	9.69	10.505	10.69	7.595	9.51	11.065	9.98	10.37	10.995	11.23	9.795	10.35	11.82	10.565	10.83	11.44	10.545	11.685	11.455	10.16	11.14	11.68	8.985	8.64	9.28	10.43	9.565	11.69	11.295	9.565	9.465	11.24	10.82	11.875
ARR3	8.32	8.83	7.98	7.29	5.98	8.7	8.22	7.91	8.22	6.66	7.76	9.4	8.07	8.24	8.88	7.33	8.21	8.95	8.2	8.21	7.94	8.39	8.28	7.52	8.1	8.05	8.39	8.31	8.14	7.99	8.46	8.54	8.55	8.69	8.25	8.4	6.76	7.82	7.74	7.99	8.86	8.13	8.68	8.26	8.57	6.46	7.03	8.17	7.64
ARRB1	8.42	8.06	7.67	8.43	7.39	8.73	9.15	8.87	8.38	7.4	8.66	9.49	8.6	8.84	9.42	8.6	9.21	9.66	9.93	8.97	9.41	9.24	9.05	9.72	9.71	8.63	9.13	8.79	8.36	9.18	9.26	9.29	9.56	8.91	9.29	10.6	9.53	9.12	9.57	8.92	9.16	9.6	9.56	9.58	8.39	9.54	8.44	10.02	8.96
ARRB2	12.5	12.59	12.07	12.53	12.08	13.46	12.53	12.69	12.28	12.77	12.93	13.32	11.86	13.27	12.56	12.39	13.03	13.79	12.88	12.4	12.71	12.85	12.84	12.93	12.71	12.63	12.85	12.92	12.13	12.69	12.67	12.84	13.39	12.68	13.11	13.35	13.08	12.78	13	12.45	13.06	12.88	13.27	13.14	13.13	12.92	12.55	13.32	12.71
ARRDC1	9.36	9.86	8.2	8.94	8.26	9.885	9.41	8.24	8.85	8.31	9.34	10.225	9.215	9.225	9.865	8.54	9.11	9.955	9.5	9.185	10.025	9.275	9.26	9.265	9.35	9.38	9.7	9.22	8.495	9.14	9.45	9.545	9.575	10.26	9.875	10.04	9.65	9.615	9.185	9.09	9.48	9.51	9.595	9.52	9.11	9.36	9.445	10.105	9
ARRDC2	11.135	9.88	8.34	9.1	8.9	8.99	10.34	8.075	8.96	7.9	10.595	9.875	9.92	11.04	9.665	9.47	10.505	10.155	10.655	11.335	12.145	10.33	11.095	11.005	9.88	11.875	10.805	9.5	9.205	10.08	10.035	11.925	9.39	10.23	11.585	12.12	11.06	10.565	9.98	12.045	9.875	11.245	10.625	10.055	11.335	11.3	9.82	11.54	10.65
ARRDC3	10.53	9.88	9.495	9.505	8.715	10.46	9.62	9.195	10.305	9.87	11.055	10.67	10.13	9.345	10.96	9.865	10.28	10.475	10.665	10.175	9.94	10.6	11.455	10.515	10.335	10.995	10.865	11.145	9.375	9.66	10.325	10.145	10.73	10.71	10.885	10.625	10.95	10.71	11.075	9.88	10.855	9.605	10.53	10.57	10.175	10.685	10.015	11.87	10.565
ARRDC4	11.84	10.15	9.38	10.78	9.12	10.68	10.77	10.28	10.1	11.24	10.94	11.84	10.74	9.97	11.83	10.75	9.71	11.25	11.57	10.91	10.64	11.58	11.42	12.18	10.78	10.13	10.37	10.54	9.87	11.04	11.01	11.05	10.75	12.26	11.32	13	11.27	11.82	11.73	11.87	11.53	11.8	11.03	11.2	10.25	10.83	12.57	12.47	11.82
ARRDC5	7.32	6.29	5.4	4.92	2.87	5.62	7.16	4.79	5.29	2.32	5.61	4.82	5.59	5.71	5.18	5.25	5.92	6.01	5.21	7.33	8.35	6.36	6.68	5.61	4.39	6.91	6.75	6.25	5.64	6.09	6.39	7.59	5.92	6.07	7.56	7.16	4.73	6.33	4.11	7.67	6.27	6.59	6.68	5.66	6.28	6.92	5.32	6.39	5.56
ARS2	11.8	12.46	11.44	11.39	11.16333333	11.77	11.07333333	11.8	11.83333333	11.93	11.02333333	11.63333333	11.85	10.57666667	11.76333333	10.99333333	11.61666667	12.01	12.22	10.74	10.93333333	11.44	11.52333333	11.12666667	11.4	11.14666667	11.67	11.66	10.75666667	11.37666667	11.49333333	11.27333333	11.29	11.58333333	11.39333333	11.63333333	11.4	11.22	11.79	11.04333333	11.81	11.09	11.66	11.44666667	11.68333333	11.49	11.5	11.31	11.18333333
ARSA	9.27	10.27	8.67	9.35	8.9	10	10.06	8.6	9.69	8.75	9.6	10.59	9.22	10.75	10.14	8.3	9.51	10.94	10.18	9.82	10.58	10.48	10.83	10.62	9.79	9.92	10.2	9.83	7.84	9.85	10.61	10.16	10.21	10.31	10.01	10.83	10.09	9.92	10.12	9.97	9.85	10.62	10.46	10	9.72	10.07	9.62	11.4	10.16
ARSB	6.92	7.5	6.18	7.17	7.22	7.54	7.15	6.36	6.59	6.91	7.18	7.64	7.09	8.01	8.64	5.87	7.16	8.35	7.45	6.97	7.37	7.58	7.36	7.53	7.93	7.27	7.43	7.11	6.5	6.94	7.41	7.13	7.56	7.79	7.31	7.79	7.63	7.33	6.49	6.9	7.04	8.26	7.82	7.49	7.19	7.41	7.25	8.27	7.07
ARSD	7.89	8.88	9	9.74	8.5	9.035	8.235	7.94	8.755	7.765	6.855	9.23	8.605	8.42	10.005	9.505	8.545	8.455	9.4	8.265	8.55	8.335	8.95	9.39	8.715	7.855	9.665	8.78	8.15	7.95	9.095	8.71	9.065	9.555	8.5	8.335	9.45	9.455	8.22	8.4	9.85	8.86	8.885	9.29	9.285	9.2	9.745	8.025	8.84
ARSE	7.1	6.75	7	6.89	6.73	7.86	7.35	7.19	6.06	3.41	6.56	7.94	6.9	6.77	5.93	9.39	6.8	6.03	8.81	6.61	7.81	8.33	8.02	9.08	7.38	6.96	8.78	7.82	7.24	7.51	8.88	8.01	7.16	8.56	6.98	9.69	8.31	7.92	8.52	8.42	8.74	9.03	7.42	8.74	8.2	8.31	8.67	9.43	8.55
ARSF	7.79	9.49	7.63	7.785	5.47	9.605	8.305	7.42	7.92	5.31	8.17	9.015	7.94	7.6	10.73	8.655	9.47	8.345	10.29	8.85	8.76	9.395	9.035	10.31	9.68	8.355	10.495	9.28	9.38	9.085	9.745	10.275	9.63	10.715	8.525	10.06	9.03	9.03	9.11	9.505	10.525	8.64	8.84	11.54	10.46	10.255	9.315	9.415	8.595
ARSG	7.235	7.35	8.46	8.575	7.17	7.095	7.425	7.995	8.065	7.74	6.69	7.13	7.465	7.15	8.77	6.655	7.255	8.49	7.055	7.77	8.3	7.18	7.42	7.98	8.555	7.895	7.3	7.735	6.785	6.71	9.095	8.145	7.08	8.7	7.64	8.71	6.94	7.545	7.34	7.93	7.93	8.06	7.85	7.005	7.13	7.97	7.315	8.58	7.355
ARSI	6.97	7.21	6.6	6.36	7.41	7.64	7.25	6.17	6.61	5.58	6.71	7.17	7.68	6.53	7.2	6.5	7.14	7.46	6.93	7.03	6.47	7.86	6.85	8.48	5.7	6.07	7.03	7.05	6.68	6.58	7.33	7.08	8.31	7.72	6.91	8.6	6.51	5.65	6.09	7.51	7.09	7.45	6.81	7.33	7.19	7.19	7.12	11.08	7.17
ARSJ	5.94	6.75	6.15	6.9	7.6	6.91	7.57	4.91	6.95	6.71	7.21	7.08	7.44	7.04	6.05	5.52	6	7.95	6.83	6.94	7.38	7.21	7.1	7.64	7.94	7.86	6.99	5.63	5.65	6.83	7.03	7.27	7.1	7.25	7.34	8.53	7.13	6.97	6.64	7.08	6.47	7.1	6.75	7.59	6.53	6.99	6.58	6.87	7.16
ARSK	6.63	7.71	6.37	6.81	6.15	7.52	7.44	6.72	7.75	6.53	7.1	8.16	7.05	7.7	8.25	6	7.22	8.24	7.09	6.46	7.47	7.57	7.53	7.71	8.14	7.11	7.12	8.02	6.3	7.57	7.91	7.95	7.74	7.63	8.08	8.41	7.92	7.5	7.37	7.23	7.39	7.97	7.85	7.74	7.75	7.87	7.88	8.69	7.31
ART1	5.79	8.81	5.53	6.88	6.54	8.88	8.48	6.98	8.28	6.75	7.89	9.22	6.24	8.63	7.94	5.46	7.81	8.97	8.35	6.3	8.12	7.34	6.82	8.17	8.12	8.22	8.3	6.24	6.95	8.15	6.99	8.35	8.71	8.79	8.57	8.31	8.36	8.25	8.03	8.05	8.08	5.89	6.94	8.17	8.64	8.06	8.19	8.91	8.01
ART3	3.28	3.45	2.17	3.25	7.68	3.57	4.57	3.25	2.89	2.46	3.35	4.36	3.92	4.52	3.57	2.93	3.62	3.55	3.86	6.52	3.66	6.43	5.48	6.65	4.92	6.72	5.79	4.71	2.91	7.69	6.06	6.22	6.64	4.86	8.83	11.86	5.2	3.1	5.92	9.14	8.81	7.82	3.23	4.44	3.23	7.28	3.63	8.68	6.03
ART4	8.73	8.7	5.78	8.65	5.59	7.94	8.9	6.71	7.9	6.14	8.06	8.81	6.31	9.08	7.26	6.86	8.56	8.54	8.06	7.87	8.62	7.42	7.99	7.77	8.12	8.35	8.62	7.73	7.18	8.24	7.9	8.73	8.6	8.81	9.13	9.92	8.64	8.49	7.47	8.64	8.62	7.9	7.87	7.88	8.32	8.06	7.88	8.59	7.54
ART5	4.67	8.23	6.73	6.9	5.86	7.78	7.48	6.27	7.16	6.5	6.62	8.03	6.55	7.66	7.28	5.93	7.57	8.19	7.48	7.12	6.28	5.79	5.71	7.93	7.38	7.14	7.38	3.49	5.82	4.49	6.77	6.7	7.57	7.6	7.44	6.34	7.26	7.08	7.08	6.02	6.84	6.18	5.8	7.27	7.65	7.87	7.92	5.27	7.26
ARTN	12.78	13.58	9.29	10.32	9.28	13.48	9.33	8.9	9.42	9.37	9.33	10.56	9.62	9.33	10.01	9.79	10.03	13.46	9.7	9.19	9.67	9.89	9.52	9.25	9.34	9.14	12.69	12.83	12.36	12.55	13.1	12.76	13.3	13.66	12.89	9.76	12.8	12.57	9.18	9.31	9.7	12.68	12.62	12.98	13.29	13.62	13.09	9.51	9.55
ARTS-1	7.3	4.61	2.17	4.48	4.1	6.24	4.99	4.04	3.79	4.47	5.03	6.62	5.04	5.39	6.89	5.26	6.64	7.35	7.02	6.71	7.4	6.55	7.32	5.98	6.37	4.59	6.08	7.65	5.44	7.51	5.72	7.68	5.13	6.83	6.99	7.24	6.61	6.35	6.51	6.45	7.98	6.41	7.33	6.55	6.48	6.77	6.64	6.99	7.21
ARV1	9.77	10.92	9.573333333	10.18	9.733333333	9.966666667	10.09	10.15333333	9.906666667	10.18333333	9.84	11.08333333	9.983333333	10.60333333	11.08333333	10.29666667	10.34666667	11.03	10.13333333	10.12333333	10.72666667	10.68	10.95333333	10.67666667	10.68	9.986666667	10.56666667	10.88333333	9.556666667	10.46	10.61333333	10.38333333	10.77333333	11.47666667	10.81333333	11.14	10.65333333	10.67	10.68333333	10.03333333	10.72333333	10.16666667	11.10666667	10.78666667	10.53	10.32666667	10.64333333	11.08	10.33666667
ARVCF	10.60666667	10.80666667	9.213333333	9.666666667	8.736666667	11.09333333	10.09333333	10.25333333	10.1	8.97	9.96	11.78	9.863333333	10.02333333	11.31	9.743333333	10.81666667	11.49666667	11.11	10.35666667	10.29333333	10.86	11.76333333	10.5	10.45	10.25	10.75666667	10.68	10.28333333	10.94666667	10.4	10.59666667	10.74	10.9	10.80333333	11.46666667	10.57666667	11.22333333	11.1	10.01	11.59666667	9.393333333	11.13666667	10.87	10.81666667	10.89333333	11.23333333	10.44	9.993333333
ARX	8.68	9.02	9.97	7.62	7.41	9.32	8.72	9.3	9.1	7.45	8.99	5.38	8.82	8.74	9.1	8.69	8.69	9.14	8.09	8.94	9.61	10.02	10.1	9.1	8.04	8.61	9.46	9.22	8.9	9.44	9.34	10.01	8.42	8.83	8.67	9.53	8.87	8.08	8.57	8.95	10.38	9.31	9.57	9.68	9.58	9.8	9.48	9.77	8.6
AS3MT	6.78	7.36	7.05	8.04	6.65	7.42	6.51	7.24	7.72	7.34	7.69	7.69	7.4	6.15	8.23	7.61	7.66	7.62	8.04	8.94	7.19	7.14	7.35	7.41	7.71	6.46	6.86	8.54	6.33	7.33	7.31	6.35	8.19	8.02	7	8.39	7.48	7.39	6.83	6.76	7.99	7.23	8.02	6.6	7.63	7.33	7.6	6.61	6.95
ASAH1	10.185	11.095	9.785	11.13	10.035	10.575	10.385	9.77	10.59	10.21	11.155	11.2	10.81	11.09	11.42	9.82	11.165	11.74	11.33	10.505	10.875	10.875	10.99	10.935	10.89	10.605	11.06	11.295	9.94	10.395	11.6	10.99	10.76	11.17	11.01	11.725	11.3	11.255	10.11	10.295	10.785	11.175	11.345	10.27	11.465	11.11	11.505	12.245	10.365
ASAH2	7.94	9.02	8.13	7.53	6.94	9.09	8.19	7.67	7.99	7.29	8.25	8.29	9.2	7.73	9.32	7.07	8.71	9.3	8.38	8.38	8.86	7.92	8	7.77	8.47	7.81	8.44	9.98	6.89	7.54	8.57	9.4	8.35	8.99	8.86	9.56	8.72	8.7	8.26	7.58	8.85	8.13	9.54	8.69	9.21	9.5	8.91	8.46	7.93
ASAH3	6.59	9.45	7	7.77	7.04	9.22	8.66	6.65	7.97	7.65	8.18	9.52	7.62	8.91	8.56	6.52	8.15	9.66	8.52	7.17	8.47	7.91	7.62	8.66	8.46	8.44	8.67	6.7	7.73	7.89	7.95	7.95	9.23	9.43	8.89	8.26	8.86	8.53	8.22	7.57	8.16	8.43	7.72	8.91	9.18	9.1	9.02	8.69	8.2
ASAHL	10.395	9.77	9.455	9.905	9.665	9.845	10.405	9.5	8.955	9.82	10.16	10.92	10	11.325	9.43	10.095	10.875	11.345	10.555	10.545	11.19	10.41	10.33	10.495	10.625	10.44	10.745	10.465	9.81	10.04	10.65	10.96	10.595	10.565	11.2	11.715	10.765	10.61	10	10.865	10.27	11.23	11.085	9.675	10.735	10.965	10.78	11.12	9.94
ASAM	8.39	9.07	10.14	9.696666667	8.5	9.74	8.583333333	9.573333333	10.19666667	9.68	7.933333333	9.243333333	9.093333333	7.58	9.806666667	7.19	8.61	8.186666667	8.22	8.886666667	9.65	9.89	8.393333333	9.57	7.85	8.08	9	8.893333333	7.24	7.336666667	10.28333333	9.303333333	8.57	8.573333333	7.743333333	10.19333333	9.576666667	7.42	7.466666667	9.09	10.77	9.486666667	8.466666667	10.22666667	8.203333333	9.216666667	8.296666667	7.213333333	9.783333333
ASB1	9.755	10.09	8.8	10.04	9.105	10.52	9.62	9.82	9.64	9.865	9.805	10.42	10.03	10.65	10.115	9.86	9.95	10.885	10.08	9.72	11.545	10.135	10.495	10.75	10.965	10.155	9.975	10.31	9.535	10	10.42	10.325	10.155	10.32	10.015	11.05	10.075	9.845	10.355	10.09	10.255	11.105	10.45	10.45	10.28	10.12	10.255	11.22	9.79
ASB10	7.71	9.01	7.6	7.97	7.53	9.05	8.18	7.76	8.07	7.91	8.09	9.19	6.98	8.37	8.69	7.72	8.32	9.34	8.14	8.16	8.39	8.9	7.92	8.09	8.22	8.13	8.7	8.85	7.56	8.44	9.17	8.68	9.25	9.39	8.78	9.04	8.73	8.57	7.89	8.21	8.51	7.84	8.85	8.77	8.6	8.52	8.77	9.1	8.16
ASB11	3.8	5.13	4.6	2.61	6.34	4.47	4.87	3.89	4.05	3.35	3.86	4.3	5.01	4.82	5.09	2.54	5.19	5.19	4.64	2.98	4.37	4.82	4.72	4.31	2.68	3.43	3.75	3.74	3.93	3.12	5.11	4.85	4.91	4.83	3.87	3.51	5.91	2.68	4.27	3.88	4.22	4.58	5.07	5.03	4.72	5.1	4.52	3.56	4.62
ASB12	7.09	7.27	7.12	5.13	3.89	5.94	5.33	7.3	7.49	5.02	4.7	5.68	7.17	5.62	6.3	6.39	5.64	6.96	4.36	7	7.18	7.44	7.5	5.79	6.28	6.21	5.24	7.65	6.68	7.12	8.09	7.75	6.5	6.78	6.78	7.6	5.05	6.57	4.86	6.98	7.84	7.93	8.03	5.81	6.18	5.79	6.18	7.74	5.43
ASB13	10.2	9.945	10.53	10.825	9.805	9.665	10.09	11.14	11.015	10.225	9.32	10.89	10.725	10.59	12.04	11.54	9.325	11.22	11.725	10.015	10.98	11.425	11.12	10.605	10.9	9.3	10.745	10.99	9.56	10.555	10.97	10.785	10.705	11.61	10.06	11.25	10.425	9.3	8.64	10.39	10.95	11.21	10.92	9.32	11.715	10.235	10.18	11.44	10.145
ASB14	4.42	4.75	5.34	4.29	5.02	4.75	4.06	5.65	4.98	3.82	3.66	4.41	5.87	3.97	5.66	4.19	5.39	3.77	5.56	4.69	4.86	4.6	4.8	4.38	5.91	4.27	4.04	5.28	4.47	4.48	5.89	5.39	5.34	5.32	5.15	5.22	3.69	3.95	2.26	5	5.52	5.11	5.56	4.47	4.72	5.41	4.73	3.55	4.85
ASB16	8.8	9.025	8.895	7.805	7.025	8.85	8.535	9.155	9.365	7.435	8.355	8.675	8.48	8.8	8.455	8.505	8.8	9.49	8.34	8.995	9.02	9.255	9.165	8.565	8.765	8.72	8.55	9.08	8.94	9.04	9.3	9.32	8.48	8.645	8.49	9.27	8.23	8.325	8.17	8.68	9.5	8.905	9.515	8.355	8.555	8.695	8.935	9.43	8.305
ASB17	3.05	3.73	2.81	2.74	1.63	3.1	4.15	2.91	2.63	1.93	2.38	3.74	2.38	3.15	3.75	2.35	3.02	3.45	2.83	3.14	2.66	2.66	2.94	2.46	2.61	2.89	2.74	3.07	2.7	2.79	2.91	2.79	3.55	2.83	3.22	3.57	2.79	2.63	3.22	3.28	3.22	3.05	2.98	3.02	2.72	2.56	3.19	3.61	2.85
ASB2	10.81	9.36	8.3	8.45	8.51	9.23	11.17	8.01	8.8	6.18	8.76	9.13	8.49	9.99	10.65	9.07	9.88	9.86	8.62	10.09	11.08	10.2	9.57	8.98	8.92	9.52	10.14	9.86	8.46	9.34	9.49	10.46	9.08	9.53	10.75	10.89	9.35	9.76	8.37	9.44	9.62	10.41	9.92	9.29	9.93	10.7	9.8	10.5	9.7
ASB3	12.98	13.08	12.23	12.7	11.88	12.68	12.45	12.82	12.61	12.76	12.61	13.42	13.14	12.38	13.21	12.81	13.33	13.73	13.14	12.05	13.18	12.99	13.22	12.59	13.31	11.99	12.86	13.65	12.3	12.97	13.08	13.13	13.2	13.79	12.94	13.41	13.6	13.09	12.81	12.62	13.65	13.09	14.14	12.97	13.41	13.04	13.43	13.02	12.31
ASB4	6.525	6.27	5.84	5.745	4.795	6.685	6.085	8.045	5.98	5.685	4.98	6.275	5.445	5.585	6.205	5.95	5.71	6.69	5.33	6	5.835	6.06	6.14	5.15	5.575	5.445	6.09	6.25	6.45	5.86	6.975	6.215	7.465	6.34	5.91	6.8	5.39	6.125	4.915	5.68	6.545	6.44	6.395	5.525	6.13	5.57	7.755	6.44	5.435
ASB5	6.04	6.895	6.55	3.97	8.18	6.65	6.66	5.7	5.995	5.715	5.62	6.98	6.225	6.66	6.62	5.435	6.82	7.225	6.385	4.73	5.8	6.46	6.415	5.19	4.705	4.26	6.19	6.45	6.23	5.375	7.63	6.19	6.815	6.945	6.335	5.815	4.58	5.145	6.15	5.67	6.62	6.64	7.03	6.055	6.835	5.56	5.03	5.065	6.105
ASB6	10.62	11.195	9.92	10.65	9.775	10.61	9.85	10.465	10.645	10.835	10.54	11.04	10.705	10.56	11.445	11.16	10.25	11.005	11.035	10.405	10.76	10.405	11.13	10.4	10.565	10.655	10.305	10.82	9.66	10.43	11	10.455	11.285	11.105	10.84	11.74	10.56	10.255	10.45	10.64	11.51	11.04	11.625	10.79	10.72	10.505	10.875	11.895	10.165
ASB7	8.53	8.165	7.735	8.32	7.535	9.005	8.085	8.35	8.105	8.125	8.77	9.1	8.465	7.865	9.135	7.695	8.205	8.61	8.51	7.485	8.015	7.74	8.36	7.84	7.795	8.365	8.16	8.23	7.49	7.715	7.87	8.585	8.28	8.805	8.41	8.885	8.555	8.305	8.29	8.09	8.59	8.52	8.51	8.26	8.98	8.73	8.235	8.395	7.675
ASB8	9.93	10.405	9.11	9.72	8.94	10.31	9.25	9.535	9.66	9.75	9.485	10.725	10.23	9.125	9.65	9.98	10.07	10.425	10.165	9.635	10.185	10.385	10.375	9.63	10.13	9.2	9.955	10.2	9.6	9.73	10.43	9.95	9.765	10.345	9.645	10.76	10.32	9.715	10.385	9.75	10.265	9.785	10.39	10.335	10.155	10.24	10.07	9.89	9.405
ASB9	5.99	6.04	7.1	6.21	6.32	6.72	7.05	6.01	7.08	5.17	7.08	7.28	7.75	7.39	6.38	6.83	5.68	7.72	8.24	7.35	7.71	7.22	7.84	8.21	7.66	6.97	7.92	6.23	6	5.57	7.63	7.13	6.11	8	8.2	8.2	7.99	7.94	7.14	7.22	6.64	8.35	6.66	7.6	6.64	7.42	6.28	10.07	7.58
ASCC1	9.77	10.21	9.39	10.2	9.39	9.54	9.53	9.03	10.03	10.14	10.03	10.05	9.52	9.96	10.95	9.3	10.05	11.1	10.52	9.27	10.43	10.02	10.57	10.06	10.54	9.32	9.82	10.58	8.96	10.24	10.22	9.91	10.81	10.87	9.83	11.01	10.5	10.42	9.9	9.42	9.93	10.6	10.61	9.8	10.69	9.91	10.49	11.09	9.89
ASCC2	10.05	10.03	9.18	9.77	9.26	9.79	9.7	10.08	9.87	9.94	9.59	10.65	10.36	9.23	9.81	10.09	9.67	10.84	10.07	9.53	10.29	10.71	10.87	9.89	9.66	9.74	9.97	9.82	9.13	9.74	9.78	9.89	9.83	9.46	9.77	10.74	9.88	9.81	9.99	9.6	10.11	10.07	10.46	9.94	9.52	9.9	9.6	10.35	9.35
ASCC3	10.70666667	10.42333333	9.983333333	10.74333333	10.71	10.63666667	10.55	10.42333333	10.57333333	10.78666667	10.82666667	11.02666667	10.37333333	10.39666667	10.59666667	9.64	10.80333333	11.21	10.69666667	10.27666667	10.58666667	10.63333333	10.81666667	10.19	10.74666667	10.60333333	10.46	11.07	9.993333333	10.53	10.42	10.47	10.83	10.78	10.65	11.23666667	11.11666667	10.86	10.25666667	10.11	11.00666667	10.40666667	10.69666667	10.53	10.83	10.93333333	10.30666667	10.94666667	10.28666667
ASCC3L1	15.07	14.94	15.2	14.98	14.82	15.78	14.24	15.54	15.97	15.44	14.5	15.66	15.54	14.03	15.22	15.08	15.08	15.41	15.56	14.96	14.88	14.91	14.98	14.78	14.75	14.59	14.74	15.41	13.94	15.04	14.32	15.16	14.94	15.1	15.18	15.3	14.95	14.9	15.5	15.05	14.76	14.58	15.24	15.4	15.34	15.23	14.57	15.06	14.22
ASCIZ	10.93	11.83666667	10.21666667	10.69	9.593333333	10.63333333	10.51666667	10.24	10.53	10.48333333	10.35	11.35666667	10.16666667	10.62666667	11.30666667	10.75	10.57333333	11.31333333	11.14	10.33333333	10.79333333	11.03	11.45666667	10.20333333	10.75	9.783333333	10.72666667	10.98	10.05666667	10.73333333	11.01333333	10.76	10.98333333	11.32	10.43333333	11.58666667	10.96333333	10.94666667	10.26	10.05333333	11.42333333	11.06666667	10.63	10.57	11.02333333	10.71	10.93333333	11.08666667	10.08666667
ASCL1	12	8.72	10.93	11.36	12.34	12.17	8.56	14.16	10.31	13.19	8.66	12.3	12.06	7.79	11.19	9.93	8.14	10.5	9.39	9.31	8.71	9.2	10.87	10.95	11.18	7.84	9.98	9.95	9.41	7.56	8.01	9.03	9.47	9.04	8.61	8.37	9.21	10.33	12.38	9.4	7.98	7.6	7.66	9.9	8.08	10.73	8.19	10.5	8.4
ASCL2	6.165	7.245	5.345	6.54	5.565	6.735	6.425	5.72	5.585	5.56	5.175	6.8	6.69	6.52	7.33	5.37	6.185	7.12	6.495	6.62	6.985	6.73	6.365	7.045	5.45	5.865	7.095	6.46	5.77	7.94	6.435	6.39	6.905	7.255	7.275	7.54	6.895	6.595	5.29	6.48	5.685	7.02	6.915	6.32	6.23	7.435	6.9	6.615	6.39
ASCL3	3.14	7	4.49	5.19	4.78	6.85	6.86	3.15	6.39	5.22	5.63	7.07	4.2	6.81	6.07	3.42	6.12	7.5	6.19	5.87	6.39	4.86	4.71	6.14	5.97	6.11	6.29	3.28	2.89	6.24	4.98	6.76	6.76	6.67	6.5	6.16	6.1	6.42	6.22	6.33	5.36	4.39	5.74	6.49	6.86	6.8	6.95	6.89	6.11
ASCL5	9.74	10.2	9.91	8.57	7.68	9.47	8.97	10.57	10.02	8.48	8.49	9.53	9.62	8.85	9.55	9.68	9.49	10.29	8.43	9.69	9.86	10.26	10.12	9.12	9.4	9.38	9.21	9.93	9.52	9.79	10.29	10.17	9.62	9.53	9.47	10.04	8.86	9.17	8.5	9.55	10.45	10.19	10.33	9.4	9.37	9.08	9.39	10.14	8.71
ASF1A	9.255	9.775	8.93	9.76	8.785	9.41	8.81	9.245	9.415	9.475	9.035	10.205	9.235	9.435	10.43	9.055	10.025	10.21	10	8.455	9.41	9.115	9.53	9.48	9.66	8.9	9.5	9.97	8.405	9.465	9.4	9.47	10.115	9.855	9.57	10.28	9.67	10.165	9.37	8.975	10.03	9.295	9.855	9.415	9.405	9.725	9.565	9.955	8.68
ASF1B	11.68	11.73	10.69	10.2	9.67	11.27	10.71	10.7	10.75	10.02	9.55	10.94	10.14	10.22	10.26	9.1	10.16	11.12	10.92	10.06	9.87	10.3	10.15	9.37	9.93	8.47	10.25	10.39	9.79	10.31	10.5	10.27	11.08	10.86	10.63	10.1	8.91	9.79	9.76	9.7	10.97	10.2	10.63	10.28	10.76	9.85	8.76	10.08	9.84
ASGR1	11.9	11	10.235	10.99	10.235	12.205	11.46	9.035	11.165	10.825	12.83	13.42	9.1	11.255	12.18	11.815	12.665	13.62	12.09	11.595	10.135	12.88	12.36	12.095	10.915	12.09	12.135	13.245	12.195	12.405	12.61	12.21	12.475	12.235	12.025	12.23	13.01	12.915	12.935	11.3	12.68	11.585	12.225	13.115	12.43	12.585	11.655	11.39	11.765
ASGR2	8.85	8.82	8.76	8.08	6.48	8.74	8.92	8.62	8.91	6.78	8.05	7.56	8.31	8.3	9.01	8.2	8.82	9.21	8.06	9.06	9.27	8.87	8.81	8.5	8.27	8.91	8.98	8.58	8.19	8.13	9.15	9.26	8.71	8.28	9.15	9.86	7.84	8.13	7.99	8.65	9.26	9.62	9.25	8.92	8.88	8.26	8.06	9.89	8.81
ASH1L	9.065	9.765	8.73	8.665	8.84	9.395	9.125	9.15	9.085	9.32	9.095	9.925	9.77	8.785	9.48	8.91	9.29	9.655	9.545	8.76	9.215	9.225	9.355	9.025	9.45	8.75	9.2	9.415	9.025	8.76	9.235	9.035	9.49	10.085	9.3	9.8	9.425	8.965	9.17	6.68	9.75	9.05	9.815	9.3	9.52	9.725	9.235	9.11	9.115
ASH2L	12.92	12.95	12.22	13.12	11.96	12.99	12.53	12.63	12.61	12.6	12.69	12.97	12.2	13.15	13.65	12.4	13.22	13.65	13.2	12.11	13.03	12.48	13.03	12.91	13.21	12.07	13.07	13.3	11.68	12.71	13.38	12.68	13.72	13.35	13.34	13.51	13.19	12.86	12.5	12.38	13.66	13.17	13.78	12.4	13.88	12.64	12.82	13.89	12.39
ASIP	8.28	8.38	9.24	6.08	5.27	8.75	7.83	8.95	8.33	5.67	7.4	8.91	9.08	8.06	8.22	8.08	7.77	9.5	8.34	8.73	9.19	9.2	9.31	8.1	7.01	7.89	7.8	9.19	8.86	9.11	9.49	9.51	7.97	8.25	7.51	9.56	6.67	7.05	7.99	8.81	9.61	9.37	9.68	7.96	7.31	8.84	8.81	9.01	7.64
ASL	10.41	11.16	10.84	12.16	10.76	11.99	11	10.25	10.06	11.17	11.13	11.33	11.41	13.46	12.04	9.92	11.64	13.41	10.88	10.88	12.57	10.92	12.68	12.72	12.24	11.18	11.27	11.42	10.5	11.33	11.29	11.63	12.09	11.11	11.03	11.67	11.19	10.56	10.81	10.52	10.75	13.75	11.25	12.06	11.38	10.5	10.75	12.51	12.21
ASMT	6.2	7.07	5.08	6.53	5.07	7.6	7.27	4.2	6.49	5.21	7.39	7.87	6.7	7.35	8.42	6.98	6.92	7.67	8.13	5.8	6.3	5.58	6.55	7.05	6.83	7.87	8.21	9.63	5.75	5.87	7.69	6.75	7.8	7.97	8.21	7.58	7.29	6.83	7.15	7.05	8.94	7.8	7.18	7.81	7.62	7.69	7.93	7.4	6.88
ASMTL	11.01	11.345	10.32	10.745	9.735	10.995	10.175	10.65	10.155	11.46	10.955	8.135	9.41	10.52	12.775	10.935	10.52	10.365	9.76	10.305	11.55	10.005	11.19	11.67	10.57	10.76	11.145	10.29	10.92	10.82	11.205	10.86	10.59	11.92	11.465	11.55	10.92	11.44	9.92	10.8	10.89	11.515	10.06	10.605	11.26	10.73	10.84	12.39	11.06
ASNA1	11.38	12.18	10.61	11.33	10.59	11.18	10.74	10.93	11.02	11.2	10.73	11.4	10.91	10.95	11.06	10.75	10.96	12.05	11.23	10.55	11.45	11.32	11.39	11.47	11.49	10.72	10.97	11.05	10.45	10.83	11.65	11.1	11.43	11.85	11.14	11.78	11.33	11.36	10.74	10.66	11.42	11.74	11.26	11.01	10.9	11.15	11.13	12.19	10.73
ASNS	11.805	12.185	11.465	11.62	11.14	11.705	11.06	11.735	11.83	11.56	11.39	11.71	11.285	11.375	11.93	10.515	11.31	12.265	11.685	10.635	11.35	11.36	11.395	10.855	11.665	10.895	11.675	11.945	11.61	11.475	12.355	11.18	11.06	11.925	11.295	11.83	11.385	11.46	10.865	11.295	11.895	11.86	11.905	11.23	11.945	11.64	11.725	12.115	11.49
ASNSD1	13.99	14.14	13.58	14.04	13.43	14.24	13.78	14.06	13.58	14.17	13.29	14.54	13.73	13.95	14.39	13.59	14.06	14.84	13.92	13.1	13.69	13.57	13.85	13.7	14.28	13.11	13.83	14.43	12.96	13.37	13.4	13.62	14.59	14.56	14.1	14.42	14.08	13.75	13.64	13.32	14.11	13.98	14	14.08	14.3	13.81	14	13.95	13.32
ASPA	5.51	5.776666667	4.733333333	4.986666667	3.873333333	5.533333333	6.71	4.793333333	5.146666667	4.33	5.463333333	6.713333333	6.743333333	5.56	4.71	5.43	5.6	5.946666667	5.356666667	7.203333333	5.736666667	6.096666667	6.553333333	9.016666667	6.243333333	6.17	6.426666667	5.593333333	4.746666667	6.26	8.253333333	7.443333333	5.87	7.11	6.99	10.32	6.29	5.49	6.923333333	8.736666667	6.86	8.876666667	5.86	5.42	5.906666667	6.69	4.863333333	9.536666667	8.21
ASPH	8.863333333	9.53	9.436666667	8.896666667	9.303333333	9.37	9.606666667	9.596666667	9.493333333	9.033333333	9.48	9.49	10.05666667	9.913333333	10.51333333	9.15	9.143333333	9.716666667	9.806666667	9.26	10.31	9.673333333	9.833333333	10.25	10.45666667	9.18	9.48	9.62	8.836666667	9.336666667	10.42	9.673333333	9.52	10.02	9.763333333	11.08666667	9.683333333	9.446666667	9.096666667	9.81	10.14666667	10.21666667	9.81	9.483333333	9.69	9.63	9.403333333	11.61333333	9.883333333
ASPHD1	12.73	13.43	13.54	13.57	13.22	13.33	13.09	13.74	13.08	13.9	13.23	14.36	13.6	14.25	14.13	14.13	13.42	14.82	13.75	13.02	13.87	13.96	14.27	13.46	14.26	12.72	13.29	13.94	12.91	13.6	13.21	13.09	14.21	14.14	13.51	13.88	13.79	13.17	13.81	12.63	13.5	14.33	13.79	13.89	14.56	13.22	13.1	15.13	13.58
ASPHD2	10.545	11.265	10.225	10.47	10.185	10.4	10.215	9.93	10.21	10.82	10.635	11.435	9.93	10.95	10.365	9.615	10.785	12.175	11.665	10.17	10.94	11.01	11.35	10.62	10.575	10.505	10.39	10.725	10.585	10.455	10.705	10.755	10.51	11.415	10.275	10.88	11	10.635	10.445	9.72	11.37	11.53	11.08	10.835	10.36	10.72	11.14	11.31	10.005
ASPM	11.585	12.315	11.695	11.225	12.1	12.47	10.82	11.73	11.475	11.935	9.195	11.03	10.07	7.94	10.255	7.965	9.495	10.135	11.075	9.55	8.165	9.845	8.675	8.835	9.315	8.935	9.53	10.49	8.855	10.24	9.68	8.895	11.365	10.28	10.75	9.35	9.7	9.59	9.24	8.705	11.455	8.125	10.655	9.23	9.235	10.1	7.36	7.415	8.915
ASPN	10.57	9.78	9.25	11.85	13.74	10.14	11.46	8.71	10.65	10.99	11.11	11.78	12.08	11.45	9.09	12.72	8.25	10.62	11.46	10.31	11.33	12.05	11.17	11.24	12.77	10.86	11.17	10.55	9.97	10.26	12.48	11.05	11.8	13.05	10.75	12.5	12.08	12.35	9.72	11.16	11.59	11.83	10.95	10.43	9.62	11.48	11.04	9.77	11.23
ASPSCR1	10.28	10.6	10.12	9.92	9.97	9.89	10.01	11.05	10.07	10.1	9.95	9.96	10.11	9.62	9.74	8.85	10.2	10.66	10.45	9.42	9.8	10.2	10.19	10.35	9.97	9.7	9.87	10.23	9.88	9.94	10.01	9.83	9.97	10.17	9.95	10.27	10.46	10.4	9.82	9.27	9.68	9.89	10.37	10.03	10.11	9.91	10.12	10.03	9.79
ASRGL1	13.9	13.2475	12.0525	12.425	12.44	12.495	12.815	12.8675	12.595	12.615	11.5375	12.63	11.0075	11.9525	12.6625	11.015	11.7825	12.92	12.7275	11.7175	11.49	12.0075	12.3575	12.0525	11.7575	11.4325	11.4375	11.9275	12.1925	12.2925	12.4375	11.9475	12.5875	13.1575	12.08	12.425	12.34	12.1975	11.795	11.16	12.89	12.255	12.0375	12.56	11.4625	11.455	13.0175	12.93	11.5325
ASS1	7.7	7.47	8.3	7.64	8.2	7.01	7.54	8.05	8.65	9.96	6.9	7	8.41	8.37	8.97	7.64	7.27	9.15	6.89	7.75	8.45	8.14	8.67	8.47	7.63	7.97	7.74	7.96	7.07	7.9	8.58	8.52	7.16	7.97	7.07	8.39	7.05	6.87	6.8	7.99	8.13	8.85	8.23	6.79	7.14	8.66	7.9	8.19	8.31
ASTE1	10.44	10.43	9.34	9.65	9.41	9.88	9.2	9.63	9.45	9.44	9.21	10.06	9.95	8.52	9.58	9.53	9.42	10	9.26	9.15	10.28	9.11	9.14	9.44	9.38	9.1	9.75	9.53	8.42	9.04	9.59	10.07	8.9	10.19	10.16	10.51	10.04	10.19	9.11	9.46	9.57	9.43	9.78	9.63	9.36	9.93	9.78	9.48	9.35
ASTL	7.69	8.23	7.75	8.01	7.35	8.27	7.54	7.79	7.55	7.73	6.9	8.23	7.52	7.78	7.88	8.18	7.9	8.67	7.88	7.4	7.6	7.93	7.75	7.27	7.05	6.86	7.76	7.99	7.67	7.4	8.12	7.78	8.02	8.5	7.92	7.48	7.73	7.43	7.71	7.38	7.98	8.12	8.08	7.93	8.28	8.39	8.09	7.73	7.61
ASTN1	7.915	10.425	8.91	10.36	8.52	10.475	9.695	7.705	9.66	9.46	9.865	11.03	8.52	11.075	10.1	9.775	10.1	11.255	10.02	9.515	10.27	9.78	10.48	10.34	10.925	10.045	10	10.92	9.045	10.3	10.75	10.305	11.235	11.36	10.465	10.135	10.98	10.41	10.125	10.025	10.57	9.99	10.915	10.81	10.475	9.75	11.045	11.235	10.055
ASTN2	11.075	12.035	11.665	12.84	11.55	12.18	11.34	11.395	11.875	11.4	11.175	12.96	11.035	11.565	12.49	12.745	11.74	12.375	12.635	11.33	11.86	11.8	12.215	12.185	12.625	11.625	11.26	12.225	11.235	11.87	11.825	11.95	12.2	12.6	12.35	13.33	11.74	11.905	12.365	11.745	11.755	12.135	12.63	12.53	11.77	12.075	12.1	13.62	11.915
ASXL1	11.765	12.265	11.875	11.995	11.755	12.09	11.505	11.95	12.145	12.185	11.62	12.74	12.385	10.92	12.39	11.945	12.3	12.555	12.335	11.54	11.9	11.74	11.99	11.88	11.815	11.96	11.76	12.03	10.84	11.735	11.61	12.155	12.075	12.16	11.985	12.46	11.84	11.965	11.995	11.715	12.26	11.7	12.26	12.195	12.29	12.28	11.905	12.185	11.28
ASXL2	11.89	11.71	10.565	11.09	10.55	12.02	11.595	11.675	10.605	10.88	11.005	11.47	12.1	11.155	11.79	10.945	11.675	11.76	11.625	11.095	11.635	10.995	11.39	11.39	11.57	10.59	11.49	11.87	10.335	10.735	10.875	11.49	11.79	12.305	12	12.42	11.6	11.56	11.55	11.095	11.67	11.68	12.155	11.9	11.475	11.745	11.525	11.95	10.98
ASXL3	9.103333333	10.44	7.896666667	8.146666667	7.713333333	9.36	9.15	8.763333333	9.026666667	8.543333333	9.696666667	10.31	8.373333333	8.47	9.74	7.82	10.52	9.49	9	8.963333333	6.84	10.1	9.78	9.23	8.32	8.866666667	9.39	10.13333333	9.403333333	9.356666667	9.983333333	9.503333333	9.893333333	9.826666667	9.656666667	9.536666667	10.73	9.593333333	8.723333333	8.973333333	10.91333333	7.416666667	10.13	9.91	10.54666667	9.593333333	9.473333333	9.366666667	9.276666667
ASZ1	3.02	4.84	3.35	2.58	1.54	4.94	4.5	2.83	12.49	5.76	3.94	4.74	2.38	5.04	4.66	2.14	4.62	4.74	4.22	4.03	2.46	2.54	2.85	2.41	2.58	3.28	3.85	2.98	3.97	2.68	2.81	3.77	4.15	4.4	3.78	3.5	3.82	2.58	2.1	3.23	3.07	4.29	4.06	4.3	3.72	5.14	4.37	4.69	2.98
ATAD1	11.82	12.335	11.42	11.865	11.375	11.78	11.685	10.915	11.635	12.245	11.96	12.02	11.525	11.665	12.485	11.315	11.845	12.5	12.295	11.035	11.605	11.805	12.12	11.47	11.805	11.08	11.3	12.225	11.39	11.985	11.855	11.46	12.545	12.345	11.845	12.61	12.235	12.11	11.93	11.01	11.81	11.84	11.985	11.725	12.19	11.615	12.14	12.335	11.31
ATAD2	10.49	10.175	9.405	9.265	9.225	10.535	9.265	9.99	10.155	9.945	8.86	9.46	9.135	7.975	9.4	6.83	8.835	9.495	10.29	8.39	8.29	9.1	8.365	8.88	8.61	8.17	8.81	9.385	8.24	8.945	9.07	8.555	9.525	9.105	9.55	9.06	8.74	8.71	8.25	8.22	9.875	8.535	9.69	8.375	9.135	9.315	8.38	8.915	8.07
ATAD2B	10.86	10.88	10.44	10.12	9.6	10.92	10.79	10.68	10.34	9.98	10	11.42	10.69	9.69	10.89	9.69	10.71	11.3	11.17	10.37	10.41	10.59	10.6	10.09	10.22	9.82	10.58	10.71	9.85	10.23	9.84	10.78	10.23	11.55	10.75	10.85	10.71	10.22	10.46	10.41	10.4	10.27	11.02	10.76	10.48	11.11	10.6	10.81	9.91
ATAD3A	11.74	12.06	11.02	10.51	10.83	11.33	11.39	10.72	10.9	11	11.02	11.57	11.51	11.51	11.83	10.78	11.36	12.22	12.02	11.17	11.07	11.65	11.99	11.56	11.33	11.37	11.28	11.19	10.98	11.24	11.18	11.5	11.63	11.58	11.37	11.73	11.23	11.03	11.46	11.02	11.49	11.4	11.28	11.67	11.53	11.49	11.22	12.21	11.68
ATAD3B	9.495	10.055	8.505	8.545	8.705	9.625	9.345	8.66	9.015	9.235	9.495	10.35	9.95	9.22	10.205	9.115	9.605	9.94	9.7	9.205	9.745	9.97	10.09	9.75	9.725	9.795	9.785	9.215	9.31	9.43	9.71	9.725	9.63	10.115	9.905	9.975	9.585	9.5	9.795	9.5	9.69	9.69	9.735	10.065	9.62	9.81	9.785	10.6	9.695
ATAD3C	11.12	11.2	11.71	13.35	11.17	10.77	10.74	10.83	10.9	11.46	10.08	11.03	10.49	11.25	10.46	11.89	11.52	11.4	11.66	10.4	10.87	10.99	10.87	10.49	10.46	10.42	10.57	10.74	10.73	10.55	11.07	10.71	10.46	10.9	10.45	11.01	10.52	10.42	10.99	10.41	10.78	11.16	10.81	10.52	10.53	10.75	10.95	11.09	11.37
ATAD4	6.78	7.86	7.28	5.49	5	7.5	7.51	7.19	6.77	5.81	6.86	8.29	7.15	7.61	7.47	6.04	7.55	7.96	7.41	5.72	6.12	7.42	7.26	7.14	5.68	6.1	7.02	7.29	7.23	5.66	7.68	6.86	7.17	6.31	7.08	7.3	6.69	6.4	7.11	6.46	7.89	7.5	7.93	7.16	7.55	7.62	7.64	6.44	6.93
ATAD5	9.673333333	10.01666667	8.813333333	8.696666667	8.826666667	10.61666667	9.7	9.98	9.453333333	9.063333333	9.113333333	10.22666667	9.32	8.35	9.083333333	7.626666667	9.486666667	9.556666667	9.73	8.913333333	8.28	9.286666667	8.913333333	9.006666667	8.813333333	8.663333333	9.236666667	9.716666667	8.346666667	9.043333333	8.956666667	8.83	9.553333333	9.316666667	9.396666667	9.12	9.386666667	9.65	8.873333333	8.64	9.73	8.043333333	9.23	9.316666667	9.66	9.646666667	8.7	8.323333333	8.643333333
ATCAY	11.80333333	12.85	11.97666667	12.16666667	11.50333333	12.58666667	11.83666667	12.10333333	11.88333333	12.60666667	11.62666667	12.86333333	10.99	11.54666667	12.41333333	12.13666667	12.44	12.95	12.09666667	11.12666667	11.83	12.34	12.21333333	11.78	12.47	11.57666667	11.95	12.42666667	11.75333333	11.75333333	12.86	11.66333333	12.29666667	13.07	11.86	12.33666667	12.52333333	12.29	11.82333333	11.07333333	12.82333333	11.90333333	12.26666667	12.07666667	12.35666667	12.06666667	12.61666667	12.58	11.60333333
ATE1	8.8	9.13	8.18	8.725	7.845	8.83	8.51	7.5	8.495	8.995	8.515	8.935	8.575	8.405	9.63	7.975	8.99	9.08	9.33	7.585	8.64	8.695	9.005	8.42	9.285	8.11	8.225	9.2	7.775	8.77	8.465	8.325	10.02	9.095	8.38	9.555	8.99	8.87	8.94	7.86	9.15	8.73	9.36	8.61	9.045	8.76	9.14	9.225	8.275
ATF1	10.17	10.29	9.15	9.87	9.11	10.57	9.59	9.91	9.26	9.29	9.7	10.61	10.16	9.23	9.6	9.33	9.69	9.89	9.86	9.02	10.05	9.83	10.15	9.46	10.28	9.15	9.95	9.53	9.24	9.26	9.55	9.58	9.78	10.2	10.43	10.63	10.27	9.86	10.02	9.25	9.75	9.75	10.23	10.08	9.95	10.02	9.55	9.54	9.24
ATF2	11.03	11.32	10.48333333	10.79333333	10.00333333	11.71666667	10.82666667	10.89666667	10.50333333	10.85333333	11.17333333	12.20333333	11.37333333	10.65333333	11.66333333	10.30333333	11.65	11.93666667	11.79	10.56333333	10.89333333	11.36333333	11.41666667	11.05666667	11.44	10.74333333	11.21	11.86333333	10.56333333	11.21333333	10.89	11.15666667	11.25333333	11.41666667	11.56333333	11.63666667	11.59666667	11.30333333	11.23333333	10.78333333	11.84	11.17	11.67333333	11.60333333	11.69	11.23666667	11.37333333	11.59666667	10.44666667
ATF3	8.96	10.345	10.315	11.295	9.475	9.945	10.93	11.735	12.37	10.765	13.195	10.805	10.32	11.745	9.49	10.445	10.63	13.425	11.205	12.525	12.995	12.82	12.925	13.215	13.31	13.03	11.51	10.955	11.22	12.135	12.07	12.62	10.515	11.15	11.255	14.06	12.605	11.76	12.095	10.215	12.465	12.43	11.265	10.93	12.855	11.66	10.785	14.07	13.325
ATF4	12.46	12.49666667	12.71	12.62	12.16	12.73666667	12.56	13.42333333	13.35333333	12.88	12.77	13.01333333	12.88333333	13.62	12.82666667	12.71666667	13.1	13.50333333	12.67333333	12.57	13.04666667	12.87666667	13.10666667	12.79333333	13.12	13.43333333	12.62	12.72666667	12.52333333	13.23333333	13.31	13.11	13.49	12.67666667	12.57	13.94666667	13.07666667	12.46666667	12.31666667	12.8	13.52666667	13.73666667	13.58	12.67666667	13.18333333	12.95666667	12.43	12.8	12.55
ATF5	8.77	9.72	9.65	9.57	9.2	9.37	8.92	9.85	9.58	8.93	9.17	9.45	8.55	9.45	10.15	8.6	8.84	9.52	9.06	8.73	8.99	9.19	8.91	9.51	9.66	9.7	9.49	8.84	9.99	8.46	9.58	9.44	9.25	9.41	9.26	10.3	8.78	8.94	8.35	8.45	9.5	10.16	8.91	9.12	9.01	9.42	8.9	10.59	9.03
ATF6	9.92	10.855	9.55	10.08	9.615	9.965	10.23	9.86	9.98	10.165	9.955	10.85	10.08	10.475	10.355	9.43	10.11	10.665	10.13	9.895	10.505	10.56	10.59	10.38	10.68	10.09	10.185	10.455	9.45	10.055	10.52	10.08	10.365	11.065	10.385	11.015	10.6	10.31	10.15	9.845	10.18	10.495	10.915	10.19	9.94	10.01	10.325	11.355	9.87
ATF7	5.67	7.105	6.24	5.29	4.63	6.705	6.935	5.535	5.87	5.52	6.08	6.76	6.475	6.38	6.425	5.38	6.24	6.52	6.76	5.545	6.81	6.44	6.535	6.485	6.32	6.145	5.95	6.04	5.475	5.89	6.43	6.455	7.11	6.88	6.405	8.545	6.705	6.095	6.425	6.105	7.215	6.83	6.945	6.505	6.105	6.675	6.17	6.665	5.925
ATF7IP	8.796666667	9.126666667	8.57	9.02	7.666666667	8.793333333	8.13	8.573333333	9.15	8.36	8.01	8.763333333	8.376666667	7.286666667	9.023333333	7.96	8.463333333	8.866666667	8.106666667	8.123333333	8.723333333	8.386666667	8.533333333	7.58	7.823333333	7.473333333	8.716666667	8.996666667	7.21	8.223333333	8.71	8.806666667	8.853333333	8.336666667	8.546666667	9.243333333	8.316666667	7.843333333	8.033333333	8.49	9.076666667	8.446666667	9.026666667	8.37	8.24	9.426666667	8.55	8.14	7.556666667
ATF7IP2	8.77	8.275	8.445	8.76	8.21	7.41	8.11	5.145	8.145	4.205	8.105	7.38	6.425	7.12	9	5.13	6.785	7.075	6.92	8.07	9.175	6.57	7.115	7.675	8.035	8.27	7.785	6.375	6.94	7.455	8.26	8.085	5.67	8.7	8.14	8.83	7.265	7.79	6.18	8.56	8.1	7.27	7.35	7.475	7.655	8.18	7.66	8.075	7.655
ATG10	9.065	8.955	8.325	9.06	8.265	9.375	8.68	8.585	8.665	7.96	8.985	10.085	9.34	9.04	10.77	9.215	9.28	10.325	9.285	9.045	9.55	9.25	9.935	9.385	9.505	9.03	9.195	10.05	7.965	8.91	9.56	9.405	9.5	10.02	9.635	9.575	9.505	9.145	9.745	9.025	9.34	9.915	9.335	9.4	9.59	9.765	9.53	10.265	9.01
ATG12	12.23	12.78	11.335	12.275	11.46	12.335	11.485	11.93	11.945	11.935	12.345	13.16	12.115	11.61	13.535	11.775	12.47	12.64	12.705	11.865	12.065	12.6	12.65	12.245	12.515	12.195	12.085	12.98	11.155	12.095	12.385	12.415	12.56	12.645	12.86	12.905	12.78	12.575	12.115	11.79	12.8	12.49	12.37	12.745	12.615	12.345	12.235	12.82	11.585
ATG16L1	10.59	10.46	9.395	9.62	9.28	10.71	10.185	9.855	9.72	9.61	10.295	10.815	10.485	9.89	10.625	9.855	11.155	10.8	10.18	10	10.735	10.195	10.49	10.17	10.225	10.255	10.485	10.745	9.695	9.88	10.27	10.74	10.15	10.78	10.485	10.695	10.29	10.235	10.28	10.365	10.735	10.51	10.745	10.735	10.565	10.53	10.285	10.515	9.705
ATG16L2	10.375	10.005	10.19	9.37	9.09	10.125	10.455	9.93	10.4	9.1	9.755	10.53	9.54	9.98	9.77	8.965	10.545	10.66	10.815	10.2	10.6	10.245	10.19	10.225	10.29	10.31	10.425	10.865	10.035	10.16	10.345	10.94	10.64	10.53	10.6	10.83	10.51	10.525	10.44	10.49	10.66	9.69	11.14	9.93	10.565	11.015	10.235	10.9	10.095
ATG3	9.66	9.78	9.235	9.205	8.265	9.28	9.24	9.28	9.33	8.825	8.65	9.62	9.235	8.81	9.445	8.675	9.23	10.415	9.38	9.12	9.375	9.455	9.645	9.365	9.38	9.45	9.105	9.7	8.88	9.055	9.59	9.765	9.145	9.525	9.405	10.36	9.56	9.195	9.09	9.135	9.8	9.75	9.91	9.315	9.265	9.39	9.205	10.23	8.85
ATG4A	11.31	11.69	10.79	11.32	10.08	11.59	11.13	10.78	10.89	10.48	10.66	11.9	10.98	10.9	11.08	10.97	10.99	11.77	11.34	10.54	11.44	11.27	11.4	10.8	11.02	10.49	11.01	11.38	10.88	10.93	11.34	11.36	11.29	11.94	11.13	11.83	11.3	10.83	10.82	10.93	11.67	11.4	11.24	11.47	10.93	11.61	11.54	11.54	10.71
ATG4B	12.095	12.18	11.56	11.99	11.535	12.295	11.35	11.87	11.975	12.075	11.19	12.535	12.57	11.87	12.035	11.245	12.3	12.67	12.605	11.335	12	11.735	12.31	11.93	12.395	11.565	11.885	12.54	11.005	11.85	11.63	12.03	12.17	12.52	12.03	12.565	12.185	11.995	11.96	11.935	12.32	12.655	12.33	12.155	12.085	12.19	12.255	12.685	11.505
ATG4C	10.825	10.42	9.105	10.09	8.955	10.14	9.69	9.525	9.475	10.41	9.445	10.105	9.56	9.86	9.92	8.875	10.185	10.45	9.995	9.43	10.175	9.935	9.965	10.115	10.29	9.115	10.31	10.255	9.405	9.52	10.525	10.125	10.215	10.58	10.24	10.85	10.14	10.26	9.915	9.825	10.48	10.36	10.455	10.23	10.18	10.545	10.655	10.315	10.21
ATG4D	10.195	10.61	10.155	10.01	9.375	10.665	9.795	10.275	10.21	9.71	9.445	9.71	9.68	9.615	9.43	9.72	9.965	10.69	10.17	9.54	9.59	9.955	9.76	9.55	9.955	9.725	9.715	10.11	9.65	9.78	10.305	9.835	10.24	10.485	9.955	10.305	9.94	9.805	9.885	9.415	10.545	10.115	10.31	9.76	9.91	10.165	10.135	10.035	9.675
ATG5	10.53	10.47	9.825	10.36	9.63	10.335	9.91	9.955	10.195	10.18	9.895	11.025	10.65	10.09	11.54	9.725	10.79	10.955	10.795	9.815	10.42	10.265	10.75	10.55	10.76	9.715	10.2	10.945	9.61	10.39	10.6	10.47	10.65	10.905	10.47	11.235	11.03	10.81	10.54	10.1	11.11	10.735	11	10.54	10.375	10.565	10.65	11.365	9.975
ATG7	9.465	9.58	9.495	9.885	8.89	9.585	9.165	9.765	9.75	9.94	9.42	10.22	9.98	9.965	9.84	9.805	10.005	10.725	10.105	9.74	10.3	9.795	9.93	9.845	10.03	9.04	9.915	9.695	9.375	9.28	9.915	9.77	9.65	10.165	9.965	10.8	9.875	9.81	9.55	9.5	9.68	10.52	10.375	9.305	10.015	10.08	10.24	10.595	9.655
ATG9A	10.8	10.91	10.14	11.05	10.36	10.75	10.81	10.63	10.48	10.77	10.69	11.96	10.83	11.62	10.79	10.63	11.24	11.9	11.2	10.64	11.39	11.33	11.5	10.95	11.79	10.96	10.67	11.08	10.49	10.9	11.06	11.09	10.94	11.64	11.07	11.95	11.14	10.71	10.9	10.87	11.28	12.02	11.54	11.52	11.36	10.97	11.26	11.44	10.74
ATG9B	7.82	8.325	8.685	6.065	6.53	8.63	9.65	8.425	8.73	6.08	7.9	6.505	9.85	8.63	8.255	7.305	8.095	8.93	7.775	8.82	8.725	8.53	8.445	8.245	8.3	8.71	7.45	8.755	8.505	8.79	9.14	9.09	7.975	8.165	8.855	9.335	7.22	7.42	7.895	8.095	8.825	9.04	8.975	7.32	7.795	8.37	8.855	8.87	8.345
ATHL1	11.71	10.4	7.08	9	8.3	9.12	10.74	7.2	8.78	8.31	9.4	9.48	8.6	10.13	9.12	8.91	9.93	9.81	9.64	11.3	12.88	9.83	11.09	10.87	9.78	11.95	10.29	9.22	8.6	9.34	9.93	12.35	8.88	9.99	12.11	11.16	9.52	10.56	9.84	12.97	10.28	10.52	10.51	9.19	10.64	11.75	9.7	10.72	10.41
ATIC	12.59	12.54	13.21	12.84	12.88	12.68	12.07	13.99	13.22	13.56	11.8	12.77	12.22	12.11	12.74	12.86	12.02	13.1	12.89	11.59	12.58	12.8	12.61	12.3	12.38	11.84	11.83	12.54	11.46	11.9	11.67	12.06	12.19	12.56	12.44	12.69	12.37	12.37	12.3	12.25	12.27	12.67	12.13	11.94	12.32	12.15	12.12	13.01	11.59
ATM	7.033333333	6.37	7.03	6.956666667	7.17	6.256666667	5.82	6.91	6.786666667	7.003333333	6.16	7.656666667	7.236666667	5.683333333	7.896666667	7.03	6.603333333	6.653333333	5.756666667	6.703333333	8.746666667	6.4	7.406666667	7.326666667	6.723333333	7.003333333	7.206666667	7.116666667	5.276666667	6.393333333	6.833333333	7.786666667	6.493333333	6.37	7.61	7.686666667	6.833333333	7.636666667	6.66	7.653333333	7.316666667	7.24	6.373333333	6.593333333	6.99	8.016666667	6.153333333	7.15	6.826666667
ATN1	11.905	12.79	11.845	12.195	10.845	12.525	11.715	11.685	12.16	11.65	11.385	12.43	12.335	11.54	11.995	11.98	12.16	12.645	12.295	11.775	11.73	12.105	12.285	11.475	11.77	11.56	12.19	12.05	11.7	11.94	12.365	12	12.385	12.615	12.01	12.375	12.18	11.895	12.18	11.805	12.415	11.955	12.47	12.205	12.385	12.39	12.345	12.055	11.73
ATOH1	4.04	5.76	3.67	3.22	3.02	5.61	5.23	5.7	5.06	3.46	4.78	6.12	3.09	5.33	5.4	2.83	5.07	6.02	4.71	4.79	5.05	5.13	4.85	4.7	8.16	5.04	5.15	5.6	4.67	5.01	5.64	5.5	5.64	5.49	5	5.5	4.64	4.81	7.09	5.96	5.74	3.25	3.17	5.15	5.31	4.73	3.91	5.34	4.69
ATOH7	7.145	8.42	7.405	7.43	6.71	8.265	7.945	6.675	7.41	7.45	7.62	8.6	7.11	8.19	8.425	7.375	8.215	8.75	8.65	7.725	6.55	7.36	7.415	7.905	7.64	7.24	7.905	7.73	7.145	7.74	7.485	7.515	8.415	8.635	7.94	7.65	7.98	8.02	7.695	7.04	7.825	7.605	7.795	7.92	8.39	8.42	8.69	7.425	7.65
ATOH8	7.35	7.17	7.16	7.7	6.8	7.01	7.29	5.94	6.66	6.67	6.41	7.32	7.69	7.62	7.58	6.66	7.31	7.26	7.37	6.45	8.36	7.17	6.77	7.67	7.32	6.78	7.7	7.12	6.54	5.95	7.22	7.39	6.84	7.55	9.05	9.34	6.73	6.64	7.06	8.37	7.14	7.59	7.26	7.05	7.29	8.23	7.14	6.73	7.98
ATOX1	12.45	13.08	11.49	12.46	11.72	11.76	12.08	11.55	11.72	12.18	12.32	12.54	11.22	13.29	12.94	11.69	12.37	13.39	12.67	12.28	12.43	12.82	12.51	12.42	12.62	11.8	12.57	12.26	12.36	12.04	12.08	12.36	12.58	13.26	12.62	12.67	12.42	12.48	11.97	11.63	11.91	12.96	12.51	12.15	12.54	12.05	12.27	13.42	11.8
ATP10A	6.733333333	6.83	6.14	6.583333333	6.76	6.643333333	7.106666667	5.73	6.81	5.71	6.193333333	7.416666667	7.31	7.33	5.983333333	6.406666667	6.26	6.963333333	6.326666667	6.82	8.023333333	6.95	6.616666667	6.256666667	6.953333333	6.166666667	7.013333333	6.82	5.996666667	6.07	7.66	7.396666667	6.473333333	7.406666667	7.483333333	7.463333333	6.716666667	6.96	6.19	7.333333333	6.573333333	6.596666667	7.09	6.693333333	6.73	7.206666667	6.82	6.663333333	6.736666667
ATP10B	3.1	5.26	2.17	2.98	1.77	5.06	4.8	7.4	4.67	2.26	3.46	4.91	5.14	4.93	4.35	2.54	3.49	5.61	4.2	3.1	5.38	3.5	3.02	6.99	4.08	4.32	4.45	3.23	2.85	2.79	6.97	2.83	5.2	5.11	5.02	8.1	4.29	3.86	5.17	5.95	6.59	6.22	3.1	5.04	4.72	4.99	4.98	7.87	4.89
ATP10D	9.67	10.77	11.835	11.59	10.81	10.47	10.145	11.79	10.435	11.575	9.155	9.655	10.095	10.535	11.065	9.665	9.145	9.465	9.185	9.31	10.69	9.865	10.465	10.395	10.685	10.225	10.195	10.91	8.7	9.475	9.61	9.745	12.58	10.615	10.125	11.235	9.275	9.435	9.88	10.035	11.015	10.375	10.12	9.295	9.225	10.14	9.165	10.96	10.97
ATP11A	6.763333333	7.02	8.406666667	8.37	8.803333333	8.95	7.763333333	8.91	9.423333333	9.816666667	8.453333333	9.323333333	7.346666667	8.27	9.11	9.12	9.136666667	9.976666667	9.943333333	7.52	7.91	8.693333333	8.823333333	8.093333333	7.93	9.193333333	8.106666667	9.543333333	8.213333333	9.03	8.21	8.723333333	9.41	9.296666667	8.636666667	9.673333333	9.323333333	8.793333333	10.00333333	7.553333333	7.66	8.396666667	9.27	8.72	9.923333333	9.156666667	8.586666667	7.84	8.063333333
ATP11B	8.434	8.546	8.134	7.558	6.73	8.034	8.352	7.88	8.084	7.194	7.998	7.674	7.688	8.056	8.928	7.188	8.116	8.378	7.648	7.872	8.468	7.914	8.186	7.654	7.924	8.218	7.876	8.064	7.452	7.436	8.03	8.578	7.668	8.01	8.196	8.87	7.858	7.74	7.64	7.916	8.218	8.282	8.728	7.824	8.048	8.302	8.492	8.302	7.75
ATP11C	9.525	10.08	10.245	10.505	9.355	9.78	9.605	10.25	10.63	10.465	8.305	9.335	9	8.425	10.75	9.25	9.18	10.035	9.135	8.99	9.495	9.655	9.77	8.775	8.845	9.445	8.95	9.92	9.14	9.2	9.625	9.67	9.01	9.815	9.405	10.035	9.19	8.97	9.12	8.905	9.745	9.4	9.59	8.775	9.66	9.75	9.58	10.11	8.745
ATP12A	6.52	8.13	7.48	6.72	6	8.1	7.37	6.75	6.63	6.71	7.1	8.12	7.69	7.53	7.82	6.38	7.58	8.39	7.58	7.37	7.09	7.16	6.96	7.31	7.53	6.28	7.56	6.58	6.62	7.3	7.12	7.38	8.02	8.33	7.62	7.24	7.08	7.22	7.02	6.49	5.61	7.92	7.54	7.76	7.94	8.26	8.12	6.75	7.11
ATP13A1	10.94	11.82	10.75	11	10.59	10.94	10.95	10.96	10.72	10.92	10.35	11.15	10.65	11.31	11.7	11.63	11.04	12.19	10.58	10.14	10.86	10.84	11.45	10.72	10.62	10.36	11.21	10.66	9.99	10.43	11.17	10.78	11.43	11.86	10.72	11.2	11.05	11.08	11.62	10.33	11.06	11	10.99	11.02	11.24	10.89	11.18	11.31	10.79
ATP13A2	10.56	11.315	9.855	9.83	8.835	10.24	10.465	9.81	9.675	9.045	10.215	10.895	10.2	12.35	11.16	10.315	10.955	12.415	11.055	10.565	11.115	11.415	11.505	11.13	11.345	10.67	11.18	11.02	10.855	11.305	11.325	11.38	10.98	11.865	11.225	11.2	10.905	10.855	10.625	10.565	11.06	11.925	11.24	11.19	11.265	11.045	11.71	11.97	11.27
ATP13A3	10.335	11.04	10.345	10.46	10.32	10.86	10.535	10.405	10.33	10.95	10.48	11.005	9.98	10.63	11.045	9.88	10.545	11.23	10.715	10.16	10.85	10.315	10.41	10.585	10.565	10.435	10.09	10.44	9.94	9.87	10.24	10.46	10.555	11.135	10.75	11.14	10.925	10.585	10.205	9.675	10.415	10.42	10.825	10.225	10.625	10.655	10.7	11.19	10.235
ATP13A4	3.963333333	6.03	4.706666667	4.2	3.85	5.983333333	5.613333333	4.11	5.093333333	4.88	5.366666667	5.736666667	5.313333333	5.636666667	6.333333333	4.11	5.506666667	6.333333333	5.476666667	3.69	4.813333333	5.116666667	4.966666667	5.296666667	5.006666667	4.403333333	5.47	5.003333333	3.843333333	4.74	5.52	5.23	5.853333333	6.006666667	5.516666667	5.29	5.236666667	5.496666667	4.993333333	4.956666667	5.536666667	4.763333333	5.853333333	5.546666667	5.693333333	5.983333333	6.016666667	5.086666667	5.356666667
ATP13A5	3.12	2.98	2.29	2.77	1.68	3.12	2.29	3	2.58	1.96	2.38	3.88	2.38	2	3.84	2.35	2.49	2.85	2.38	2.98	2.49	2.61	2.85	2.63	2.72	2.32	2.54	3.09	2.66	2.72	2.85	2.74	1.93	2.93	2.04	3.63	2.85	2.72	2.2	3.1	3.22	2.96	3.94	2	2.81	2.56	3.17	3.68	3.58
ATP1A1	14.71	14.88	13.47	14.47	13.7	14.88	13.94	14.39	14.39	14.12	14.79	15.19	14.53	15.57	16.57	13.83	14.48	15.9	14.78	14.64	16.22	15.25	15.91	15.53	16.33	15.1	15.17	14.67	14.32	14.92	15.95	15.35	14.47	15.14	14.51	16.15	14.97	14.69	14.69	14.87	15.69	15.85	14.56	16.02	15.5	14.56	15.27	16.7	15.19
ATP1A2	5.58	7.41	4.52	7.57	9.57	6.8	7.81	5.8	6.68	6.8	8.01	9.93	10.01	8.37	6.92	9.49	8.01	8.12	8.29	11.3	9.55	11.04	10.84	13.2	9.91	9.81	10.41	9.38	7.07	10.84	12.58	10.55	9.79	11.32	11.32	14.87	9.95	9.67	11.53	13.06	10.31	13.66	8	10.39	7.52	11.34	8.33	15.09	12.89
ATP1A3	12.79	13.16	11.85	12.93	11.84	12.96	11.91	12.4	12.5	12.44	12.99	13.25	12.69	13.7	14.43	12.16	12.69	14.03	13.08	12.55	14.39	13.34	14.02	13.8	14.79	13.4	13.39	12.79	12.33	13.14	13.98	13.4	12.64	13.24	12.66	14.2	13.15	12.89	12.75	12.9	13.58	14.01	12.48	14.16	13.48	12.78	13.47	14.89	13.34
ATP1A4	8.786666667	9.67	8.273333333	8.276666667	7.45	9.53	8.85	8.423333333	9.2	7.7	8.99	9.856666667	8.223333333	9.72	10.07666667	7.656666667	9.46	10.35333333	9.076666667	8.743333333	10.78666667	9.353333333	9.716666667	9.5	10.10666667	9.286666667	9.473333333	9	8.69	9.31	10.08	9.75	9.006666667	9.3	9.243333333	9.993333333	9.15	8.99	8.93	9.566666667	9.876666667	9.246666667	9.36	9.96	9.616666667	9.43	9.823333333	10.33333333	9.423333333
ATP1B1	13.97	15.27	12.665	14.4	12.885	14.01	14.41	13.245	13.06	14.275	15.035	15.745	13.58	16.29	16.175	14.335	14.725	15.58	14.315	14.185	15.195	15.095	16.095	15.575	16.885	14.67	14.645	14.805	14.945	14.645	15.54	14.89	16.035	16.25	14.5	15.595	15.89	15.145	14.93	15.165	16.66	15.88	13.86	16.085	15.675	14.905	15.605	16.675	15.73
ATP1B2	10.71	12.03	9.22	10.17	8.9	10.65	9.96	7.86	10.48	9.44	9.64	10.79	10.03	10.38	11.57	9.6	9.87	12.21	10.02	9.84	11.26	9.54	11.13	11.97	9.95	9.74	10.74	10.67	12.04	9.49	12.38	10.15	10.12	12.53	11.45	12.1	10.49	10.61	11.44	11.47	10.85	11.51	9.92	10.46	9.91	11.54	10.08	12.96	11.44
ATP1B3	13.93	14.85	14.66	14.81	14.92	14.23	13.85	14.52	14.69	15.11	15.07	14.5	13.41	15.18	14.74	13.59	13.98	15.6	14.52	14.55	14.34	14.9	15.67	14.66	14.78	15.31	13.99	14.02	14.45	14.14	15.19	14.83	14.07	15.03	14.18	15.49	14.77	14.78	13.66	13.7	14.84	15.41	14	13.9	14.57	14.19	14.43	16.2	14.99
ATP1B4	4.335	4.525	4.425	3.66	5.69	5.015	5.67	4.195	5.27	3.245	5	5.38	3.61	4.885	5.335	2.755	5.115	5.675	4.835	4.815	4.985	5.705	3.005	4.19	4.95	4.545	4.81	5.03	4.365	4.375	4.48	4.865	5.335	5.57	4.19	5.04	4.335	4.31	3.965	4.755	5.015	3.155	3.455	4.36	4.27	4.07	4.49	4.95	4.27
ATP2A1	8.55	9.12	8.21	7.4	7.79	9.08	8.46	8.4	8.61	7.3	8.06	9.4	8.77	8.28	8.73	6.57	8.39	9.4	8.6	8.24	7.94	8.76	8.72	8.4	8.38	7.28	8.28	8.65	8.15	6.76	8.68	8.36	9.06	9.16	8.36	6.72	8.44	8	8.05	7.55	9	8.45	8.64	8.73	8.97	9.13	8.97	7.52	7.69
ATP2A2	10.54666667	11.38333333	10.48666667	10.74	10.56333333	11.31333333	10.30333333	10.81	10.67666667	10.98666667	10.63	11.71	10.73	10.40333333	11.13333333	10.25333333	10.93333333	11.44	11.18333333	10.56666667	10.76	11.35	11.36	10.85333333	11.48666667	10.63	10.84333333	10.83666667	10.89	10.85333333	11.38333333	11.01	10.89	11.12	10.71	11.25333333	11.36666667	11.09666667	11.05	10.49666667	11.22333333	10.89	11.22666667	11.32666667	11.06	11.04	11.32	11.56666667	10.35333333
ATP2A3	8.72	8.125	5.97	6.485	5.7	7.245	8.135	4.67	6.67	5.765	6.995	7.955	6.98	7.695	7.145	6.63	7.975	7.58	7.74	8.225	9	7.22	7.995	8.175	7.45	8.785	8.495	7.525	7.47	7.465	7.99	8.93	7.145	8.085	8.825	8.13	7.935	8.185	7.85	8.34	8.82	7.1	7.68	7.78	8.415	8.64	8.44	8.25	7.895
ATP2B1	8.985	9.49	8.285	9.025	9.22	8.995	8.975	8.89	8.85	9.2	9.08	9.985	9.305	9.005	9.42	9.05	9.15	9.685	9.135	9.07	9.69	9.87	10.155	9.175	9.725	9.02	9.265	9.145	8.97	8.79	9.78	9.45	9.495	8.76	9	10.43	9.39	8.9	9.035	8.995	9.43	9.275	9.33	9.675	9.48	9.82	8.57	10.125	8.815
ATP2B2	5.6	5.78	5.94	5.47	5.58	7.11	5.71	7.45	6.17	5.96	6.03	6.47	7.08	6.53	7.11	5.83	6.74	6.36	6.66	4.96	6.54	6.54	6.11	6.53	7.48	5.46	6.02	6.22	6	6.08	6.97	6.07	6.26	6.67	6.06	6.44	6.68	5.87	4.7	6.38	6.56	6.36	6.74	7.2	6.45	6.38	6.93	5.57	6.44
ATP2B3	8.965	11.62	9.955	10.75	10.71	10.025	10.73	10.885	10.115	11.175	9	9.52	10.95	9.95	11.03	9.075	8.895	10.075	10.93	9.095	9.965	9.97	10.065	9.085	11.115	9.435	9.685	11	9.96	9.96	11.07	9.21	11.035	11.62	8.93	11.38	10.095	8.42	8.17	10.39	11.4	9.825	10.93	9.415	8.9	9.53	10.25	11.285	10.335
ATP2B4	9.955	11.37	8.81	10.125	9.06	10.445	10.245	8.84	9.27	9.665	10.665	11	9.815	10.745	10.885	10.035	11.12	11.705	10.46	9.87	11.93	11.215	11.275	11.315	11.47	10.825	10.87	10.995	10.42	10.465	11.565	11.21	10.07	11.99	10.615	11.515	11.265	10.99	10.355	9.7	10.265	10.945	11.545	11.215	11.085	10.81	11.105	12.635	11.025
ATP2C1	12.7	12.38666667	11.57	12.68666667	11.91666667	12.58	12.24333333	12.63	12.13	12.69666667	12.44333333	13.1	12.59333333	12.46333333	12.87666667	12.80666667	12.71333333	13.31333333	12.75666667	11.88333333	12.42333333	12.65333333	12.92666667	12.23333333	12.79	11.78	12.27333333	12.53333333	12.08333333	11.97666667	12.47666667	12.21333333	12.22666667	13.17333333	12.57666667	13.06333333	13.1	12.56666667	12.55333333	12	13.02	13.13333333	13.19666667	12.54666667	12.57	12.42	12.70333333	13.28	12.03
ATP2C2	6.32	6.44	6.84	5.47	4.29	5.01	6.3	6.22	6.44	5.22	3.07	6.89	6.55	4.3	8.77	6.06	5.25	7.27	6.93	6.21	6.29	6.43	6.29	4.29	6.41	6.04	4.68	6.59	6.59	6.26	6.79	6.76	4.93	7.17	5.37	6.97	4.42	5.69	6.21	6.13	6.71	6.65	6.86	4.57	4.93	6.19	5.61	7.04	5.19
ATP4A	7.86	6.12	7.68	7.52	4.8	5.84	5.11	7.42	7.55	6.22	4.61	6.4	7.87	4.29	9.03	9.67	6.83	5.79	4.95	7.59	8.11	8.11	7.97	5.13	4.25	7.03	7.66	7.51	7.47	7.34	8.98	7.83	5.34	6.92	6.79	7.94	4.21	5.76	6.5	7.54	8.26	7.28	7.78	6.23	6.09	7.31	5.74	7.63	6.11
ATP4B	6.67	7.98	6.04	6.42	5.04	9.07	7.03	6.41	7.08	6.39	6.75	7.53	6.46	7.03	6.71	4.87	6.92	8.62	6.92	4.52	6.15	5.59	5.4	6.72	7.03	6.91	7.66	7.42	7.6	6.82	8.24	7.28	8.29	8.35	7.67	6.55	8	7.48	6.5	5.84	6.82	7.63	7.84	8.23	8.22	7.93	7.69	6.97	6.55
ATP5A1	15.86	16.23	15.76	16.16	15.45	15.8	15.31	16.36	16.22	16.45	15.55	16.41	15.42	15.78	16.14	16.22	16.42	16.6	16.01	15.78	15.8	16.9	16.51	15.77	15.92	15.66	15.46	16.47	15.83	15.98	16.42	16.35	16.17	16.36	16.26	16.8	16.4	16.08	15.75	15.32	16.49	16.42	16.57	15.94	16.65	15.96	15.84	16.77	15.58
ATP5B	14.22	14.79	13.99	14.43	13.61	14.82	13.61	14.74	14.24	14.52	14.04	13.47	14	13.98	14.35	13.85	14.16	15.14	14.25	13.85	14.11	14.36	14.62	14.09	14.86	13.78	14.08	14.25	13.8	14.09	14.37	14.04	14.53	14.46	14.09	15.04	14.6	14.09	14.3	13.51	14.42	14.2	14.47	14.62	14.44	14.1	14.02	14.76	13.52
ATP5C1	11.95	13.02	12.42	13.2	12.47	12.84	12.05	13	12.89	13.45	12.13	12.91	11.75	12.24	12.62	12.85	12.59	13.48	13.12	11.62	12.03	12.36	12.69	12.26	12.8	11.65	11.94	13.02	11.63	12.62	12.38	12.22	13.35	13.17	12.22	13.4	12.97	12.82	12.53	11.49	12.64	12.94	12.89	12.08	12.92	12.07	12.47	13.13	11.81
ATP5D	12.295	12.635	11.945	12.725	12.22	12.305	11.835	12.63	12.425	12.78	11.815	12.135	11.01	12.62	12.755	12.695	11.855	13.285	11.915	11.93	12.12	12.07	12.665	12.17	12.41	12.005	11.65	12.355	11.805	11.68	12.35	12.24	12.625	12.985	12.135	12.87	12.285	12.09	11.685	11.825	12.58	12.935	12.55	11.655	12.455	12.13	12.17	12.42	11.84
ATP5E	15.52	15.77	15.255	15.76	15.515	15.035	15.34	15.29	15.215	16.325	15.125	16.265	15.46	16.58	15.995	15.94	15.82	16.76	15.535	15.28	15.295	15.34	15.77	15.71	15.87	15.735	15.22	15.77	14.925	14.76	14.69	15.22	16.31	15.83	15.595	16.165	15.75	15.75	16.395	15.265	15.355	16.705	15.575	15.735	15.735	15.385	15.225	16.73	15.01
ATP5F1	10.93	10.76	10.45	11.18	10.06	10.83	10.01	10.76	10.725	11.185	10.145	11.3	10.37	10.795	10.845	10.64	10.96	11.23	11.09	10.565	10.46	10.93	11.015	10.605	11.215	10.16	10.285	11.2	9.915	10.555	11.1	10.545	11.29	11.305	10.895	11.555	11.16	10.92	10.645	10.37	11.465	10.945	10.855	10.66	11.115	10.67	10.905	11.53	10.385
ATP5G1	14.01	13.59	13.97	14.02	13.83	13.29	13.39	14.59	14.2	14.24	12.77	13.51	12.15	13.66	13.75	12.28	13.11	14.01	13.69	13.05	12.95	13.56	13.57	13.57	13.64	12.83	12.98	13.77	13.35	13.08	13.37	12.9	13.36	13.73	13.4	13.55	13.52	13.48	12.88	12.89	13.51	13.59	13.07	13.58	13.65	13.11	13.15	13.67	12.71
ATP5G2	16	15.84	16.35	16.09	15.86	16.28	15.38	16.54	16.38	16.39	15.23	16.22	15.99	15.52	16.06	16	15.47	16.24	15.97	15.69	15.64	15.77	15.81	15.58	15.82	15.4	15.31	15.83	15.46	15.37	15.58	15.61	15.96	16.32	15.62	16.48	15.91	15.84	16.15	15.66	15.73	15.71	15.79	15.57	16.16	15.86	15.38	16.17	15.07
ATP5G3	12.265	12.61	11.8	12.595	11.88	12.665	11.65	12.35	12.24	12.665	11.98	12.855	11.98	12.43	12.455	11.715	12.35	13.255	12.84	11.445	12.37	12.515	12.585	12.17	13.025	11.82	12	12.975	11.795	12.24	12.095	12.02	12.495	12.825	12.245	12.91	12.7	12.42	12.03	11.88	12.685	13.125	12.715	12.315	12.23	12.32	12.48	13.185	11.515
ATP5H	16.03	15.65	15.47	15.56	15.55	15.3	15.2	16.34	15.96	16.02	15.14	16.09	15.04	15.75	15.14	15.25	15.29	15.94	15.56	15.27	15.53	15.31	15.53	15.86	16.12	15.38	15.02	15.81	15.46	15.28	15.32	15.22	15.5	15.88	15.55	15.86	15.61	15.79	15.52	14.98	15.5	15.62	15.43	15.64	15.74	15.17	15.57	15.93	15.17
ATP5I	13.825	15.005	14.76	14.84	14.77	14.395	14.01	14.785	14.65	14.965	13.615	13.895	14.09	14.745	15.165	14.545	13.975	15.06	14.695	13.965	14.46	14.155	14.375	14.535	14.63	14.355	13.935	14.59	13.45	13.42	13.94	13.975	14.99	15.07	14.33	15.04	14.05	14.03	14.655	13.91	14.085	14.74	13.93	13.925	14.11	14.165	14.025	15.265	13.94
ATP5J	14.75	15.01	14.49	14.91	14.5	14.46	14.13	14.79	14.5	15.17	14.15	14.56	13.66	14.15	15.39	14.92	14.5	15.6	14.96	13.97	14.36	13.96	15.13	14.61	14.58	14.37	14.02	14.77	13.72	13.82	14.34	14.19	14.84	15.39	14.28	15.12	14.45	14.17	14.54	14.19	15.08	14.75	14.9	14.61	15.11	14.26	14.69	15.48	13.96
ATP5J2	13.94	15.175	13.145	13.69	13.365	13.925	13.125	13.52	13.03	13.47	13.04	13.865	12.75	14.025	14.82	13.16	13.42	15.065	13.62	13.385	13.53	13.72	14.215	13.91	14.095	13.205	13.66	13.77	13.305	13.475	13.96	13.715	14.06	14.86	13.83	14.12	13.925	13.585	13.645	13.32	14.29	14.545	13.6	13.5	14.145	13.2	14.025	14.975	13.495
ATP5L	13.49	13.415	13.715	14.11	13.345	13.665	13.23	13.855	13.76	14.085	12.81	14.425	13.455	13.395	14.935	13.85	13.205	14.505	12.425	13.405	13.64	13.35	13.735	14.045	13.625	13.59	13.095	13.405	12.445	13.355	13.52	13.75	13.985	13.825	13.9	14.53	13.975	13.905	13.89	13.395	13.835	13.865	13.145	13.095	13.405	13.46	13.07	14.265	13.055
ATP5O	16.1	15.96	15.99	16.14	15.64	15.95	15.39	16.38	16.04	16.37	15.63	15.96	14.89	14.8	16.42	15.98	15.8	16.64	16.13	15.37	15.38	15.59	16.5	15.55	15.79	15.41	14.99	16.24	15.1	15.15	15.37	15.32	15.9	16.41	15.66	16.38	15.57	15.57	15.13	15.52	16.3	15.76	16.01	15.79	16.34	15.62	15.76	16.34	14.92
ATP5S	10.475	10.885	10.275	10.71	10.495	10.805	9.925	10.495	10.29	10.68	10.025	10.38	9.165	10.14	11.36	10.42	10.54	10.545	10.22	10.01	10.61	10.32	10.5	10.965	10.385	10.025	9.9	10.265	9.23	10.61	10.28	10.39	10.34	10.705	10.74	11.125	10.4	10.55	10.74	10.505	10.865	10.355	10.685	9.95	10.245	10.075	10.645	10.865	10.06
ATP6AP1	12.96	13.81	12.46	13.135	12.15	13.095	12.685	12.545	12.92	12.91	12.9	13.595	13.06	13.19	13.37	12.95	12.94	14.125	13.345	12.935	13.5	13.615	13.83	13.175	13.91	12.845	13.225	13.25	13.22	13.2	13.84	13.365	13.245	13.96	12.97	14.21	13.27	13.07	13.095	12.93	13.3	13.83	13.315	13.2	13.495	13.37	14.045	14.2	13.095
ATP6AP2	12.8	13.24	12.1	13.16	12.41	12.8	12.68	12.15	12.21	12.62	12.85	13.59	12.74	13.18	13.53	12.72	12.85	13.7	13.24	12.65	13.26	13.01	13.43	13.62	13.68	12.82	13.05	12.7	12.75	12.58	13.16	13.02	12.96	13.73	12.89	14.11	13.49	13.28	12.93	12.42	12.96	13.78	13	13.27	13.2	12.95	13.88	14.18	12.88
ATP6V0A1	16.29	16.61	15.61	16.36	15.47	16.44	16.26	15.78	15.34	16.54	16.54	17.43	15.98	16.99	16.65	15.65	16.92	17.61	16.52	16.01	16.71	16.9	17.28	16.57	17.51	16.12	16.62	17.34	16.48	16.64	17.39	16.62	17.06	17.42	16.46	17.29	17.02	17.01	16.11	16.01	16.91	17.3	16.92	16.86	17.72	16.55	17.4	16.96	16.56
ATP6V0A2	11.1	11	10.42	10.49	10.29	11.38	10.63	10.95	10.79	10.77	10.37	11.5	10.65	9.79	10	9.25	10.55	10.86	10.82	10.27	10.73	10.25	10.48	10.88	10.26	10.66	10.47	9.62	9.68	9.91	10.14	10.9	10	10.53	10.78	11.32	10.83	10.64	10.62	10.32	10.57	10.33	10.72	10.92	10.28	10.72	10.12	11.02	9.95
ATP6V0A4	5.91	7.96	7.01	7.12	5.71	6.34	6.9	6.56	6.09	6.96	5.61	7.36	6.45	7.03	8.19	5.89	7.16	7.42	7.43	5.77	5.55	7.39	6.78	6.45	6.91	6.98	7.26	7.45	5.84	5.2	7.78	6.83	7.45	7.59	6.64	6.43	6.94	5.58	7.68	5.97	7.38	7.85	7.32	6.74	7.8	7.75	6.35	5.87	6.86
ATP6V0B	14.28	14.9	12.75	13.69	13.2	14.13	13.67	13.01	13.23	14.33	14.56	15.08	13.92	15.64	14.31	13.92	14.64	15.57	14.94	14.34	15.67	15.24	15.29	14.94	15.73	15.05	14.44	14.78	14.38	15	15.14	15.02	14.9	15.43	14.78	15.59	14.88	14.8	14.59	14.3	14.71	15.7	15.05	14.49	15.05	14.7	15.25	15.85	14.63
ATP6V0C	14.79	15.28	13.17	14.715	14.07	14.61	14.46	13.85	14.245	14.47	14.95	15.565	14.785	15.68	15.235	14.36	15	16.115	15.235	14.98	14.95	15.56	16.01	14.975	15.295	14.7	15.105	15.29	15.115	15.195	15.585	15.055	15.445	15.88	14.585	15.41	15.325	15.235	14.695	14.37	15.395	15.785	15.01	14.965	15.705	15.035	15.54	15.66	14.86
ATP6V0D1	13.04	13.92	12.21	12.79	11.88	13	13.49	12.07	12.75	12.44	13.17	13.16	13.55	13.78	12.98	12.5	13.06	14.26	13.56	13.26	13.6	13.74	14.04	13	13.63	12.94	13.15	13.29	13.06	13.42	13.61	13.26	13.57	13.97	13.34	14.09	13.64	13.22	12.74	12.41	13.46	13.9	13.18	13.4	13.67	13.32	13.44	13.84	13.27
ATP6V0D2	4.295	6.05	4.005	5.23	4.25	5.91	5.1	5.27	5.235	4.44	5.725	6.065	5.02	6.955	4.665	2.4	6.17	7.42	6.425	5.435	5.08	5.905	4.315	4.32	6.91	6.075	6.735	5.745	6.4	5.065	4.545	4.88	6.93	4.405	4.905	3.925	5.93	5.775	4.075	4.07	4.47	4.95	7.115	5.525	5.15	4.545	6.46	3.65	4.755
ATP6V0E1	13.88	14.07	12.45	13.62	13.06	13.31	13.45	12.56	12.73	12.88	13.53	14.15	13.23	14.5	13.93	12.83	13.74	14.5	13.62	13.75	14.11	14.05	14.15	14.06	14.06	13.91	13.72	13.4	13.36	13.69	13.68	14.11	13.2	14.6	14.19	14.94	14.16	14.24	13.03	13.48	13.6	14.8	13.6	13.6	13.78	13.93	13.77	15.32	13.86
ATP6V0E2	11.24	12.17	10.08	10.84	9.66	11.38	10.59	10.15	10.34	10.69	10.74	11.22	10.26	11.74	11.22	10.01	11.3	13.05	11.41	10.74	11.34	11.41	12.43	11.11	12.31	10.43	11.47	11.47	11.07	11.46	12.24	11.2	11.51	12.34	11.24	11.64	11.69	11.09	11.08	11.06	11.31	12.3	11.4	11.48	11.61	10.97	12.19	12.2	11.64
ATP6V1A	12.595	12.875	12.075	12.785	11.6	12.365	12.44	11.88	12.255	12.71	12.48	13.15	11.54	13.44	13.065	12.625	12.855	13.92	12.265	12.65	13.18	12.75	13.115	12.42	13.365	12.225	12.43	12.655	12.865	12.61	13.425	12.94	12.84	13.77	12.78	13.495	13.225	12.715	12.03	12.17	13.005	13.765	13.15	12.43	13.03	12.4	13.27	13.24	12.435
ATP6V1B1	6.535	8.325	7.965	5.305	5.665	7.225	7.175	7.745	7.26	5.62	6.315	6.92	7.225	6.36	8.43	5.61	5.705	7.075	6.3	6.675	6.795	7.07	7.065	5.45	6.32	6.07	6.19	7.06	6.545	6.83	7.755	7.2	6.81	6.935	5.87	7.41	5.145	5.975	5.615	6.89	7.35	7.115	7.505	6.245	5.63	6.755	6.04	6.845	5.855
ATP6V1B2	13.16	13.13	12.18	13.01	11.71	13.34	12.81	12.34	12.6	12.68	13.7	13.62	13.35	14.57	14.16	12.96	13.99	14.2	14.19	12.95	14.14	13.39	13.77	13.58	14.51	12.78	13.63	13.87	13.1	13.66	14.44	13.68	13.62	13.69	13.94	14.18	13.98	13.42	12.53	13.03	14.06	14.56	14.47	13.14	14.19	13.15	14.12	14.94	12.97
ATP6V1C1	9.79	9.865	8.84	9.59	8.25	9.36	9.385	8.985	9.095	9.255	10.25	9.68	9.92	10.48	11.175	9.24	10.635	10.865	10.325	9.24	10.45	9.9	10.295	10.26	11.1	9.81	10.13	10.4	9.535	9.88	11.075	10.295	10.06	10.49	10.245	10.84	10.53	10.41	9.35	9.43	10.5	11.22	10.725	9.595	10.62	10.06	10.69	11.755	9.74
ATP6V1C2	5.86	5.67	6.32	4.68	4.846666667	5.506666667	5.65	5.96	6.026666667	4.936666667	4.836666667	4.5	5.75	5.733333333	6.706666667	5.19	5.693333333	6.076666667	5.023333333	5.776666667	5.226666667	5.723333333	5.743333333	5.29	4.746666667	5.406666667	5.123333333	6.206666667	5.383333333	5.843333333	6.136666667	6.143333333	5.636666667	5.62	5.07	6.996666667	4.673333333	4.853333333	4.826666667	5.943333333	6.503333333	6.14	6.55	4.816666667	5.746666667	6.023333333	5.85	6.223333333	5.276666667
ATP6V1D	12.36	12.95	11.89	12.67	11.77	12.55	12.25	11.95	11.72	12.61	12.21	12.01	11.93	13.33	13.54	12.48	12.16	13.21	12.13	11.64	12.9	12.25	12.76	12.68	13.35	11.96	12.21	12.2	12.22	12.63	13.04	12.4	12.86	12.71	12.43	13.08	12.69	12.35	12.9	11.78	12.6	12.95	13	12.57	12.44	12.13	13.04	13.62	12.57
ATP6V1E1	11.68	12.11	10.57	12.28	11.18	11.62	11.01	11.08	11.31	11.92	11.94	12.46	11.82	12.77	12.77	11.86	12.15	13.09	12.27	11.32	12.9	12.4	13.32	12.52	12.81	12.03	11.95	12.09	11.42	11.99	12.19	12.13	12.46	12.6	11.8	13.48	12.61	12.91	12.3	11.37	12.68	13.31	12.76	12.07	12.42	11.77	12.55	13.07	11.68
ATP6V1E2	10.25	10.29	9.43	9.79	9.41	9.88	9.73	10.73	9.66	10.27	9.92	10.07	10.62	9.86	11.12	9.68	10.84	10.57	11.24	9.77	10.73	10.59	10.34	10.84	10.61	10.14	10.45	10.93	9.95	10.18	10.5	10.7	10.38	10.86	10.54	10.44	11.19	10.67	10.61	10.06	10.09	10.64	11.32	11.95	11.09	10.82	10.42	11.19	10.17
ATP6V1F	15.02	15.64	14.27	14.78	14.31	14.8	14.25	14.73	14.7	15.07	14.61	15.03	13.99	15.53	15.41	14.94	14.94	16.07	15.07	14.51	15.16	14.87	15.38	15.1	15.42	14.85	15.01	15.22	14.5	14.74	15.26	15.19	15	15.87	14.9	15.29	15.21	14.86	15.05	14.61	15.22	15.86	14.97	14.74	15.39	14.7	15.15	15.53	14.99
ATP6V1G1	15.13	15.52	14.43	15.1	14.34	14.86	14.54	14.64	15.01	15.04	14.99	15.34	14.5	14.66	15.59	14.92	14.74	14.89	15.33	14.78	15.15	14.89	15.27	14.44	15.03	14.67	14.56	15.29	14.26	15.03	15.16	14.63	15.4	15.54	15.12	15.92	15.4	14.8	14.57	14.63	15.96	15	16.1	14.76	15.11	14.7	15.18	15.59	14.3
ATP6V1G2	13.15	12.41	11.93	13.45	11.49	12.9	13.03	12.77	13.04	12.12	14.2	14.49	11.77	13.82	14.37	14.83	14.21	14.9	14.2	13.11	14.4	13.37	14.66	12.7	14.76	13.47	13.47	14.6	13.31	14.33	14.33	13.45	14.16	14.45	13.65	14.54	14.52	13.64	13.63	13.22	14.74	14.38	15.32	14.09	14.57	13.4	14.35	13.69	12.86
ATP6V1G3	3	4.19	3.67	2.56	1.54	4.19	4.41	2.83	6.13	1.85	2.89	5.27	2.38	3.94	4.02	2.14	4.22	4.83	3.07	2.96	4.79	2.51	2.83	3.05	3.58	2.38	2.35	2.98	3.81	2.66	2.81	2.63	5.18	2.79	3.02	4.19	2.77	3.77	2.14	3.75	3.07	4.41	4.72	3.28	5.4	4.94	4.19	3.55	2.49
ATP6V1H	11.66	11.6	11.015	12.185	10.765	11.215	10.87	11.175	11.04	11.98	11.5	11.89	10.995	12.09	12.925	12	12.04	12.42	12.275	11.045	12.17	11.365	12.06	11.585	12.335	10.885	11.29	12.245	11.01	11.545	12.475	11.895	12.02	12.475	11.695	12.64	12.07	12.14	11.11	11.37	12.42	12.565	12.37	10.97	12.495	11.42	12.56	13.41	11.07
ATP7B	10.75	11.58	10.57	11.46	10.71	11.09	10.93	11.21	11.25	11.41	10.85	12.19	11.29	11.32	11.85	10.35	10.93	12.92	11.33	10.61	10.8	11.33	11.85	11.03	11.56	10.72	11.07	11.31	10.41	11.43	11.63	11.43	11.42	11.95	10.95	11.54	11.89	11.18	11.29	10.92	11.59	11.57	11.3	10.98	11.16	11.28	11.76	11.53	10.97
ATP8A1	8.56	9.4	8.8	8.876666667	8.253333333	9.82	8.45	8.85	9.013333333	8.926666667	9.306666667	10.63	8.21	8.813333333	10.04333333	9.663333333	9.433333333	9.973333333	10.08333333	8.396666667	9.073333333	9.02	10.21333333	7.876666667	9.093333333	9.066666667	9.1	9.723333333	8.853333333	8.503333333	9.026666667	9.156666667	8.843333333	9.613333333	9.853333333	9.22	9.506666667	9.326666667	9.33	8.02	9.48	8.85	9.236666667	9.06	9.773333333	10.04	9.803333333	9.446666667	8.48
ATP8A2	10.38	9.83	8.9	9.4	8.74	8.52	10.23	8.81	8.28	8.92	9.25	10.27	6.95	11.74	9.32	7.47	9.94	8.7	9.6	9.67	8.72	7.27	8.43	9.84	11.54	8.5	8.02	10.7	10.05	10.8	11.26	8.98	8.7	10.56	9.7	11.99	9.92	9.3	10.4	9.98	11.43	10.75	11.13	8.74	7.62	8.48	9.98	11.52	7.44
ATP8B1	6.73	8.01	7.73	5.73	5.68	8.22	7.77	6.21	6.95	5.69	7.42	8.78	7.4	8.13	7.63	6.03	7.8	8.54	8.05	7.56	7.84	6.99	7	7.7	7.82	7.28	7.8	6.64	7.02	6.57	7.86	8.02	7.88	8.16	8.19	7.86	7.35	7.53	7.23	7.08	7.6	8.39	7.75	8.13	7.9	8.51	8.24	7.57	7.24
ATP8B2	10.07666667	11.34333333	10.69	10.16666667	9.926666667	10.72666667	10.39	10.04333333	10.88666667	10.50333333	10.51	11.15333333	10.67666667	10.09	10.60666667	10.42	10.84	11.51	11	9.973333333	10.87333333	10.89666667	11.53666667	10.18666667	10.86333333	10.32333333	10.73333333	10.67333333	9.943333333	10.23	10.64	10.78333333	10.84333333	11.47	10.50333333	11.39	10.82	10.61	10.73	10.27333333	10.79333333	10.60666667	10.83666667	10.37	11.30333333	11.40666667	10.79666667	10.24	10.33666667
ATP8B3	7.71	7.325	7.02	7.51	7.265	7.68	7.345	6.31	7.535	6.605	8.315	6.425	6.41	6.895	7.46	6.705	7.385	7.565	7.205	7.425	8.485	8.43	7.65	8.495	6.755	6.85	8.335	7.015	6.765	6.94	8.115	7.3	6.755	7.76	7.585	8.075	6.98	7.78	6.395	7.11	7.45	8.37	7.285	6.62	6.49	7.685	6.965	7.995	7.755
ATP8B4	7.7	7.43	7.05	7.69	6.82	6.6	7.87	6.27	6.8	5.95	7.05	8.42	7.55	8.41	6.1	6.16	7.68	7.39	7.9	8.46	8.4	8.4	7.45	8.34	7.53	8.17	8.41	7	6.74	7.68	7.98	8.58	7.07	8.4	8.24	10.06	8.42	8.34	7.53	7.85	7.4	8.99	7.54	7.14	7.58	8.39	8.56	9.9	7.73
ATP9A	10.32	11.3	10.33333333	10.14	9.5	10.2	10.57666667	10.28333333	10.06	10.16666667	10.40333333	11.48666667	10.11333333	10.64666667	11.41	10.27666667	10.89	11.48666667	10.25666667	10.41666667	10.28666667	10.75666667	10.87	10.26	10.54333333	10.23666667	10.60666667	10.81333333	10.44	10.61	10.83666667	10.77333333	10.90666667	11.11333333	10.33	11.12333333	10.59	10.46666667	10.14	10.40333333	11.17	10.82333333	10.88666667	11.11	10.93666667	10.62333333	10.89666667	11.06666667	10.22666667
ATP9B	9.11	9.94	9.485	9.165	8.415	9.265	8.6	9.22	9.405	8.92	8.61	7.835	9.965	9.08	9.75	9.135	9.685	10.18	9.085	9.06	9.385	9.825	9.96	9.515	9.645	9.13	9.25	10.025	9.315	9.435	10.275	10.11	9.535	9.795	9.58	10.425	10.03	9.3	9.58	9.24	10.055	10.505	10.36	9.72	10.135	9.615	9.245	10.9	9.65
ATPAF1	10.475	10.585	9.965	9.14	9	10.515	10.425	9.93	9.93	10.295	9.975	10.705	9.755	10.63	10.11	9.65	10.43	10.995	10.585	9.3	10.485	10.595	10.59	10.385	11.02	9.895	10.235	10.465	9.77	10.27	10.93	10.265	10.585	11.07	10.52	10.77	10.295	10.01	10.04	9.61	10.59	10.755	11.025	10.465	10.73	10.575	10.805	10.44	10.47
ATPAF2	10.535	10.45	9.825	9.925	9.465	11.18	9.775	10.325	10.035	9.79	10.67	11.285	9.835	10.545	9.995	9.49	10.64	11.165	10.41	10.115	10.485	10.84	10.535	10.595	10.495	10.49	10.515	10.84	9.595	10.475	10.475	10.36	10.865	10.535	10.54	10.815	10.8	10.355	10.13	10.1	10.575	10.855	10.535	10.82	10.94	10.785	9.89	10.745	10.495
ATPBD3	7.46	8.11	7.73	7.6	7.05	7.77	7.23	7.87	7	8.08	7.13	8.3	7.3	7.33	8.01	8.08	7.49	8.36	7.79	6.9	7.8	7.81	7.75	7.54	7.27	6.96	7.65	7.35	6.79	6.8	7.91	7.31	7.48	8.2	7.43	7.8	7.24	7.75	7.38	7.25	7.64	7.47	7.41	7.45	7.74	8	7.76	7.23	7.21
ATPBD4	7.58	8.13	8.03	7.485	7.155	7.595	7.685	8.275	8.025	7.48	7.235	7.63	8.36	7.72	8.76	7.69	8.145	8.315	7.21	7.795	8.125	7.89	8.32	8.07	7.965	7.665	7.8	8.285	7.22	7.76	8.03	8.36	8.25	8.44	8.37	8.605	7.83	7.575	8.05	7.905	8.54	8.545	8.525	7.895	8.41	7.04	8.005	8.34	7.62
ATPIF1	15.68	15.71	14.11	14.75	14.12	15.3	14.82	14.22	14.7	14.69	15.12	15.75	14.49	15.83	15.67	15.34	15.33	16.07	15.7	15.35	15.81	15.74	15.84	15.39	16.19	15.04	15.17	15.79	15.01	15.31	15.34	15.38	15.87	15.91	15.89	16.19	15.53	15.59	15.48	15.18	15.9	16.02	16	15.34	15.9	15.43	15.48	16.42	15.34
ATR	11.97	11.89	11.97	11.58	11.79	11.76	11.51	11.78	11.48	12.19	10.82	11.33	11.67	11.62	12.38	11.18	11.51	12.36	11.27	11.35	11.9	11.4	11.81	11.82	11.75	10.94	11.54	11.38	10.8	10.76	11.4	11.78	11.47	12.24	11.88	12.26	12.1	12.15	11.31	11.35	11.43	11.8	11.59	11.64	12.07	11.75	11.83	12.48	11.26
ATRIP	7.815	8.355	8.195	8.045	7.79	8.435	7.445	8.725	8.205	8.885	7.54	7.595	7.855	7.575	8.41	8.275	7.66	8.675	8.125	7.835	7.9	8.01	8.28	8.105	7.725	7.38	8.07	7.83	7.285	7.71	8.09	8.115	7.695	8.54	8.16	8.815	7.895	7.635	7.985	7.835	8.145	8.26	8.14	8.065	7.765	8.07	7.835	8.31	7.82
ATRN	11.48	12	10.045	11.34	10.615	11.055	10.775	10.7	10.595	11.07	10.58	12.085	11.145	10.585	11.565	10.865	11.795	11.9	11.005	10.78	10.8	11.31	11.265	11.485	11.52	10.565	11.13	11.435	10.665	11.1	11.14	11.4	11.2	12.125	11.62	12.3	11.635	11.51	11.06	11.01	11.595	11.535	11.395	11.565	11.605	11.1	11.93	11.96	10.745
ATRNL1	8.55	9.263333333	7.983333333	9.44	6.86	8.67	8.106666667	7.21	8.493333333	8.393333333	7.376666667	8.34	6.983333333	7.746666667	8.476666667	7.31	7.56	9.753333333	8.48	5.87	7.22	7.773333333	8.153333333	7.193333333	7.54	7.21	7.103333333	8.29	7.416666667	8.08	8.023333333	6.943333333	8.513333333	8.016666667	7.536666667	8.716666667	8.093333333	7.706666667	7.663333333	6.69	8.193333333	8.233333333	9.033333333	7.213333333	7.573333333	7.833333333	8.513333333	8.636666667	7.013333333
ATRX	10.87	11.68666667	10.81666667	11.3	10.58333333	11.16333333	10.75333333	10.84666667	10.91	11.5	10.06666667	11.61333333	10.35666667	9.883333333	11.63	10.77	10.49333333	11.05666667	10.67333333	10.15333333	10.81333333	10.96	11.01	10.72666667	10.84333333	10.05	10.66	11.03333333	10.39333333	10.52666667	10.8	10.75	10.72666667	11.54666667	10.54333333	11.15333333	11.04	10.81666667	11.05666667	10.27	11.23	10.35333333	10.65	10.84666667	11.00666667	10.90333333	11.34	11.18333333	10.56
ATXN1	9.236666667	10.79333333	8.626666667	9.046666667	8.31	9.82	9.683333333	8.426666667	9.116666667	8.466666667	10.17	11.48333333	10.29	9.97	10.60333333	9.516666667	10.8	10.39666667	10.42666667	9.35	9.79	10.38666667	10.35666667	10.04333333	10.25	9.676666667	9.89	10.69333333	9.703333333	10.24666667	10.40666667	10.04666667	10.42	11.04666667	10.14333333	10.61666667	10.73666667	10.27333333	10.28333333	9.976666667	10.99333333	9.82	10.51666667	10.35333333	10.36	11.08666667	10.68333333	10.52333333	9.683333333
ATXN10	13.39	13.77	13.06	13.71	12.66	13.43	12.6	13.44	13.41	13.54	12.92	13.83	12.56	13.18	13.45	13	13.16	14.45	14.18	11.86	13.2	13.74	14.3	13.14	13.23	13	12.95	13.63	12.52	13.28	13.2	13.23	13.63	13.07	13.09	14.08	13.77	13.46	13.09	12.22	14.18	13.72	13.96	12.62	13.53	13.05	13.65	13.52	12.44
ATXN2	13.74	14.69	13.43	14.09	13.66	14.13	14.22	13.28	13.23	14.02	13.51	15	14.15	13.87	14.71	13.59	13.9	14.58	13.71	13.5	13.41	13.97	14.15	14.11	14.02	13.39	13.82	13.81	13.91	13.57	13.88	13.6	14.51	14.64	13.79	14.42	14.41	14.08	14.66	13.41	14.04	13.32	13.89	14.66	14.14	13.88	14.3	14.13	13.61
ATXN2L	13.11666667	13.57	13.43333333	13.4	13.27333333	13.07	12.76666667	13.41666667	13.30666667	13.5	12.42	13.58666667	13.52333333	12.18	13.12	12.56666667	12.86	13.49666667	13.44333333	12.24333333	12.46333333	12.96	13.38	12.31	12.43666667	12.40333333	12.91666667	13.16	12.38	12.58	12.66333333	12.59666667	13.11666667	13.22	12.75333333	13.02333333	12.95333333	12.80333333	12.53333333	12.16666667	13.19666667	12.78333333	12.95666667	12.95	13.05333333	13.11333333	12.65666667	12.89333333	12.23333333
ATXN3	9.173333333	8.913333333	8.586666667	9.39	8.57	9.036666667	8.793333333	8.806666667	8.56	9.143333333	8.556666667	9.633333333	8.963333333	8.826666667	10.04	8.596666667	8.87	8.826666667	9.133333333	8.09	9.28	8.733333333	9.053333333	8.88	9.04	8.42	8.99	8.96	8.183333333	9.03	9.283333333	9.15	9.183333333	8.736666667	9.383333333	10.15333333	9.303333333	9.216666667	9.413333333	8.673333333	9.42	9.413333333	9.873333333	8.8	9.253333333	9.263333333	9.186666667	9.596666667	8.74
ATXN3L	3	2.87	6.19	2.58	1.58	3.17	4.39	2.83	4.57	2.04	3.17	3.89	3.84	1.85	2.32	3.42	4.29	4.63	3.41	2.91	5.96	4.5	2.79	2.54	2.61	2.26	2.7	2.94	2.51	3.77	2.72	6.65	2.38	3.19	2	3.51	2.89	2.68	2.23	4.22	4.56	3.04	2.74	1.93	2.79	5.14	3.28	3.85	1.68
ATXN7	7.97	7.09	7.895	7.52	7.005	7.595	7.67	7.6	7.895	6.875	7.045	7.635	8.06	7.135	8.45	7.48	7.295	8.8	7.05	8.205	8.59	8.105	8.035	7.385	7.645	7.75	7.94	8.265	7.16	7.41	8.56	8.675	7.845	7.68	7.965	8.71	7.71	8.125	6.585	7.975	8.49	8.165	8.695	7.95	7.125	8.275	7.405	7.815	7.415
ATXN7L1	7.7725	8.21	7.24	7.1425	6.815	8.24	8.1025	7.185	7.845	7.3	7.7525	8.4925	8.0225	7.915	8.065	7.0725	8.0775	8.8725	8.1225	7.7525	8.4275	8.3275	8.18	7.9975	8.09	7.7975	8.2925	7.9675	7.2025	8.2675	8.1125	8.39	8.34	8.3575	8.1525	8.675	8.25	8.2175	8.1225	8.06	8.2975	7.735	8.49	8.7475	8.3925	8.3375	8.355	8.4875	8.035
ATXN7L2	10.49	11.25	11.075	10.72	10.335	10.98	12.005	11.045	11.14	10.725	14.745	11.39	11.935	10.675	10.6	10.76	11.19	11.36	11.04	10.945	10.705	11.04	11.075	10.185	10.745	10.725	10.69	10.825	10.435	10.325	11.2	10.865	11.125	11.285	11.105	11.335	11.015	10.58	10.955	10.605	11.56	10.71	11.32	10.87	11.15	11.37	10.655	10.85	10.895
ATXN7L3	10.56	11.08	10.32	10.64	9.97	10.34	10.9	10.07	10.47	10.27	10.54	11.71	10.66	10.92	10.49	9.72	10.9	11.61	11.03	10.06	10.91	10.48	10.91	10.8	10.77	10.19	10.53	10.78	9.94	10.8	10.73	10.67	10.69	10.63	10.45	11.05	10.91	11.08	10.97	10.03	10.52	10.91	10.78	10.89	10.96	10.7	11.45	10.95	10.31
AUH	11.66	11.04	10.685	11.785	10.215	12.035	10.975	10.595	11.13	11.655	11.795	12.285	11.235	12.24	12.78	12.12	11.81	12.02	12.205	11.15	12.15	11.905	12.315	11.8	12.515	11.52	11.35	12.34	11.085	11.97	12.57	11.635	12.525	12.705	12.405	13.225	12.45	11.825	11.565	11.065	12.7	12.725	13.105	12.3	11.91	11.555	12.685	12.605	11.565
AUP1	12.28	12.42	11.7	12.09	12.03	12.5	11.64	13.03	12.65	12.49	11.93	12.68	13.35	12.25	12.65	11.95	12.43	13.24	12.95	12.11	12.62	12.71	12.5	12.27	12.58	12.07	12.25	12.73	11.26	12.17	11.96	12.41	12.18	12.68	12.33	13.01	12.42	12.12	12.42	12.37	12.3	13.09	12.61	12.49	12.55	12.64	12.27	13.16	11.64
AURKA	11.47	11.75	11.14	11.13	10.97	11.24	10.22	11.54	11.94	11.8	9.31	11.1	10.07	8.54	9.55	8.46	9.79	10.6	11.16	9.06	9.16	9.39	8.84	9.29	9.36	8.66	9.29	9.74	8.73	10.18	9.39	9.33	10.3	9.74	10.41	9.74	9.35	9.78	9.52	9.17	10.44	8.86	10.36	9.78	9.06	10.21	8.31	9.69	8.71
AURKAIP1	14.21	14.25	13.49	13.86	13.82	14.11	13.72	13.72	13.57	13.72	13.71	14.32	13.61	14.53	14.66	14.26	13.61	14.48	14.3	13.63	14.69	14.38	14.29	14.26	14.49	14.16	13.71	14.2	13.7	14.15	13.74	13.87	14.47	14.48	14.1	14.68	13.98	13.83	14.4	13.67	14.04	14.47	14.33	14.32	13.96	14.05	13.84	14.74	13.78
AURKB	9.81	9.71	9.34	8.74	9.11	10.84	8.47	9.95	10.28	9.68	8.04	9.28	7.88	7	7.5	6.36	7.95	8.95	9.54	8.26	6.96	8.57	6.79	7.57	7.69	7.13	7.6	8.66	7.45	9.13	7.87	7.45	9.12	8.13	9.13	7.17	8.23	7.94	7.73	7.11	8.73	6.71	8.72	7.72	7.48	8.83	6.96	6.82	7.4
AURKC	9.31	8.32	7.25	7.62	5.32	7.81	8.37	7.11	7.11	5.89	7.11	9.06	7.46	7.38	8.73	6.51	6.67	8.23	8.8	7.59	7.36	8.45	9.28	6.78	6.7	5.88	8.24	7.41	7.28	7.82	7.69	7.89	7.99	7.54	6.13	7.61	6.48	7.59	7.32	7.09	8.62	7.58	7.94	8.44	6.71	6.65	7	7.61	6.85
AUTS2	10.63	10.78333333	9.85	9.696666667	9.15	10.86	10.03666667	9.723333333	10.09666667	9.843333333	9.72	10.62	9.456666667	9	10.54333333	9.543333333	10.14333333	10.89333333	10.39	9.72	9.323333333	10	10.41333333	9.833333333	9.25	9.86	10.09333333	10.37333333	9.736666667	9.806666667	10.46	10.11333333	10.02333333	10.03333333	9.923333333	9.86	10.32333333	10.19	10.09666667	9.68	10.9	9.613333333	10.41666667	10.46	10.36333333	10.00333333	10.24666667	9.66	9.773333333
AVEN	11.33	11.64	11.51	11.6	11.14	11.77	11.77	11.96	10.67	11.89	10.95	11.89	10.94	12.91	11.92	12.25	11.25	12.83	11.41	10.72	11.11	11.47	12.09	11.01	11.77	10.98	11.26	11.39	10.96	11.08	11.16	11.74	12.17	12.47	11.71	12.05	11.59	11.17	11.64	11.21	11.35	12.71	11.74	10.99	11.66	11.15	11.36	11.76	11.06
AVIL	9.763333333	10.35333333	7.866666667	9.133333333	9.006666667	11.65	9.236666667	8.283333333	8.31	8.756666667	8.793333333	10.49	10.72333333	11.09	9.463333333	9.496666667	10.13333333	9.556666667	10.58	9.67	11.73333333	10.01	9.923333333	9.803333333	11.46	10.73333333	10.13333333	10.47	9.836666667	10.09666667	10.38666667	10	10.6	9.95	10.12666667	13.76666667	9.806666667	10.47	9.5	11.27333333	11.52	11.46	12.46333333	9.963333333	9.963333333	10.06333333	9.593333333	12.97666667	9.343333333
AVP	8.36	9.11	9.31	9.51	8.62	8.78	7.87	8.03	8.14	8.65	7.18	8.39	7.1	8.32	7.94	9	8.89	8.86	8.96	7.41	7.78	7.93	7.96	7.35	7.37	7.34	8.06	8.68	8.2	7.93	8.38	8.12	8.9	8.92	8.07	8	8.12	7.84	8.38	7.92	8.21	8.36	8.23	8.23	8.88	8.6	8.51	7.96	8.81
AVPI1	9.28	9.77	9.98	9.97	9.31	9.46	9.32	9.78	10.59	10.66	11.42	10.03	9.92	9.68	10.59	10.77	10.19	11.07	11.11	10.21	10.08	10.53	10.97	10.72	10.52	10.49	9.77	9.87	9.53	9.61	9.89	10.64	10.19	10.88	9.97	11.64	11.04	10.08	10.36	10.03	9.56	11.14	10.42	10.09	10.96	9.88	10.04	11.96	10.37
AVPR1A	7.84	7.98	7.34	4.92	5.29	8.04	7.32	7.21	7.12	5.86	7.92	7.77	6.78	7.4	7.47	4.88	7.05	8.72	7.59	7.57	7.3	7.08	7.69	7.39	7.02	7.21	7.01	7.36	7.22	7.06	7.71	7.49	7.97	7.77	7.8	7.97	7.14	6.93	6.65	6.78	7.58	7.32	8.23	8.04	8.08	8.36	7.67	6.8	7.07
AVPR1B	7.4	8.38	7.54	6.99	5.96	8.18	7.71	7.33	7.58	6.89	7.26	8.3	7.6	7.73	8.13	7.15	7.8	8.49	7.65	7.24	7.41	7.86	7.69	7.42	7.58	7.44	7.55	7.62	7.36	7.58	7.97	7.83	7.91	8.27	7.75	7.89	7.47	7.33	7.24	7.52	8.2	7.76	8.06	7.78	8.24	8.18	8.11	7.92	7.19
AVPR2	7.865	8.705	8.08	6.625	5.86	8.76	8.38	8.17	7.84	6.075	7.93	7.785	8.24	8.475	8.525	7.01	8.555	9.135	8.345	7.84	7.96	8.32	8.475	8.485	7.42	7.075	8.25	8.225	7.94	7.915	8.56	8.64	8.485	8.75	8.515	8.69	8.03	7.695	8.1	7.98	8.675	8.79	8.86	8.47	8.655	8.92	8.74	8.3	8.085
AXIN1	10.31	10.27	8.85	9.43	9.37	9.87	9.78	10.02	9.85	9.84	9.39	10.64	10.23	9	10.44	9.5	9.8	10.51	10.22	9.56	9.87	10.3	10.28	9.64	9.82	9.67	10.45	9.78	9.26	9.85	9.95	10.23	9.91	10.24	10.07	10.37	9.86	9.88	10.03	9.98	10.61	9.99	10.16	10.22	10.05	10.32	9.85	10.01	9.78
AXIN2	9.603333333	9.576666667	8.906666667	8.293333333	8.273333333	9.09	8.89	9.17	8.946666667	8.276666667	7.953333333	9.41	9.393333333	7.91	9.443333333	7.073333333	8.183333333	9.22	8.75	7.9	8.27	8.46	8.306666667	8.75	8.836666667	7.193333333	8.363333333	8.91	8.313333333	8.07	9.226666667	8.393333333	8.823333333	9.203333333	8.456666667	8.613333333	7.76	9.116666667	7.78	8.056666667	8.486666667	8.376666667	8.6	8.23	7.883333333	8.03	9.01	8.85	8.066666667
AXL	10.455	10.42	9.48	11.22	10.575	10.31	11.265	9.225	9.77	9.495	10.72	11.285	11.21	11.135	11.18	10.44	10.86	11.02	10.155	10.595	10.645	10.705	10.185	11.255	10.74	10.58	11.735	10.605	9.725	10.39	11.3	10.905	10.92	11.51	11.495	12.265	11.43	11.565	10.125	10.65	10.98	11.545	10.71	11.08	10.535	11.47	10.98	11.505	10.985
AXUD1	8.99	8.07	7.5	7.35	6.98	7.85	8.5	7.48	8.13	7.93	9.89	8.36	8.7	9.01	7.82	8.35	8.3	10.18	8.87	10.13	9.4	10.36	10.51	10.97	10.03	12.01	8.71	7.44	8.52	8.76	8.51	10.19	7.65	8.7	8.72	11.28	9.37	8.49	9.68	8.93	9.93	9.91	8.46	8.65	9.69	8.35	9.23	11.2	10.9
AYP1p1	7.43	6.91	7.48	7.81	7.69	6.91	7.16	7.9	8.36	7.96	6.54	7.23	6.64	7.06	6.18	6.84	6.57	7.67	7	8.46	7.6	6.4	7.34	7.54	7.1	7.07	6.65	6.21	6.03	6.66	7.1	7.32	6.33	6.4	6.91	7.95	6.61	6.42	6.93	6.98	7.08	7.55	7.08	6.83	6.41	6.71	6.52	7.55	6.87
AYTL2	9.53	9.22	9.145	9.445	9.355	9.005	8.725	8.965	8.625	8.46	8.625	9.425	8.595	8.99	9.405	8.335	8.96	9.52	9.125	8.365	8.765	8.89	9.25	8.985	9.35	8.945	9.02	9.225	8.845	8.815	9.675	9.715	9.205	9.585	8.885	9.755	8.9	8.69	8.78	8.565	9.31	9.745	9.185	8.69	8.75	9.455	9.385	9.415	8.89
AZGP1	7.375	7.485	7.715	6.38	5.08	6.945	6.98	7.675	8.135	5.165	5.06	6.815	8.045	5.88	7.34	7.715	6.64	6.885	4.445	7.92	8.2	8.07	8.065	7.235	6.575	7.96	6.71	7.945	7.315	8.015	8.53	8.33	7.185	7.175	7.475	9.21	5.61	5.965	7.6	9.325	9.085	8.335	8.28	5.96	6.245	7	6.19	9.685	11.515
AZI1	14.295	13.635	13.145	12.85	12.385	13.74	13.15	13.985	13.8	13.2	12.955	13.24	13.31	12.53	12.62	11.945	13.325	13.83	13.81	12.94	12.105	12.92	13.185	13.485	12.795	12.835	13.165	13.655	12.43	13.06	12.645	12.96	13.46	13.34	13.52	13.235	13.205	13.625	13.52	12.93	13.57	12.455	13.12	13.545	13.805	13.27	13.055	12.945	12.855
AZI2	11.445	11.415	11.465	12.12	11.125	12.09	10.83	11.635	11.28	11.92	11.64	12.395	11.44	11.935	12.43	12.01	11.91	12.46	11.655	11.2	11.825	11.63	12.05	11.815	12.065	11.31	11.355	11.94	11.175	11.47	11.89	11.91	11.745	12.29	11.91	12.555	12.38	11.86	11.785	11.04	12	11.995	12.505	11.86	12.085	11.755	12.15	12.115	11.355
AZIN1	11.92	11.75	11.3	12.52	11.13	11.52	11.19	11.73	11.84	12.29	11.97	11.75	11.01	11.46	12.75	11.49	11.71	12.06	12.38	11	11.63	11.12	12.07	11.76	12.39	11.63	11.36	12.2	10.86	11.61	12.38	11.92	12.02	11.88	11.76	12.46	11.93	11.56	11.59	11.42	12.48	12.11	12.62	11.19	12.5	11.38	11.89	13.09	11.18
AZU1	7.87	8.54	8.34	7.69	5.84	7.87	7.7	8.2	8.39	6.65	6.56	9.03	8.12	6.91	7.97	7.6	7.3	9.35	8.28	8.47	8.29	8.57	8.4	6.5	8.19	8.19	7.31	8.29	8.31	8.41	8.8	8.66	7.78	8.81	7.71	8.61	7.34	8.07	7.94	7.93	8.65	8.5	8.79	7.86	7.41	8.03	8.3	8.65	7.33
B2M	17.38	16.32	14.77	16.16	15.79	15.99	17.55	14.6	15.81	15.16	16.82	16.56	16.36	18.1	15.94	15.76	16.7	17.22	16.57	17.05	17.8	16.71	16.79	17.1	17.2	17.42	17.57	15.89	15.91	16.19	16.48	17.26	16.3	16.81	18.01	18.3	16.84	17.11	16.37	16.84	16.81	17.62	17.54	16.92	16.94	17.15	16.62	18.45	17.43
B3GALNT1	10.05	11.345	10.995	11.285	10.43	10.66	10.455	11.125	10.78	11.24	10.34	8.475	9.695	10.795	11.45	10.055	10.68	11.83	10.645	9.91	10.825	11.215	11.095	10.745	11.245	9.7	10.435	10.775	10.825	10.76	11.335	10.765	10.725	11.595	10.615	10.91	11.78	10.715	9.97	9.3	11.19	10.98	10.94	10.835	10.59	10.41	11.455	11.71	10.625
B3GALNT2	8.6	9.76	9.175	9.1	9.225	8.47	8.3	9.125	8.945	9.14	9.04	8.995	9.535	9.09	9.65	8.2	8.04	9.415	8.755	8.345	9.095	8.61	8.845	9.335	9.115	9.245	9.03	8.775	7.93	7.89	8.685	9.12	9.55	9.275	8.475	10.095	8.8	8.685	8.81	8.5	9.135	9.545	8.725	8.45	8.93	9.405	8.225	9.94	8.94
B3GALT1	6.26	9.21	6.87	6.09	5.78	8.78	8.84	8.07	7.59	7	8.6	9.75	6.96	8.34	8.24	6.27	8.46	9.17	8.25	7.05	8.42	8.08	7.5	8.46	8.73	7.64	8.23	7.43	7.98	8.26	8.25	8.27	8.47	9.25	8.75	8.02	8.93	8.9	7.91	6.79	8.03	7.73	8.28	8.9	8.51	8.8	8.8	8.48	8.1
B3GALT2	6.82	7.685	7.48	6.545	6.6	7.265	7.57	7.325	7.94	7.23	7.58	8.145	6.865	7.41	7.44	6	7.835	7.895	7.06	7.68	7.645	7.86	7.515	7.615	7.995	6.61	7.31	8.16	6.85	7.47	8.905	7.065	7.635	8.535	7.845	9.8	7.98	7.115	6.97	7.34	7.935	8.115	7.81	7.48	7.095	7.755	8.39	7.835	6.92
B3GALT4	11.09	11.195	9.54	10.41	9.93	10.37	11.415	9.105	9.925	8.84	11.01	11.82	11.145	12.6	11.98	10.155	11.35	11.86	11.25	11.415	12.065	11.08	11.8	12.12	12.09	11.09	11.29	11.445	10.265	11.475	11.42	11.8	11.72	11.765	11.845	12.535	11.64	11.865	11.71	11.185	11.35	12.3	11.595	11.45	11.13	11.18	11.01	12.51	11.54
B3GALT5	3.92	3.975	5.71	2.86	2.015	4.575	3.7	5.385	5.655	2.395	2.675	4.195	4.905	3.635	5.77	5.005	4.05	4.52	2.92	5.205	5.39	5.8	5.54	3.43	4.885	4.815	3.735	5.79	4.73	4.875	6.22	5.935	4.84	4.84	3.705	5.095	3.14	3.6	4.53	5.06	6.005	5.58	6.24	4.105	3.73	5.335	3.625	6.285	4.015
B3GALT6	12	13.42	11.76	11.99	11.82	12.36	12.72	11.23	11.14	11.92	12.43	12.83	11.68	13.59	13.26	11.82	12.84	13.15	12.22	12.62	13.17	13.06	13.4	13.42	13.14	12.91	13.22	12.67	12.48	13.1	13.33	12.88	12.23	13.16	13.52	13.3	13.39	13.11	12.65	12.41	13.01	13.12	12.98	13.22	12.89	12.04	12.98	14.01	13.66
B3GAT1	10.475	11.425	10.28	10.14	10.215	11.33	10.88	10.145	10.75	10.075	10.555	12.22	11.14	10.925	11.255	10.4	11.285	11.625	10.775	11.07	10.985	11.6	11.33	11.29	10.98	11.3	10.64	10.975	10.725	11.65	11.505	11.305	10.895	11.325	11.53	11.735	11.53	11.225	12.12	10.9	11.62	11.57	11.115	11.17	11.215	11.425	10.55	11.2	11.15
B3GAT2	6.4	7.26	6.7	7	6.7	6.85	6.59	6.61	6.75	6.92	6.91	7.69	5.76	7.27	7.78	6.38	7.35	7.64	6.88	6.89	6.74	7.21	7.61	7.59	6.92	7.82	7.25	7.19	6.66	6.93	7.3	7.35	7.35	7.51	6.67	7.33	7.27	6.72	6.55	6.91	8.08	6.82	7.28	7.95	7.17	7.24	6.96	7.36	6.59
B3GAT3	9.84	9.95	8.99	9.28	9.09	9.93	10.13	9.61	9.69	9.62	9.43	10.38	9.39	10.46	10.74	10.03	9.24	11.08	9.22	9.57	10.03	10.04	10.13	10.23	10.39	9.4	9.55	9.72	9.78	9.97	10.42	9.82	10.77	10.78	9.94	10.58	10.29	9.8	9.89	9.66	9.84	10.38	10.21	10.42	10.3	9.3	10.47	10.45	10.1
B3GNT1	12.32	12.22	11.29	12.3	11.05	11.38	11.39	11.96	11.35	12.44	11.99	13.45	11.11	13.88	12.87	12.35	12.46	14.01	12.38	12.16	12.9	12.63	13.66	13.11	14.24	12.32	11.93	12.71	13.18	13.14	13.68	13.18	12.67	13.9	12.74	13.72	13.52	12.91	12.81	12.11	12.96	14.02	12.97	13.09	12.81	11.83	13.94	13.41	13.07
B3GNT2	9.61	9.42	7.62	9.29	8.29	9.98	8.98	8.69	8.15	8.62	8.96	9.64	9.01	10.07	9.8	8.43	9.05	9.94	10.06	8.51	9.88	8.98	9.68	9.87	9.98	9.19	9.51	9.47	8.73	9.13	9.59	9.67	9.43	9.78	9.42	9.98	9.48	9.72	9.45	9.09	9.84	10.08	9.55	10.05	9.43	9.4	9.03	10.34	9.01
B3GNT3	7.96	8.08	7.88	5.87	5.17	7.31	6.86	7.66	7.97	6.19	5.94	6.64	7.96	6.49	7.95	7.51	6.82	7.98	7.03	7.58	9.04	8	7.99	6.13	6.61	6.98	6.81	8.07	7.46	7.72	8.3	8.24	7.45	7.84	7.21	9.02	6.52	6.77	6.06	7.95	8.42	8.18	8.32	6.92	6.75	7.47	6.72	7.91	7.15
B3GNT4	8.525	9.14	10.385	9.635	8.665	9.225	8.535	8.275	9.23	9.19	9.15	10.275	9.855	9.25	10.285	8.75	9.205	10.36	9.845	9.08	8.91	8.815	10.45	8.4	9.305	8.585	9.82	9.57	8.745	9.345	10.025	9.215	9.345	9.005	8.93	9.945	9.92	9.35	9.74	9.085	9.95	9.785	9.885	9.145	9.495	8.73	10.595	9.915	8.35
B3GNT5	8.23	11.15	11.09	11.43	10.8	9.8	9.41	11.38	10.92	11.07	10.71	7.89	8.54	9.47	10.79	9.62	7.89	9.82	9.89	9.61	9.01	9.18	10.07	10.69	9.74	10.5	9.02	8.45	8.75	9.09	9.99	9.96	8.89	9.62	9.07	11.28	9.83	9.03	8.82	8.6	10.11	10	9.18	8.02	8.95	8.13	9.41	10.88	9.97
B3GNT6	6.825	8.455	7.265	7.075	6.09	8.07	7.925	6.53	7.84	6.535	7.17	8.195	8.015	7.86	7.99	6.85	7.715	8.69	7.36	7.165	7.805	7.635	7.725	7.45	7.85	7.81	7.685	6.79	7.285	7.33	7.9	7.965	7.965	8.02	7.805	8.06	7.415	7.515	7.135	7.565	8.04	8.035	7.835	7.755	7.69	7.825	7.955	8.28	7.315
B3GNT7	6.955	8.38	6.685	7.4	6.81	8.11	7.87	6.59	7.57	7.18	7.635	8.915	7.585	8.075	8.95	9	8.23	8.945	8.16	6.98	8.085	7.68	7.75	8.76	8.245	8.555	8.015	7.405	6.84	6.665	7.8	7.95	7.965	9.845	8.36	7.715	7.96	7.885	8.505	7.155	7.735	9.065	7.44	8.42	8.215	8.405	8.34	7.98	8.085
B3GNT8	11.38	10.91	10.96	9.57	8.7	11.57	10.81	10.87	11.21	8.53	10.94	11.44	11.16	11.31	10.65	9.84	11.21	11.02	11.3	11.25	11.76	10.91	11.02	10.45	11.2	10.87	11.21	11.42	11.13	10.3	11.52	11.46	11.06	11.4	11.14	11.15	11.28	11.57	11.62	10.5	11.8	11.34	11.82	10.48	11.38	10.9	10.93	11.54	10.29
B3GNT9	10.21	10.93	9.8	10	9.44	10.33	9.96	9.86	10.12	9.93	9.47	10.69	10.02	10.12	10.89	9.82	10.15	10.55	10.04	9.39	9.62	10.24	10.34	9.89	9.71	9.27	10.48	10.28	9.15	10.06	10.33	10.02	10.61	10.9	10.15	10.31	10.48	9.97	9.79	9.51	10.49	9.95	10.49	10.52	10.87	10.33	10.47	9.86	9.44
B3GNTL1	8.73	8.62	8.9	7.74	7.97	8.61	8.14	9.8	9.13	8.22	7.55	7.81	8	9.14	8.87	7.95	8.66	9.89	8.49	8.49	9.3	9.04	8.85	9.43	9.35	8.23	8.71	8.48	8.28	8.21	8.95	8.99	7.03	8.71	8.42	9.28	9.07	9.19	7.98	8.62	8.43	9.72	8.8	8.79	8.98	9.11	8.82	9.84	7.8
B4GALNT1	8.93	10.185	8.97	9.035	8.805	9.97	9.395	9.305	9.57	9.135	9.175	10.48	8.915	9.86	9.765	7.865	9.315	10.43	10.32	9.275	9.985	10.185	10.195	10.2	10.415	9.205	9.45	9.575	9.11	9.89	10.27	9.53	10	9.805	9.09	10.435	10.125	9.285	9.455	9.21	9.655	10.035	10.09	10.18	9.365	9.555	9.535	10.785	9.36
B4GALNT2	3.82	6.52	5.52	5.13	4.47	6.47	5.89	2.89	5.34	4.85	5.39	6.48	5.61	5.86	6.72	4.94	6.38	6.75	6.36	5.79	4.98	4.57	3.93	5.69	5.89	5.77	6.01	3.04	5.19	4.88	4.91	6.23	6.13	6.44	6.06	5.44	5.98	5.88	5.79	5.82	7.53	5.27	5.9	6.06	6.06	6.68	6.24	3.97	5.84
B4GALNT3	5.33	7.296666667	6.996666667	5.633333333	5.37	6.726666667	6.376666667	6.733333333	6.743333333	5.876666667	5.946666667	6.33	7.283333333	6.776666667	6.803333333	5.753333333	6.696666667	7.486666667	6.83	6.406666667	6.263333333	6.766666667	7.023333333	6.146666667	7.123333333	5.553333333	7.46	5.643333333	6.583333333	5.88	6.826666667	6.94	6.743333333	7.196666667	6.313333333	6.596666667	6.27	5.42	7.416666667	6.513333333	7.116666667	6.96	7.17	6.726666667	6.716666667	6.883333333	7.283333333	7.593333333	6.35
B4GALNT4	12.56	13.2	13.78	13.65	13.58	12.92	13.14	13.7	13.55	13.87	12.76	13.82	10.97	11.32	14.19	12.82	12.68	13.67	11.76	12.43	10.55	12.8	13.89	12.9	11.81	12.2	12.53	13.43	13.12	12.77	13.68	13.01	12.17	12.81	12.87	12.83	13.16	13.17	13.07	12.52	13.65	12.17	13.53	13	12.56	12.9	13.9	13.26	12.27
B4GALT1	10.405	10.455	9.145	10.245	10.225	10.485	11.02	8.725	9.64	8.895	11.36	10.95	10.455	10.97	10.18	10.005	10.675	11.18	10.645	11.125	11.28	10.525	11.295	10.55	10.4	12.105	10.7	10.02	9.865	9.89	10.445	11.375	9.945	10.69	11.02	11.865	10.555	10.465	9.92	10.21	10.405	10.675	10.63	10.17	10.84	10.94	10.56	11.27	11.19
B4GALT2	10.96333333	11.61666667	10.43	10.23333333	10.13	11.28666667	12.04	11.10666667	10.83333333	11.04	11.19	11.61	11.85	11.15666667	11.18	10.95333333	11.15	12.14666667	11.50333333	11.37	11.78333333	12.32	11.86333333	11.40333333	11.66333333	11.35666667	11.00666667	11.56	11.12666667	11.44333333	11.88666667	11.53333333	11.26	11.55666667	11.58666667	11.9	11.52666667	11.33	11.08333333	10.83333333	11.55666667	11.93333333	11.80333333	11.46333333	11.40666667	11.24666667	11.63333333	12.21666667	11.26333333
B4GALT3	12.6	13.54	12.71	12.41	12.25	12.34	12.08	12.95	12.85	13.16	12.33	7.74	12.44	12.28	12.41	12.1	12.57	13.08	12.79	12.36	12.52	12.94	13.03	12.44	12.83	12.62	12.63	12.56	11.53	12.27	12.62	12.68	12.62	13.91	13.03	13.11	12.73	12.71	12.86	12.09	12.82	12.21	12.62	12.6	13.36	12.76	12.79	13.11	12.61
B4GALT4	10.05	10.54	9.74	10.11	9.4	10.24	9.67	9.86	10.21	9.94	9.2	10.07	9.97	9.37	11.25	9.29	9.69	10.47	10.04	9.75	10	10.08	10.05	9.85	10.04	9.04	9.57	9.92	9.85	9.56	10.14	10.29	9.65	10.58	9.44	10.73	10.56	9.8	9.87	9.53	10.07	10.3	10.04	9.62	10.3	10.08	9.88	10.89	9.86
B4GALT5	12.09	13.335	11.865	12.665	11.96	12.165	12.31	12.135	11.755	12.405	11.93	12.67	11.475	12.08	13.59	12.31	12.635	13.7	12.425	11.9	11.635	12.16	12.245	12.445	12.48	11.75	12.06	12.015	12.14	11.92	12.28	12.375	12.475	13.335	12.31	12.84	12.365	12.56	12.065	12.015	12.8	12.54	12.495	12.57	12.305	12.17	13.03	13.445	11.97
B4GALT6	6.855	7.725	6.295	6.66	6.34	6.645	6.93	6.575	7.085	7.455	6.585	7.245	6.79	8.44	7.885	5.98	7.49	7.76	6.94	6.135	7.305	7.465	8.025	7.14	8.2	7.53	7.265	8.015	7.71	7.42	8.285	7.795	7.205	7.615	7.155	8.855	8.06	6.92	6.805	7.355	8.27	8.49	8.315	7.79	7.08	7.27	7.535	9.15	7.44
B4GALT7	9.31	10.14	9.34	9.13	8.62	9.06	9.12	9.61	9.38	8.48	8.79	9.77	9.69	9.46	10.18	9.2	9.27	10.67	9.1	9.32	9.73	9.95	10.12	9.74	9.66	9.32	9.49	9.7	8.64	9.52	9.89	9.68	9.45	9.71	9.63	9.99	9.51	9.18	9.57	9.2	9.56	10.09	9.84	9.81	9.1	9.33	9.23	10.78	9.51
bA16L21.2.1	9.11	9.84	9.04	9.27	8.65	9.14	8.31	8.84	8.96	9.07	8.37	8.86	8.72	8.19	10.28	9.14	8.83	9.23	9.23	8.12	8.26	8.64	9.26	8.8	8.94	8.62	8.75	9.41	8.2	8.53	9.71	8.75	9.72	10.27	9.23	9.9	9.36	9.05	8.69	8.23	9.85	9.15	9.54	8.94	9.07	9.1	9.25	9.58	8.33
BAALC	12.87	13.745	12.26	14.59	12.61	12.87	12.29	12.555	12.26	13.165	12.545	13.545	10.47	13.98	13.91	12.77	13.165	14.055	13.55	12.375	13.325	12.895	13.28	12.845	13.755	13.015	13.275	13.6	12.92	12.92	13.775	13.05	12.985	13.29	11.21	14.165	13.065	13.05	12.395	13.69	14.42	14.02	13.515	12.71	13.97	12.89	13.72	14.51	12.47
BAAT	6.88	7.94	6	6.65	7.12	7.76	7.23	7.45	7.02	7.89	6.62	8.05	4.54	7.13	7.12	7.55	6.82	7.92	6.79	6.88	6.84	7.15	7.41	6.63	7.07	6.68	6.89	7.75	6.81	7.15	7.5	7.31	7.79	7.88	7.51	7.89	6.95	6.63	6.62	6.54	7.73	6	7.74	7.47	7.4	7.26	7.49	7.18	6.51
BACE1	14.33	14.25	13.97	14.63	14.13	14.42	13.93	14.21	14.25	14.66	14.35	15.23	13.31	13.9	14.45	15.27	14.48	15.19	13.74	14.52	14.61	15.01	14.66	14.68	14.75	14.52	14.44	15.1	13.95	15.18	15.32	14.62	14.63	15.25	14.78	16.18	15.24	14.87	14.66	14.61	16.09	14.79	14.61	14.23	14.56	13.8	14.66	15.23	14.55
BACE2	11.61	10.795	9.87	10.51	10.905	9.655	11.245	9.835	10.345	8.95	11.145	10.4	10.95	11.105	9.425	9.925	10.66	10.49	11.23	11.33	11.595	11.11	11.73	11.6	11.265	11.365	11.37	10.505	9.98	10.205	11.045	11.58	10.315	10.885	11.375	12.87	11.105	11.07	10.03	11.37	10.6	11.605	10.69	10.13	10.415	11.625	10.065	12.03	11.33
BACH1	8.285	8.695	8.175	8.45	7.475	8.22	8.375	8.225	8.625	8.015	8.605	7.905	8.01	7.355	9.075	8.115	8.47	8.785	8.58	7.83	8.14	8.01	8.88	8.05	7.795	9	7.485	8.21	7.295	7.635	8.255	8.405	8.345	8.58	8.16	9.38	8.155	7.715	8.36	7.84	8.95	8.355	8.665	8.29	8.89	8.425	7.69	9.435	7.985
BACH2	10.86	10.48	10.87	11.1	9.47	10.51	9.12	10.58	11.18	11.2	9.74	11.12	10.04	9.84	11.3	10.2	11.36	11.8	11.04	10.54	11.12	11.11	10.87	10.26	9.88	10	11.11	11.79	10.12	10.77	10.78	11.38	11.39	11.04	10.78	11.02	11.22	10.33	9.17	10.26	11.5	10.06	11.27	11.28	11.16	11	10.54	9.47	10.03
BAD	13.52	13.79	12.51	13.38	12.32	13.21	12.79	12.78	12.61	12.88	12.37	13.7	12.13	12.68	12.95	12.9	12.52	13.69	13.42	12.82	12.57	12.94	13.32	13.23	13.16	12.51	12.44	12.98	12.8	13.08	13.43	12.96	13.09	13.67	12.62	14.1	13.24	12.7	13	12.9	13.45	13.23	13.18	13.13	12.82	12.78	13.44	13.44	12.4
BAG1	14.87	14.99	14.1	15.08	14.43	15.15	14.45	15.1	14.23	14.89	14.78	15.14	13.79	15.05	15.2	15.27	14.56	15.11	15.16	14.76	15.46	14.99	15.4	14.98	15.36	14.65	14.19	15.25	14.48	14.98	15.54	14.59	15.51	15.52	15.18	15.88	15.16	14.83	14.53	14.69	15.78	15.17	15.79	15.06	14.88	14.32	15.16	15.77	14.5
BAG2	10.65	9.77	9.6	10.55	10.16	9.74	9.88	10.51	10.1	9.75	10.66	10.75	10.82	10.59	11.45	9.64	10.64	11.57	10.69	9.59	10.55	9.92	10.79	10.8	11.3	10.53	10.25	10.75	9.25	10.08	10.58	10.5	11.2	10.47	10.58	11.16	11	10.75	10.76	9.8	10.85	11.73	10.44	10.2	10.57	10.82	10.46	11.65	10.21
BAG3	8.815	8.465	8.67	9.035	9.815	9.49	9.23	9.47	9.8	9.07	13.98	8.895	9.89	10.755	9.725	8.545	8.4	10.2	9.91	8.98	10.58	9.51	10.215	10.44	10.245	11.87	9.265	8.825	8.48	8.565	9.73	10.03	8.395	10.035	9.73	10.855	9.895	9.625	9.255	9.615	9.51	11.235	9.035	9.62	9.01	9.615	8.85	11.395	10.975
BAG4	7.83	7.86	7.22	7.84	6.665	7.825	7.72	7.445	7.63	8	7.665	8.05	7.35	8.095	9.21	7.29	8.435	8.11	8.77	7.18	8.06	7.315	7.98	8.435	8.315	8.12	8.05	8.41	7	7.75	8.195	8.125	8.465	8.025	8.15	9.02	8.32	8.52	8.205	8.035	8.975	8.455	8.91	7.84	9.015	7.725	8.1	9.43	7.71
BAG5	9.376666667	9.78	9.2	9.313333333	9.166666667	9.36	8.943333333	9.573333333	9.036666667	9.393333333	8.67	9.683333333	9.12	8.65	9.89	8.66	8.873333333	9.393333333	9.183333333	8.6	9.433333333	9.113333333	9.426666667	9.15	9.27	8.996666667	8.96	9.15	8.58	9.19	9.456666667	9.236666667	9.003333333	9.06	9.163333333	9.89	9.023333333	9.506666667	9.206666667	8.89	9.633333333	9.246666667	9.803333333	9.153333333	8.813333333	9.136666667	9.336666667	9.843333333	8.846666667
BAGE	12.005	11.56	8.735	8.25	8.4	9.545	9.4	9.485	8.9	9.165	10.27	11.925	9.535	9.88	11.565	8.42	10.695	11.43	11.6	10.595	10.26	10.49	12.255	10.26	10.1	9.455	10.545	9.49	8.955	9.17	8.465	10.225	10.055	9.945	9.35	10.435	10.03	11.51	9.375	9.465	10	11.01	9.245	9.265	11.775	10.715	10.325	9.56	9.295
BAGE4	8.19	9.21	7.53	6.63	7.03	8.31	7.53	7.59	7.19	7.38	8.38	8.12	8.62	7.22	8.97	7.08	8.08	8.5	8.15	7.36	7.84	7.93	8.55	7.18	7.4	7.28	8.21	8.28	7.69	7.65	8.03	7.88	7.38	7.9	7.4	7.8	7.77	7.8	7.52	7.48	8.08	7.81	8.24	7.77	10.03	8.42	8.16	8.87	7.83
BAHCC1	9.83	11.45	12.3	9.23	11.7	7.98	10.79	12.23	11.92	11.67	10.78	11.04	12.2	9.76	11.57	11.43	11.2	12.04	12.07	10.97	8.4	10.27	11.88	10.11	10.94	9.9	11.48	10.63	9.13	10.15	10.96	10.51	11.85	11.16	10.47	11.34	11.35	8.53	11.48	10.79	12.28	10.04	11.79	9.7	11.6	11.66	9.21	10.32	10.24
BAHD1	13.78	14.09	12.37	13.29	12.51	13.3	13.05	13.47	12.78	13.32	13.34	14.04	13.33	12.51	13.1	12.07	13.22	14.03	14.02	13.27	12.79	12.98	13.77	12.75	12.85	12.57	13.53	13.46	13.11	12.97	13.28	13.14	13.27	14.21	13.06	13.66	13.32	13.12	13.48	13.19	13.74	13.59	12.98	13.05	13.61	13.29	13.57	13.58	12.72
BAI1	10.45	10.56	11.8	11.77	11.34	11.47	10.61	11.86	11.44	12.21	9.7	10.24	9.4	10.4	12.2	10.43	9.63	10.74	12.25	9.66	10.87	10.85	10.89	10.44	11.42	10.3	10.51	11.22	10.55	10.73	11.72	9.4	10.62	11.51	10.59	11.16	10.14	9.73	9.7	10.97	11.07	10.88	11.66	10.43	9.91	9.97	11.17	10.88	10.37
BAI2	12.64	11.92	11.2	10.67	10.12	12.42	12.13	10.86	10.97	10.72	12	12.86	12.12	11.52	11.62	11.87	12.3	13.38	13.05	11.76	11.79	12.45	12.84	11.12	13.1	11.7	12.51	12.59	11.47	12.12	11.95	12.17	12.86	13.22	12.51	11.84	12.33	12.26	12.75	10.21	10.35	12.43	12.23	13.07	13.27	12.83	13.55	12.44	12.11
BAI3	13.17	12.64	13.23	13.16	12.69	12.98	12.68	12.85	12.14	14.32	13.31	14.75	12.86	12.67	15.95	14.06	14.97	14.24	14.51	12.7	11.68	13.36	14.53	13.22	13.62	12.46	13.86	14.53	12.39	13.53	14.06	13.88	13.86	15.03	13.14	13.81	14.19	14.1	14.19	12.61	13.78	13.65	14.72	13.68	14.68	14.21	13.48	14.66	13.4
BAIAP2	9.366666667	9.683333333	8.716666667	8.866666667	8.063333333	9.263333333	9.316666667	8.256666667	9.083333333	8.61	8.873333333	9.57	10.98	9.736666667	8.13	9.236666667	8.426666667	10.41333333	10.56	8.983333333	9.936666667	10.08	10.64666667	9.873333333	10.67333333	9.756666667	9.496666667	9.203333333	8.856666667	9.61	9.806666667	9.58	10.60666667	9.866666667	8.75	10.54	8.94	8.703333333	10.44666667	9.366666667	9.816666667	10.42333333	9.733333333	8.97	9.176666667	9.59	9.6	10.06666667	9.763333333
BAIAP2L1	7.11	7.65	5.71	6.89	4.72	7.68	6.62	6.44	5.5	4.97	6.17	7.17	6.54	5.96	7.13	4.99	6.58	7.68	6.22	4.67	6.37	5.78	5.38	6.23	6.1	6.16	7.03	5.09	6.15	5.56	6.26	6.14	7.48	7.8	7.1	6.11	6.95	6.79	5.88	6.25	6.44	6.71	6.04	7.16	7.43	7.65	7.45	5.26	6.25
BAIAP2L2	8.22	8.81	8.32	7	6.565	7.825	7.39	8.25	8.63	6.875	7.1	8.97	8.715	7.705	8.925	8.04	8.49	8.455	8.4	8.27	8.4	8.8	9.16	8.775	8.05	7.205	8.375	8.805	8.875	8.47	9.05	9.035	8.48	8.515	8.13	9.37	8.03	8.535	9.585	8.335	9.71	8.74	9.3	8.45	8.905	8.83	8.82	8.96	7.95
BAIAP3	11.1	7.89	4.42	5.84	5.39	7.63	7.03	3.85	6.26	6.09	10.94	9.59	12.42	9.69	8.73	6.47	8.81	10.29	9.06	9.88	10.64	10.67	11.98	9.32	11.88	8.06	10.34	9.03	9.85	9.76	11.55	10.74	10.81	11.34	8.46	8.84	10.9	9.98	8.75	8.15	9.36	9.41	8.27	9.28	9.51	9.07	10.84	8.24	11.76
BAK1	10.17	10.53	10.23	10.13	9.77	9.88	10.57	9.76	9.55	9.55	10.15	10.64	10.79	10.19	10.46	9.98	10.64	10.87	10.5	10.26	10.55	9.91	9.94	10.32	10.1	10.26	10.54	10.54	9.56	9.86	10.38	10.36	10.65	10.65	10.45	11.28	10.13	10.03	9.79	10.12	10.71	10.16	10.5	10.25	10.42	10.26	10.45	11.01	9.86
BAMBI	10.79	12	14.03	12.92	13.64	10.26	11.22	12.67	13.17	13.83	13.16	10.79	10.5	12.6	11.67	10.24	10.69	12.21	12.19	10.19	10.76	10.56	11.77	10.51	11.9	11.32	12.18	11.15	10.33	9.45	11.97	10.04	10.78	12.01	10.12	10.93	11.7	11.18	8.61	10.16	10.7	11	11.36	11.69	10.11	10.53	11.43	9.92	11.66
BANF1	13.35	13.17	13.12	13.22	13.09	12.57	12.59	13.47	13.32	13	12.23	12.84	12.39	11.82	13.05	12.62	12.3	13.22	13.45	12.09	12.63	12.77	12.89	12.69	12.36	12.43	12.33	12.47	12.49	12.59	13.04	12.79	12.35	13.07	12.59	12.87	12.98	12.68	12.69	12.25	12.9	12.84	13.17	12.71	12.11	12.66	12.69	13.02	12.08
BANK1	12.51	9.97	6.35	8.78	5.9	7.17	9.23	5.4	7.08	5.96	7.23	8.47	6.52	8.67	6.95	5.74	9.11	7.8	7.78	10.1	11.51	7.47	10.01	9.05	6.94	10.72	8.61	8.33	7.1	7.97	7.26	11.18	7.19	7.91	10.52	9.88	8.2	9.92	8.13	10.48	9.35	8.22	6.76	6.7	10.35	10.35	7.66	7.78	8.79
BANP	11.57333333	12.39333333	11.46666667	11.71333333	11.28	11.76333333	11.5	11.78	12.02333333	11.90666667	12.01333333	11.34666667	12.44333333	11.26	12.05	11.35333333	12.08	12.11666667	11.91	11.32	11.70333333	12.07	12.13666667	11.87333333	12.17666667	11.63333333	11.97	12.06333333	11.04333333	11.40333333	11.85333333	11.73	12.06333333	12.33	11.94666667	12.41333333	12.21	11.88666667	11.8	11.40333333	12.38	11.68333333	11.91333333	11.74666667	11.87666667	12.33333333	11.81333333	11.99	11.51333333
BAP1	10.565	11.125	11.13	11.09	10.335	11.32	10.35	11.43	11.11	11.17	10.315	11.435	11.46	11.005	11.555	11.175	11	12.04	11.28	10.595	11.045	11.15	11.215	10.975	11.21	10.665	10.815	10.985	9.89	10.875	11.22	10.985	11.01	11.48	11.22	11.495	11.02	10.62	11.1	10.41	10.955	11.47	11.6	11.19	10.835	10.995	11.07	11.76	10.88
BAPX1	7.33	5.89	5.53	3.02	3.68	4.12	7.15	5.31	5.94	2.63	6.64	4.45	4.86	3.19	3.85	4.68	2.98	6.06	4.19	4.8	5.86	5.38	5.96	2.87	4.4	7.36	3.36	5.13	3.62	4.81	5.85	6.49	5.53	3.41	5	7.39	4.56	3.15	2.72	5.08	6.62	7.3	5.84	4.74	5.51	5.49	3.86	3.92	4.65
BARD1	11.66	11.1	10.13	10.24	9.89	11.77	10.08	11.22	10.3	10.59	9.99	10.51	11.08	9.6	10.51	9	10.21	10.91	11.38	9.87	10.59	10.47	9.8	11.23	10.32	10.13	10.14	10.97	8.31	10.26	10.07	10.67	11.61	10.04	11.36	11.6	9.58	10.2	10.48	10.68	11.32	10.29	11.01	10.99	9.74	10.49	8.77	11.21	9.84
BARHL1	6.38	7.24	7.335	6.545	4.875	7	5.89	7.07	6.955	5.94	6.065	6.76	6.955	6.7	7.54	6.845	7.115	7.93	6.365	7.185	6.84	6.935	6.91	6.145	9.75	6.465	6.89	6.68	6.385	6.86	7.355	7.41	7.11	7.11	7.03	7.015	6.175	6.36	6.72	6.83	7.65	7.44	7.645	6.6	7.185	6.94	6.93	7.185	6.285
BARHL2	4.01	6.29	5.28	3	5.54	6.01	6.45	5.24	4.8	3.77	5.52	6.84	5.59	5.67	6.4	3.85	6.03	6.15	5.89	5.12	4.63	3.09	5.41	5.97	5.18	5.9	5.91	3.02	4.22	3.98	3.29	4.99	6.19	6.04	5.59	5.47	5.78	5.57	5.22	5.97	5.83	4.29	6.1	5.84	5.77	6.53	6.44	3.84	5.29
BARX1	5.44	6.16	5.49	2.63	6.8	5.78	5.75	4.96	6.27	4.1	4.47	5.64	5.07	6.18	5.03	6.61	5.42	6.2	5.75	4.84	4.94	5.54	5.45	2.61	4.95	5.14	5.72	5.84	5.28	6.1	6.49	5.94	5.84	6.25	5.74	4.55	2.93	4.07	5.05	5.2	5.31	5.05	6.23	3.62	5.04	5.35	3.34	7.84	4.83
BARX2	5.01	6.96	6.02	5.89	5.21	7.21	6.43	6.1	5.24	5.5	5.93	7.22	6.13	6.54	6.83	6.06	6.69	7.53	6.6	6.54	4.94	6.07	5.62	6.14	5.94	5.45	6.26	4.77	5.85	6.47	6.15	6.78	7.07	7.03	6.53	5.2	6.26	6.1	6.09	4.99	5.36	6.79	6.2	6.58	6.85	7.27	6.93	5.52	5.94
BASP1	16.07	16.47	14.98	16.27	15.43	16.24	16.19	16.05	16.19	16.52	16.3	17.11	13.86	15.88	16.93	14.92	16.45	17.66	16.07	15.83	15.2	16.69	16.83	16.39	16.58	16.48	16.2	17.06	15.91	16.66	16.58	16.14	17.01	16.7	16.36	16.97	16.98	16.46	15.79	16.16	17.48	16.19	16.44	16.43	16.77	15.82	16.76	17.49	15.86
BAT1	11.725	11.875	11.01	11.44	10.665	11.895	11.235	11.775	11.57	10.88	11.2	12.045	11.745	10.85	12.45	11.545	11.87	12.15	12.045	10.8	11.24	11.63	12.15	11.15	11.39	11.025	11.55	11.84	10.28	11.555	11.31	11.305	12.17	12.125	11.58	11.7	11.925	11.6	11.76	11.06	11.94	11.145	12.225	11.53	12.025	11.52	11.47	11.435	10.93
BAT2	11.205	11.91	10.615	10.96	10.145	10.87	10.665	11.33	10.88	10.075	10.59	11.4	11.175	9.955	11.02	10.24	11.355	11.835	11.555	9.75	10.18	10.86	11.305	10.945	11.14	10.585	11.02	11.545	9.755	11.155	11.325	10.78	11.42	11.2	10.775	11.165	11.13	11.19	10.9	10.105	11.355	10.885	11.65	11.185	11.035	11.035	11.155	11.38	10.065
BAT2D1	13.205	13.575	12.55	12.885	12.505	13.065	12.44	12.755	12.805	12.975	12.625	13.745	13.165	12.495	13.125	12.215	13.085	13.015	13.1	12.765	13.34	13.125	13.395	12.86	12.945	12.935	13.14	13.38	12.615	12.94	13.13	13.28	12.98	13.755	13.03	13.66	13.39	13.535	12.89	12.885	13.54	12.91	13.395	12.855	13.39	13.43	13.3	13.46	12.73
BAT3	13.35	14.77	12.9	13.48	12.85	13.53	13.39	13.44	13.25	12.54	13.59	14.09	13.47	13.61	14.64	13.7	14.06	14.72	13.89	13.28	13.21	13.57	13.81	13.58	13.64	13.36	13.73	13.99	12.9	13.71	13.66	13.5	14.76	14.15	13.55	14.02	13.9	13.95	13.99	13.06	14.21	13.45	14.13	13.7	14.57	13.56	13.59	14.03	13.11
BAT4	13.88	14.29	13.56	13.72	13.34	13.4	13.34	14.02	14.24	13.05	14.01	14.73	14.02	13.7	14.84	14.46	14.42	14.41	14.51	13.96	14.37	14.01	14.48	14.03	14.11	13.58	13.62	14.64	12.68	14.16	14.08	13.92	14.44	14.43	14.14	14.8	14.29	14.51	14.26	13.6	14.58	14.14	14.42	14.39	14.27	13.89	13.4	14.25	13.55
BAT5	9.47	11.25	9.43	10.48	9.59	10.13	9.82	9.62	9.96	9.17	10.61	10.95	9.98	10.45	11.09	10.11	11.38	11.61	11.01	9.96	10.34	10.65	10.99	10.34	10.96	10.35	10.51	11.09	10.01	10.86	11.22	10.61	10.93	11.28	10.41	11.15	10.98	10.6	10.52	9.91	11.09	11.3	11.29	10.92	10.92	10.45	10.78	11.53	10.34
BATF	11.23	10.46	8.24	9.49	8.54	8.76	11.2	7.95	9.44	7.63	10.93	9.97	9.71	10.83	8.93	8.64	10.74	10.4	10.51	10.91	12.1	10.01	10.23	10.13	9.64	12.09	10.96	9.88	9.93	10.35	9.23	11.54	8.98	9.63	11.04	11.64	10.09	11.09	8.82	10.58	9.84	10.35	11.09	8.86	10.45	11.6	10.99	12.3	10.23
BATF2	10.11	8.86	8.56	7.91	7.02	8.24	9.87	8.44	9.27	6.18	7.75	8.21	8.02	11.75	8.28	7.84	7.64	8.75	7.27	8.9	9.61	8.48	9	9.84	8.35	8.42	10.01	8.51	8.12	8.71	10.08	9.54	8.73	9.6	10.01	11.77	7.37	8.56	7.82	9.22	9.78	10.48	9.73	7.75	8.02	9.1	10.01	11.71	10.38
BAX	13.92	14.235	13.42	14.915	13.815	13.32	13.01	13.335	13.09	14.16	12.93	13.615	12.93	12.845	13.26	13.75	13.63	13.5	14.14	12.605	13.295	13.28	13.435	13.12	13.145	13.015	13.555	13.58	12.77	12.85	13.57	13.185	13.085	13.345	13.2	13.91	13.155	13.475	13.53	12.935	13.735	13.175	13.025	13.01	13.445	13.735	13.345	14.02	13.14
BAZ1A	10.94	10.82	11.51	11.31	11.66	11.2	10.61	11.87	11.23	12.08	10.31	11.01	9.77	10.09	9.62	10.64	9.95	10.77	10.81	9.85	10.89	10.12	10.2	10.05	9.83	10.63	10.23	10.09	9	9.78	9.66	10.75	10.26	10.27	11.03	11.44	10.18	10.44	10.49	10.01	10.2	9.98	10.69	9.89	10.4	11.08	9.74	11.17	9.86
BAZ1B	13.52	13.71	12.45	12.82	12.16	13.23	12.43	12.94	12.57	13	12.35	13.41	12.77	11.89	13.54	11.92	12.84	13.4	13.56	12.23	12.16	12.71	13.35	12.88	12.93	12.08	13.22	13.35	12.14	12.73	13.21	12.95	13	13.3	12.71	13.17	13.09	12.86	12.81	12.38	13.54	12.77	13.08	12.95	13.21	13.03	13.1	13.37	12.61
BAZ2A	10.18	10.21	9.67	9.47	9.13	10.635	9.975	9.98	9.89	9.93	10.01	10.865	10.885	9.62	10.38	9.965	10.48	10.395	10.575	9.955	10.095	10.135	10.27	9.995	10.345	9.76	10.08	10.27	9.59	9.65	10.28	10.24	10.165	10.475	10.08	10.85	10.45	10	10.33	9.88	10.47	9.67	10.645	10.27	10.735	10.605	10.25	9.995	9.745
BAZ2B	10.19333333	11.17666667	10.00666667	10.69333333	10.07333333	11.35666667	10.17666667	9.336666667	9.836666667	10.19333333	10.51666667	11.91666667	11.52666667	10.32	11.71333333	10.24333333	11.68	11.57333333	11.03666667	10.56666667	10.49	10.91333333	11.1	10.79	10.96	10.15	11.22333333	11.65333333	10.21333333	10.88	10.59333333	11.26333333	11.31666667	11.55333333	11.09333333	11.55333333	11.26666667	11.3	11.11333333	10.65333333	11.05666667	11.05666667	10.92666667	11.03333333	11.69666667	11.55333333	11.03333333	11.46666667	10.36
BBC3	13.62	14.08333333	13.24333333	14.61	13.43666667	13.73666667	13.58666667	13.56	13.28	14.26666667	13.50333333	14.36666667	13.12666667	13.36333333	13.80666667	13.73666667	13.77333333	14.39	14.03333333	13.08	13.58666667	14.23	13.98666667	13.45333333	13.43666667	13.23	13.67333333	13.89	13.40666667	13.36333333	14.08333333	13.31	13.98	14.06333333	13.36	14.14333333	13.63333333	14.08666667	13.73666667	12.95333333	13.8	13.19666667	14.01	13.57	13.89333333	14.11666667	13.93	13.81333333	13.46
BBOX1	6.53	6.94	7.03	3.85	3.72	7.6	7.44	6.73	6.6	2.26	6.9	5.99	7.07	7.03	7.45	5.14	7.55	7.67	6.99	5.06	5.55	6.6	7.2	7.33	5.24	5.38	7.13	7.34	7.13	6.99	7.21	7.42	7.25	7.3	5.23	7.57	7.26	5.46	5.81	6.76	7.46	7.46	7.41	7.19	7.04	7.65	7.53	7.71	7.12
BBS1	10.86	9.99	9.505	10.015	8.67	9.985	9.72	9.03	9.505	9.765	9.05	11.055	9.965	8.905	10.24	9.355	9.425	10.295	10.405	9.295	9.35	9.66	10.225	10.305	10.035	9.335	9.675	10.265	9.65	9.73	10.51	10.165	10.59	10.905	9.875	10.61	10.425	10.315	10.32	9.78	11.16	9.97	10.57	10.96	10.405	9.945	10.98	9.82	9.605
BBS10	11.375	11.99	11.01	11.755	10.72	11.795	10.85	11.12	11.495	11.465	10.82	12.465	11.92	10.3	11.875	11.375	11.77	11.65	11.705	10.735	11.34	11.37	11.82	11.7	11.57	10.28	11.54	11.915	10.93	11.18	11.83	11.57	11.66	11.725	11.335	12.085	12.165	11.545	11.815	11.465	12.235	10.915	11.995	11.98	11.895	11.91	12.06	12.05	10.63
BBS12	9.23	10.28	8.02	8.86	8	8.49	8.33	7.9	8.77	9.11	7.75	9.04	9.77	8.43	10.63	7.47	8.53	9.73	8.92	8.14	9.09	8.5	8.79	9.55	9.28	7.56	8.08	9.31	7.54	8.04	9.72	8.94	8.99	10.07	8.7	10.04	8.37	9.56	9.21	8.65	8.55	9.45	8.71	8.95	7.25	8.68	9.51	10.61	8.94
BBS2	12.3	13.37	12.58	12.76	12.33	12.12	12.36	12.19	13.05	12.92	12.48	13.04	13.06	12.64	14.1	12.4	12.66	13.13	12.64	12.47	12.68	12.9	13.21	13.34	13.02	12.04	13.09	13.21	12.12	12.72	12.64	12.89	13.11	13.52	13.09	13.96	13.17	12.89	12.7	12.82	13.69	12.96	12.71	13.45	13.52	12.98	12.67	13.51	12.98
BBS4	11.265	11.02	10.495	11.445	10.675	10.97	11.065	10.83	10.935	11.105	11.165	12.175	12.065	11.85	12.59	11.805	11.665	12.285	11.02	10.92	11.46	11.155	11.685	11.805	11.56	10.61	11.21	11.725	10.32	10.905	11.575	11.655	12.355	12.09	11.635	12.2	11.76	11.85	11.985	11.01	11.135	11.965	11.36	11.715	11.855	11.3	11.735	12.205	11.32
BBS5	10.82666667	11.6	11.07333333	11.12	10.63333333	11.34333333	10.88	11.13	10.92666667	11.29	10.84	11.47	11.46333333	11.37333333	12.04666667	10.79666667	11.44	11.77666667	11.34333333	10.86	11.24333333	11.38666667	11.52333333	11.83333333	11.62	10.95	11.25	11.79666667	10.57	10.66333333	11.33666667	11.25333333	11.53333333	11.52	11.24	11.93666667	11.35	11.44666667	11.48333333	11.30666667	11.53	11.83	11.55666667	11.46666667	11.61333333	11.44333333	11.37	12.27	10.95
BBS7	8.71	9.285	8.84	9.18	8.15	9.185	9.385	9.385	9.215	9.395	8.615	9.08	8.39	9.035	10.07	8.925	8.965	9.52	9.305	8.09	9.28	8.93	9.24	8.855	9.59	8.72	8.385	9.965	8.405	8.955	9.22	8.905	9.285	9.66	8.925	9.33	8.82	8.555	8.865	8.36	9.445	9.425	9.58	8.745	9.02	8.345	9.24	9.525	8.53
BBS9	8.16	7.83	7.735	7.65	6.79	7.355	7.27	7.13	7.835	6.615	7.3	8.14	8.295	7.015	9.175	7.855	8.255	8.335	7.545	8.02	8.09	8.455	8.34	7.855	7.8	7.26	8.52	8.06	7.5	8.295	8.33	8.55	7.71	8.025	8.18	8.675	7.615	7.86	8.415	8.04	8.505	7.86	7.95	7.795	8.71	8.03	7.705	8.905	8.015
BBX	11.56	12.03	10.935	11.02	10.43	11.76	11.06	10.99	10.975	11.16	11.415	11.99	11.95	11.345	11.795	10.785	11.71	11.835	11.385	11.125	11.85	11.44	11.56	11.605	11.62	11.135	11.445	11.31	10.655	10.935	11.61	11.51	11.34	12.14	11.745	12.225	11.795	11.885	11.25	11.015	11.335	12.05	11.66	11.725	11.86	11.98	11.6	12.315	11.355
BC038740	6.96	6.9	6.42	2.98	2.77	6.84	6.22	6.23	6.74	2.54	4.75	4.5	6.21	5.45	6.35	4.83	6.24	7.23	4.9	6.59	5.04	6.59	6.64	4.64	4.3	5.71	5.73	7.49	6.64	7.18	7.56	7.38	6.35	6.44	5.96	7	6.12	5.12	4.91	6.47	7.19	7.05	7.62	5.77	6.04	7.8	7.19	6.62	5.18
BC37295_3	7.84	8.15	7.99	7.52	6.58	7.06	6.95	8.01	7.7	7.75	6.6	8.48	7.21	6.04	8.1	6.99	7.26	8.08	7.43	7.06	7.38	7.44	7.49	6.42	7.71	7.1	7.4	7.81	7.18	7.26	8.27	7.61	6.84	8.27	6.98	7.87	6.56	7.48	7.05	7.25	8	7.64	7.89	6.89	6.13	7.29	7.7	7.47	7.45
BCAM	14.795	15.1	14.9	15.485	14.31	14.755	14.175	14.595	14.5	14.78	14.015	14.785	14.275	14.62	14.345	15.09	14.905	15.1	15.01	14.015	14.635	14.775	14.635	14.37	14.39	14.27	14.615	14.69	14.455	14.53	14.86	14.68	14.425	14.8	14.385	14.775	14.47	14.405	14.53	14.17	14.635	14.895	14.65	14.385	14.59	14.935	14.825	14.845	14.63
BCAN	7.226666667	7.083333333	6.663333333	5.716666667	4.916666667	6.146666667	6.683333333	6.51	6.85	5.896666667	6.406666667	6.353333333	6.783333333	7.663333333	6.346666667	7.153333333	6.426666667	7.536666667	7.463333333	6.553333333	7.973333333	7.11	7.366666667	5.85	6.15	6.12	7.103333333	7.46	6.686666667	6.156666667	7.306666667	6.82	6.936666667	7.32	6.75	7.56	6.176666667	6.416666667	5.5	5.126666667	6.773333333	7.74	7.16	6.673333333	7.483333333	7.236666667	6.383333333	7.2	7.02
BCAP29	8.063333333	7.85	6.956666667	7.61	6.87	8.403333333	7.46	7.2	7.313333333	6.736666667	7.773333333	8.563333333	8.546666667	8.29	8.6	7.626666667	7.93	9.263333333	8.306666667	7.98	8.153333333	7.84	8.983333333	8.466666667	8.16	7.783333333	8.156666667	8.423333333	7.423333333	7.826666667	8.1	8.26	7.92	8.91	8.483333333	8.576666667	7.94	8.273333333	8.816666667	7.996666667	8.583333333	8.706666667	8.7	8.343333333	8.7	8.496666667	8.38	8.603333333	7.913333333
BCAP31	13.39	14.045	12.97	13.52	13.3	13.125	12.95	13.55	13.195	13.75	13.035	13.565	13.145	13.955	14.13	13.55	12.83	13.725	13.625	13.09	13.93	13.5	14.03	13.7	13.915	13.205	13.28	12.955	13.315	13.105	13.675	13.3	13.31	13.935	13.21	14.325	13.3	13.395	13.145	13.05	13.34	14.16	13.395	13.055	13.405	13.28	13.7	14.885	13.125
BCAR1	12.84	12.95	12.01	13.04	12.56	12.45	11.95	12.27	12.74	12.88	12.49	13.52	12.67	12.01	12.82	12.86	12.13	13.03	13.14	12.58	12.28	12.91	13.55	12.46	12.88	12.61	12.8	12.89	12.26	12.14	13.07	12.43	12.78	13.38	12.45	13.29	12.83	12.65	12.23	12.19	13.57	12.85	12.67	13.23	12.83	12.63	12.35	13.04	12.3
BCAR3	10.45	10.16	8.77	10.07	9.54	10.04	10.41	8.81	8.76	9.17	10.42	10.92	10.42	11.2	10.84	10.51	10.7	10.73	11.12	10.57	11.13	10.66	11.29	11.85	10.73	10	10.73	10.23	9.63	11.12	11.69	10.87	11.34	11.4	11.34	12.67	10.96	11.11	11.01	10.82	11.07	11.96	10.43	10.92	10.85	11.75	11.22	12.58	11.23
BCAR4	8.13	9.06	7.89	7.46	6.94	9.01	8.3	7.96	8.37	7.54	7.62	8.97	7.09	8.53	7.92	7.26	8.34	9.34	8.43	7.81	7.94	8.27	8.39	7.94	8.01	7.63	8.32	8.44	6.22	8	8.72	8.47	8.89	8.97	8.43	6.89	8.44	8.36	7.84	7.28	8.67	7.63	8.76	8.23	8.82	8.96	9.09	7.52	7.89
BCAS1	3.04	5.79	5.3	4.31	5.6	5.82	5.85	4.22	5.05	4.83	5.04	6.21	6.26	5.68	6.56	3.94	5.89	5.84	5.73	5.1	4.24	6.12	5.28	7.01	5.4	4.92	5.45	4.6	4.57	5.13	5.25	5.26	5.23	5.76	5.38	5.9	4.87	4.58	5.99	8.38	4	6.19	5.03	4.94	5.67	5.94	7.4	5.35	6.06
BCAS2	12.82	12.99	12.21	12.62	11.61	12.88	12.01	12.46	12.47	12.79	12.7	13.22	12.24	12.41	13.09	12.11	12.62	13.02	12.76	12.15	12.9	12.36	12.83	12.75	13.25	12.82	12.41	12.85	11.75	12.56	12.96	12.82	12.99	13.48	12.82	13.1	12.81	12.95	12.36	12.01	13.25	12.64	12.95	12.52	13.01	12.56	12.86	13.12	12.52
BCAS3	9.89	10.56333333	9.376666667	9.563333333	8.11	9.766666667	9.536666667	9.57	9.75	9.736666667	9.693333333	11	11.28	9.816666667	10.37333333	9.913333333	10.55666667	10.78666667	9.966666667	9.433333333	10.28333333	10.70666667	10.51666667	9.84	10.56	9.536666667	10.34	10.43333333	9.28	9.496666667	10.48	9.853333333	10.23	10.20666667	9.906666667	10.73	10.14333333	10.26333333	9.936666667	9.373333333	10.34666667	10.41	10.37	10.93	10.73333333	9.943333333	10.38666667	10.42	9.886666667
BCAS4	9.155	8.755	8.94	8.265	7.71	8.795	8.255	8.765	9.26	8.175	8.465	7.935	8.98	8.465	9.1	7.945	8.16	9.19	8.48	9.21	9.83	8.88	9.06	8.465	8.435	8.45	8.485	8.795	8.255	8.325	8.97	9.095	8.35	8.745	8.075	9.09	8.055	8.135	7.755	8.72	8.9	9.265	8.67	8.07	8.72	8.94	8.96	9.315	8.36
BCAT1	7.33	7.416666667	9.14	9.313333333	9.203333333	9.853333333	8.95	10.33	9.386666667	10.25666667	9.236666667	10.02333333	7.343333333	10.24333333	7.946666667	8.92	9.35	9.736666667	9.596666667	8.28	10.01666667	9.03	9.53	8.36	9.84	9.296666667	8.636666667	9.293333333	8.54	8.653333333	9.436666667	8.68	9.746666667	8.466666667	8.73	9.89	10.14	7.953333333	7.82	9.253333333	9.77	8.606666667	10.83	9.446666667	9.353333333	8.896666667	8.333333333	9.083333333	8.78
BCAT2	10.72	10.38	10.375	10.855	9.715	10.715	10.3	10.6	9.42	10.385	9.575	11.175	8.56	9.91	10.855	10.67	10.14	11.035	10.25	9.435	9.77	10.205	10.26	9.49	9.665	8.97	10.065	10.16	9.665	9.47	10.15	9.62	10.265	10.76	10.45	10.185	9.76	10.305	9.82	9.32	10.34	10.27	10.18	9.955	10.17	10.215	9.825	10.15	9.51
BCCIP	11.05	10.99	10.495	10.68	10.275	10.59	10.21	10.305	10.97	11.055	10.145	10.475	10.5	9.69	11.235	10.415	10.71	11.19	11.41	9.46	9.91	10.32	10.825	10.175	10.265	10.13	10.205	11.02	9.295	10.32	10.21	10.01	11.025	10.945	10.305	11.165	11	10.89	10.62	9.685	10.55	10.335	10.935	10.215	11.165	10.765	10.6	10.98	9.855
BCDIN3	10.1	10.83	10.07	10.02	9.18	9.7	9.52	10.25	10.41	10.11	9.31	4.42	10.04	9.58	10.5	10.64	9.98	10.49	10.18	9.68	10.57	10.11	10.61	10.13	10.34	9.38	10.43	10.32	8.95	9.6	10.38	10.17	10.02	10.75	10.31	11.02	9.94	10.33	10.6	9.64	10.43	10.42	10.36	10.6	10.44	10.41	10	10.4	10.59
BCDIN3D	12.25	11.99	11.61	11.78	11.6	11.78	11.36	11.69	11.97	11.87	10.87	12.41	12.08	10.81	11.69	11.72	11.6	11.81	11.96	11.45	11.93	11.29	11.66	11.47	11.88	10.44	11.61	12	10.83	11.1	11.64	11.55	11.77	12.08	11.85	12.48	11.33	11.81	12.26	11.59	11.72	11.07	11.75	12.17	11.31	11.99	11.75	11.5	11.21
BCDO2	7.19	7.81	7.61	8.3	6.58	7.37	8.07	7.31	9.88	9.44	7.67	9.63	7.57	9.09	9.22	8.26	7.61	10.1	7.33	7.78	8.83	7.82	9.02	7.88	9.55	7.53	7.89	8.64	6.96	8.05	8.78	8.37	9.03	8.47	7.88	9.06	8.17	8.02	9.59	8.09	8.44	8.69	8.05	7.77	8.36	8.33	7.47	8.97	8.25
BCHE	8.4	9.45	9.64	10.46	9.9	8.84	8.98	13.05	11.96	11.89	8.33	9.7	8.19	9.05	8.32	10	9.33	9.36	8.79	10.41	9.15	9.39	9.86	10.93	9.35	10.15	9.29	8.01	7.46	9.98	10.71	9.48	9.97	10.05	10.83	13.76	9.85	8.79	9.15	10.4	11.72	11.3	9	8.55	9.24	10.07	9.01	13.53	9.69
BCKDHA	12.73	12.52	12.93	12.91	11.91	13.09	12.21	12.84	12.29	13.43	11.91	13.11	12	12.29	13.13	12.95	12.45	13.31	12.92	12.06	12.33	12.46	12.87	12.36	12.33	12.12	12.19	12.9	11.74	12.19	12.3	12.39	12.69	13.03	12.77	13	12.63	12.11	12.34	11.99	12.9	12.86	12.79	12.46	12.86	12.49	12.35	12.74	12.11
BCKDHB	9.686666667	10.07666667	8.98	9.19	8.703333333	9.46	9.043333333	9.47	9.433333333	9.446666667	8.753333333	10.24	9.663333333	9.306666667	10.78	8.54	10.05333333	10.27333333	9.636666667	8.836666667	9.493333333	9.483333333	9.883333333	10.15333333	9.583333333	8.74	9.283333333	10.07333333	8.523333333	9.22	9.45	9.59	9.626666667	9.513333333	9.673333333	10.1	10.03333333	10.20333333	9.293333333	9.273333333	9.913333333	10.43333333	9.55	9.743333333	10.11333333	9.656666667	9.47	10.82	8.71
BCKDK	10.865	11.245	10.68	11.095	10.49	11.405	10.685	11.25	11.17	11.06	11.165	11.765	11.025	11.28	11.82	11.28	10.905	11.825	11.69	11.11	11.435	11.585	11.745	11.37	11.21	10.8	11.125	11.295	10.04	11.035	11.285	11.115	11.525	11.525	11	11.775	11.26	11.365	11.455	10.46	11.305	11.555	11	11.575	11.4	10.945	11.12	12.225	11.01
BCL10	8.83	8.94	7.335	8.855	7.395	8.695	8.35	8.5	7.69	8.88	9.06	9.65	8.62	8.655	9.11	8.74	9.055	8.89	9.33	8.53	9.14	8.935	8.965	9.2	8.965	8.455	8.995	9.44	7.735	8.535	8.695	9.26	8.94	8.64	9.025	9.86	8.76	9.105	8.635	8.89	9.915	8.915	9.275	8.96	9.04	9.325	8.855	9.575	8.55
BCL11A	11.54666667	10.54666667	9.46	9.516666667	10.45	11.19333333	10.19666667	11.38666667	11.32	11.27666667	10.03	11.98666667	7.373333333	9.503333333	7.943333333	9.463333333	9.383333333	9.67	10.40666667	9.733333333	9.493333333	10.20666667	10.68666667	10.68333333	9.516666667	9.703333333	10.62	10.34	10.18666667	9.433333333	9.986666667	10.3	8.566666667	10.7	9.73	9.25	10.82333333	10.08666667	10.38666667	10.96666667	12.86666667	8.603333333	10.49666667	11.10666667	10.09333333	10.68666667	9.013333333	8.713333333	9.643333333
BCL11B	7.635	6.74	7.69	5.74	6.67	7.245	7.98	6.21	7.37	6.34	6.725	8.135	7.425	6.6	5.925	8.05	8.25	7.65	7.81	7.04	8.225	8	7.24	6.065	6.995	7.38	7.045	7.58	7.285	7.56	6.965	8.135	6.45	7.7	7.705	7.22	6.63	6.715	6.485	7.77	7.72	5.995	8.22	6.125	7.5	7.26	7.08	7.555	6.43
BCL2	12.6	14.39	12.57	14.16	12.96	12.67	13.74	12.25	13.35	13.5	13.8	14.53	13.21	13.23	14.3	13.85	14.39	15.08	14.53	13.01	12.92	14.16	14.43	12.61	12.63	12.22	13.69	13.99	13.22	11.52	13.98	13.44	14.64	15.01	13.04	14.36	14.98	14.31	12.77	11.66	12.69	11.59	13.62	13.04	15.28	14.09	14.12	12.6	12.98
BCL2A1	11.465	11.005	9.94	9.83	9.23	11.045	10.98	9.76	10.49	9.935	10.785	10.96	9.92	9.955	10.11	9.36	11.215	11.815	10.44	10.79	11.095	10.375	10.7	10.025	10.555	11.4	11.23	9.805	10.88	10.18	9.31	10.755	9.375	10.28	11.52	11.385	10.595	10.965	9.97	10.335	10.505	10.315	11.435	9.74	11.235	11.2	11.625	13.355	10.71
BCL2L1	7.225	8.695	6.79	7.01	6.52	8.1	7.73	7.905	7.485	7.13	7.375	8.595	7.635	8.085	7.89	6.465	7.805	9.045	7.83	7.37	7.53	7.815	7.855	7.9	8	7.715	7.875	7.61	6.945	7.54	8	7.985	8.095	8.23	7.89	8.4	7.865	7.695	7.58	7.55	8.315	8.265	7.98	8.255	7.985	8.16	8.17	8.56	7.65
BCL2L10	7.71	8.88	8.38	7.95	6.69	8.84	8.6	7.5	8.09	7.23	8.29	8.7	8.57	8.95	9.24	7.71	8.68	9.19	8.73	7.65	8.56	7.94	8.87	8.37	8.34	7.57	8.48	8.01	8.39	8.16	8.75	8.61	8.58	9.22	8.47	8.69	8.03	8.18	8.68	8.1	8.6	9.14	9.23	8.31	8.84	8.9	9.25	7.88	8.24
BCL2L11	8.382	9.19	8.546	8.4	7.54	9.574	8.7	8.78	8.666	8.234	9.574	9.142	9.738	8.364	9.776	8.524	8.848	9.39	9.106	9.128	8.958	9.334	9.526	8.912	8.348	9.386	8.92	9.192	8.12	8.49	8.87	9.734	9.936	9.778	9.66	10.134	9.31	9.344	9.032	8.576	10.098	9.304	9.632	9.698	9.792	9.846	8.688	10.482	8.682
BCL2L12	11.28	11.02	10.03	10.42	10.26	10.45	10.89	10.31	10.04	9.5	10.47	9.86	10.52	10.73	10.36	10.42	10.58	11.28	10.76	10.99	11.52	10.69	11.05	11.07	10.54	11.09	11.02	10.57	10.12	10.35	10.87	11.33	10.8	11.5	11.25	12.19	10.49	11.14	10.16	10.95	10.97	11.2	10.71	10.89	10.92	11.64	10.65	11.31	10.81
[truncated: 18,552 more rows]
[truncated: 449 more columns]
