# Supplementary material for: Validation of the biological function and prognostic significance of AURKA in neuroblastoma
Source: PLoS One. 2024 Nov 25;19(11):e0313939. doi: 10.1371/journal.pone.0313939 (PMC11588284; doi:10.1371/journal.pone.0313939)
Supplement: S4 File — (XLSX) [file pone.0313939.s004.xlsx]

## Sheet: Sheet1
No.	Gender	Futime	Fustat
1	Female	92	0
2	Female	150	0
3	Male	152	0
4	Male	176	0
5	Female	187	0
6	Male	229	0
7	Female	232	0
8	Female	259	0
9	Female	264	0
10	Male	268	0
11	Female	280	0
12	Male	390	0
13	Female	404	0
14	Male	413	0
15	Male	577	0
16	Male	588	0
17	Female	600	0
18	Male	608	0
19	Female	629	0
20	Male	648	0
21	Female	651	0
22	Female	652	0
23	Female	707	0
24	Male	720	0
25	Male	776	0
26	Female	785	0
27	Female	810	0
28	Male	834	0
29	Female	877	0
30	Female	883	0
31	Male	966	0
32	Male	978	0
33	Male	981	0
34	Male	987	0
35	Female	994	0
36	Female	995	0
37	Female	998	0
38	Male	1001	0
39	Female	1008	0
40	Male	1016	0
41	Male	1035	0
42	Female	1047	0
43	Male	1053	0
44	Female	1059	0
45	Female	1069	0
46	Female	1080	0
47	Male	1086	0
48	Female	1098	0
49	Male	1110	0
50	Male	1117	0
51	Female	1140	0
52	Male	1174	0
53	Male	1176	0
54	Male	1195	0
55	Male	1211	0
56	Male	1211	0
57	Female	1235	0
58	Female	1239	0
59	Female	1242	0
60	Female	1242	0
61	Male	1260	0
62	Female	1266	0
63	Male	1290	0
64	Male	1294	0
65	Male	1306	0
66	Female	1323	0
67	Male	1323	0
68	Male	1327	0
69	Male	1330	0
70	Male	1372	0
71	Male	1379	0
72	Male	1382	0
73	Female	1391	0
74	Male	1393	0
75	Male	1401	0
76	Male	1406	0
77	Female	1410	0
78	Male	1423	0
79	Female	1439	0
80	Male	1440	0
81	Male	1440	0
82	Male	1441	0
83	Female	1445	0
84	Female	1463	0
85	Male	1470	0
86	Female	1483	0
87	Female	1493	0
88	Male	1513	0
89	Male	1514	0
90	Male	1514	0
91	Male	1518	0
92	Female	1531	0
93	Female	1546	0
94	Female	1553	0
95	Female	1560	0
96	Male	1560	0
97	Male	1567	0
98	Male	1579	0
99	Male	1589	0
100	Female	1590	0
101	Female	1595	0
102	Male	1597	0
103	Male	1598	0
104	Male	1624	0
105	Male	1624	0
106	Male	1628	0
107	Male	1645	0
108	Female	1647	0
109	Female	1647	0
110	Male	1663	0
111	Male	1674	0
112	Male	1683	0
113	Female	1689	0
114	Female	1690	0
115	Female	1694	0
116	Male	1699	0
117	Female	1705	0
118	Female	1705	0
119	Male	1726	0
120	Male	1740	0
121	Male	1757	0
122	Female	1758	0
123	Male	1783	0
124	Female	1788	0
125	Female	1792	0
126	Male	1799	0
127	Female	1810	0
128	Male	1813	0
129	Female	1818	0
130	Female	1818	0
131	Male	1847	0
132	Female	1854	0
133	Female	1862	0
134	Female	1866	0
135	Male	1870	0
136	Male	1890	0
137	Female	1903	0
138	Male	1907	0
139	Male	1907	0
140	Male	1916	0
141	Male	1919	0
142	Male	1924	0
143	Male	1925	0
144	Female	1926	0
145	Male	1930	0
146	Male	1953	0
147	Male	1984	0
148	Male	1994	0
149	Male	1995	0
150	Female	1998	0
151	Male	2005	0
152	Female	2008	0
153	Male	2015	0
154	Male	2029	0
155	Female	2046	0
156	Male	2051	0
157	Male	2054	0
158	Male	2055	0
159	Female	2086	0
160	Female	2092	0
161	Female	2092	0
162	Male	2094	0
163	Male	2099	0
164	Male	2100	0
165	Male	2101	0
166	Male	2101	0
167	Male	2103	0
168	Male	2113	0
169	Male	2114	0
170	Female	2133	0
171	Female	2135	0
172	Female	2140	0
173	Male	2140	0
174	Male	2141	0
175	Male	2149	0
176	Male	2167	0
177	Male	2169	0
178	Male	2174	0
179	Male	2175	0
180	Female	2197	0
181	Male	2208	0
182	Male	2217	0
183	Male	2222	0
184	Male	2245	0
185	Female	2249	0
186	Male	2263	0
187	Male	2269	0
188	Male	2275	0
189	Female	2276	0
190	Male	2280	0
191	Male	2280	0
192	Male	2283	0
193	Female	2306	0
194	Male	2310	0
195	Female	2337	0
196	Male	2355	0
197	Female	2359	0
198	Male	2365	0
199	Male	2375	0
200	Female	2405	0
201	Male	2425	0
202	Female	2432	0
203	Male	2432	0
204	Female	2442	0
205	Female	2458	0
206	Male	2462	0
207	Male	2467	0
208	Female	2482	0
209	Male	2484	0
210	Female	2499	0
211	Male	2500	0
212	Female	2504	0
213	Female	2534	0
214	Male	2549	0
215	Male	2552	0
216	Male	2556	0
217	Female	2588	0
218	Female	2591	0
219	Female	2591	0
220	Male	2631	0
221	Female	2641	0
222	Female	2651	0
223	Male	2656	0
224	Male	2669	0
225	Male	2673	0
226	Male	2680	0
227	Female	2694	0
228	Female	2717	0
229	Female	2723	0
230	Male	2724	0
231	Female	2739	0
232	Male	2753	0
233	Female	2771	0
234	Female	2772	0
235	Female	2773	0
236	Male	2774	0
237	Male	2785	0
238	Male	2790	0
239	Male	2797	0
240	Female	2798	0
241	Male	2804	0
242	Male	2807	0
243	Male	2807	0
244	Male	2808	0
245	Male	2812	0
246	Male	2818	0
247	Male	2828	0
248	Female	2832	0
249	Male	2835	0
250	Female	2852	0
251	Male	2863	0
252	Male	2871	0
253	Male	2884	0
254	Male	2886	0
255	Male	2907	0
256	Male	2941	0
257	Male	2947	0
258	Male	2965	0
259	Female	2977	0
260	Male	2989	0
261	Male	3011	0
262	Male	3013	0
263	Male	3045	0
264	Female	3064	0
265	Male	3111	0
266	Female	3131	0
267	Female	3149	0
268	Male	3152	0
269	Male	3163	0
270	Male	3201	0
271	Male	3208	0
272	Female	3217	0
273	Female	3221	0
274	Male	3234	0
275	Female	3238	0
276	Male	3245	0
277	Female	3250	0
278	Female	3268	0
279	Male	3283	0
280	Female	3301	0
281	Male	3303	0
282	Female	3312	0
283	Male	3324	0
284	Male	3328	0
285	Male	3340	0
286	Male	3352	0
287	Female	3385	0
288	Female	3405	0
289	Male	3411	0
290	Female	3428	0
291	Male	3436	0
292	Male	3451	0
293	Female	3452	0
294	Female	3456	0
295	Male	3468	0
296	Male	3488	0
297	Female	3493	0
298	Male	3508	0
299	Male	3526	0
300	Male	3555	0
301	Female	3556	0
302	Male	3561	0
303	Male	3567	0
304	Female	3568	0
305	Male	3570	0
306	Female	3571	0
307	Male	3571	0
308	Male	3575	0
309	Male	3576	0
310	Male	3578	0
311	Male	3584	0
312	Female	3604	0
313	Male	3625	0
314	Male	3631	0
315	Female	3635	0
316	Female	3641	0
317	Male	3660	0
318	Female	3675	0
319	Male	3675	0
320	Female	3691	0
321	Female	3703	0
322	Male	3707	0
323	Female	3750	0
324	Female	3753	0
325	Male	3753	0
326	Male	3804	0
327	Male	3807	0
328	Female	3817	0
329	Female	3832	0
330	Male	3846	0
331	Male	3869	0
332	Male	3883	0
333	Male	3898	0
334	Male	3901	0
335	Female	3903	0
336	Male	3935	0
337	Female	3941	0
338	Female	3957	0
339	Female	3977	0
340	Female	3984	0
341	Female	3990	0
342	Male	4042	0
343	Female	4051	0
344	Male	4061	0
345	Male	4090	0
346	Female	4096	0
347	Male	4110	0
348	Female	4195	0
349	Female	4240	0
350	Male	4353	0
351	Female	4365	0
352	Male	4373	0
353	Male	4378	0
354	Female	4410	0
355	Male	4440	0
356	Male	4480	0
357	Male	4487	0
358	Male	4492	0
359	Male	4494	0
360	Male	4508	0
361	Female	4521	0
362	Male	4522	0
363	Male	4556	0
364	Male	4600	0
365	Male	4602	0
366	Female	4662	0
367	Male	4669	0
368	Female	4823	0
369	Male	4828	0
370	Female	4844	0
371	Female	4877	0
372	Female	4883	0
373	Female	4890	0
374	Male	4890	0
375	Female	4922	0
376	Male	4972	0
377	Female	4997	0
378	Female	5040	0
379	Male	5060	0
380	Female	5070	0
381	Male	5117	0
382	Female	5131	0
383	Female	5133	0
384	Male	5147	0
385	Female	5234	0
386	Male	5263	0
387	Female	5318	0
388	Female	5435	0
389	Male	5780	0
390	Female	5813	0
391	Female	5860	0
392	Male	6482	0
393	Male	6600	0
394	Female	12	1
395	Female	66	1
396	Female	90	1
397	Female	103	1
398	Male	167	1
399	Male	200	1
400	Male	203	1
401	Male	207	1
402	Female	209	1
403	Male	209	1
404	Male	218	1
405	Female	220	1
406	Male	239	1
407	Male	262	1
408	Female	269	1
409	Female	330	1
410	Female	345	1
411	Female	360	1
412	Female	360	1
413	Male	364	1
414	Male	364	1
415	Male	375	1
416	Female	380	1
417	Male	391	1
418	Female	404	1
419	Male	413	1
420	Female	415	1
421	Female	416	1
422	Female	419	1
423	Female	425	1
424	Female	441	1
425	Female	454	1
426	Male	454	1
427	Male	463	1
428	Female	467	1
429	Female	476	1
430	Female	478	1
431	Male	479	1
432	Male	487	1
433	Male	495	1
434	Male	498	1
435	Male	499	1
436	Male	510	1
437	Female	522	1
438	Female	526	1
439	Male	539	1
440	Female	541	1
441	Male	555	1
442	Male	592	1
443	Male	593	1
444	Male	601	1
445	Female	602	1
446	Female	626	1
447	Male	663	1
448	Female	711	1
449	Male	720	1
450	Male	727	1
451	Male	735	1
452	Female	763	1
453	Male	766	1
454	Female	784	1
455	Male	798	1
456	Female	843	1
457	Female	846	1
458	Male	846	1
459	Male	870	1
460	Female	889	1
461	Male	892	1
462	Female	899	1
463	Male	928	1
464	Male	1014	1
465	Male	1049	1
466	Male	1058	1
467	Male	1063	1
468	Male	1073	1
469	Male	1081	1
470	Female	1118	1
471	Male	1120	1
472	Female	1123	1
473	Male	1152	1
474	Female	1174	1
475	Male	1187	1
476	Female	1191	1
477	Male	1229	1
478	Male	1235	1
479	Male	1293	1
480	Female	1341	1
481	Male	1362	1
482	Female	1375	1
483	Female	1397	1
484	Female	1401	1
485	Male	1445	1
486	Female	1454	1
487	Male	1540	1
488	Male	1655	1
489	Female	1695	1
490	Female	1773	1
491	Female	1820	1
492	Male	2010	1
493	Female	2132	1
494	Male	2324	1
495	Female	2410	1
496	Male	2808	1
497	Male	2836	1
498	Female	3809	1
Futime（months）
